# Supplementary material for: The host range of generalist and specialist phages in capsule-diverse Klebsiella hosts is driven by the evolvability of receptor-binding proteins
Source: PLoS Biol. 2025 Nov 26;23(11):e3003515. doi: 10.1371/journal.pbio.3003515 (PMC12654880; doi:10.1371/journal.pbio.3003515)
Supplement: S1 Table — ENA: European Nucleotide Archive. (XLSX) [file pbio.3003515.s003.xlsx]

## Sheet: S1_Table
S1 Table. 77 Klebsiella reference strains collection. ENA: European Nucleotide Archive.
K-type	Bacterial species	Strain number	ENA accession	Strain included in the bacterial pool for evolution	Susceptibility to the ancestral phage cocktail
K1	K. pneumoniae	A 5054	ERS739095	NO	Susceptible
K2	K. pneumoniae	B 5055 K2	Non available	YES	Resistant
K3	K. pneumoniae	C 5049	Non available	YES	Resistant
K4	K. ozaenae	D 5050	Non available	NO	Resistant
K5	K. ozaenae	E 5051	ERS812516	YES	Susceptible
K6	K. pneumoniae	F5052	ERS739094	YES	Resistant
K7	K. pneumoniae	Aerogenes 4140	ERS706552	YES	Susceptible
K8	K. planticola	Klebs. 56	ERS523587	YES	Susceptible
K9	K. pneumoniae	Klebs. 1015	ERS747603	NO	Resistant
K10	K. pneumoniae	Klebs. 919	ERS706553	YES	Resistant
K11	K. pneumoniae	Klebs. 390	ERS659571	NO	Susceptible
K12	K. pneumoniae	Klebs. 313	ERS706554	NO	Resistant
K13	K. pneumoniae	Klebs. 1470	ERS706555	NO	Susceptible
K14	K. planticola	Klebs. 1193	ERS743101	YES	Partially resistant
K15	K. pneumoniae	Mich. 61	ERS799795	YES	Resistant
K16	K. pneumoniae	2069/49	ERS799796	YES	Resistant
K17	K. pneumoniae	2005/49	ERS764450	YES	Resistant
K18	K. pneumoniae	1754/49	ERS764451	NO	Susceptible
K19	K. pneumoniae	293/50	ERS686707	YES	Resistant
K20	K. pneumoniae	889/50	ERS523588	YES	Resistant
K21	K. pneumoniae	1702/49	Non available	YES	Partially resistant
K22	K. pneumoniae	1996/49	ERS715468	NO	Resistant
K23	K. pneumoniae	2812/50	Non available	YES	Resistant
K24	K. pneumoniae	1680/49	ERS747612	NO	Susceptible
K25	K. pneumoniae	2002/49	ERS685293	YES	Resistant
K26	K. oxytoca	5884	ERS799797	YES	Partially resistant
K27	K. pneumoniae	6613	Non available	NO	Susceptible
K28	K. pneumoniae	5758	Non available	NO	Partially resistant
K29	K. oxytoca	5725y	ERS702127	NO	Susceptible
K30	K. pneumoniae	7824	ERS715399	NO	Susceptible
K31	K. pneumoniae	6258	ERS701896	NO	Susceptible
K32	K. pneumoniae	6837	ERS736962	NO	Susceptible
K33	K. pneumoniae	6168	ERS686708	NO	Resistant
K34	K. pneumoniae	7522	ERS715409	NO	Susceptible
K35	K. planticola	7444	ERS686709	NO	Susceptible
K36	K. pneumoniae	8306	ERS764452	NO	Susceptible
K37	K. pneumoniae	8238	ERS799798	NO	Susceptible
K38	K. pneumoniae	8414	ERS715410	YES	Resistant
K39	K. planticola	7749	ERS686710	NO	Susceptible
K40	K. pneumoniae	8588	Non available	NO	Resistant
K41	K. oxytoca	6177	ERS686711	NO	Susceptible
K42	K. pneumoniae	1702	ERS685294	YES	Resistant
K43	K. pneumoniae	2482	ERS747611	NO	Susceptible
K44	K. planticola	7730	ERS744787	YES	Susceptible
K45	K. pneumoniae	8464	Non available	YES	Susceptible
K46	K. pneumoniae	5281	ERS702128	YES	Resistant
K47	K. pneumoniae	9682	ERS715469	YES	Resistant
K48	K. planticola	1196	Non available	YES	Partially resistant
K49	K. planticola	6115	ERS715470	NO	Susceptible
K50	K. pneumoniae	1303/50	ERS715471	NO	Susceptible
K51	K. pneumoniae	4715/50	ERS706556	YES	Partially resistant
K52	K. pneumoniae	5759/50	Non available	YES	Susceptible
K53	K. planticola	1756/51	Non available	NO	Partially resistant
K54	K. planticola	Stanley	ERS718583	YES	Susceptible
K55	K. pneumoniae	3885/51	ERS715400	YES	Resistant
K56	K. pneumoniae	3534/51	ERS702129	NO	Susceptible
K57	K. planticola	4425/51	ERS523589	YES	Resistant
K58	K. planticola	636/52	ERS715401	NO	Susceptible
K59	K. planticola	2212/52	ERS715472	YES	Susceptible
K60	K. pneumoniae	4463/52	ERS702130	YES	Susceptible
K61	K. pneumoniae	5710/52	ERS685295	YES	Resistant
K62	K. pneumoniae	5711/52	ERS718584	YES	Susceptible
K63	K. pneumoniae	5845/52	ERS702131	NO	Resistant
K64	K. pneumoniae	NCTC 8172	ERS686706	NO	Susceptible
K65	K. terrigena	SW 4	ERS702132	NO	Susceptible
K66	K. oxytoca	438 (3a)	ERS702133	NO	Resistant
K67	K. pneumoniae	264 (1)	Non available	YES	Susceptible
K68	K. pneumoniae	265 (1)	ERS715473	YES	Susceptible
K69	K. pneumoniae	889	Non available	YES	Susceptible
K70	K. oxytoca	167	Non available	NO	Susceptible
K71	K. planticola	4349	Non available	NO	Susceptible
K72	K. planticola	1205	Non available	NO	Susceptible
K74	K. oxytoca	371	ERS659577	YES	Susceptible
K79	K. planticola	325	ERS659578	NO	Susceptible
K80	K. pneumoniae	708	ERS659579	YES	Susceptible
K81	K. pneumoniae	370	ERS659580	YES	Resistant
K82	K. pneumoniae	3454-70	ERS659581	NO	Resistant
