# Supplementary material for: The host range of generalist and specialist phages in capsule-diverse Klebsiella hosts is driven by the evolvability of receptor-binding proteins
Source: PLoS Biol. 2025 Nov 26;23(11):e3003515. doi: 10.1371/journal.pbio.3003515 (PMC12654880; doi:10.1371/journal.pbio.3003515)
Supplement: S2 Table — They are named according to their ancestral phage. Isolation lineage, passage, and strain, ancestral phages, and genome length of each evolved phage are given in the table. Evo: evolved, non-recombinants. Rec: recombinants. Bp: base pairs. (XLSX) [file pbio.3003515.s004.xlsx]

## Sheet: S2_Table
S2 Table. Description of the isolated evolved phages. They are named according to their ancestral phage. Isolation lineage, passage and strain, ancestral phages and genome length of each evolved phage are given in the table. Evo: evolved, non recombinants. Rec: recombinants. Bp: base pairs.
Phage name	Line	Isolation passage	Isolation strain	Genome length (bp)	Ancestral phage	GenBank accession
K50_evo1	1	40	K28	48936	F	PQ569659
K50_evo2	1	69	K28	48936	F	PQ569670
K50_evo3	2	40	K28	48936	F	PQ569680
K50_evo4	2	69	K28	48936	F	PQ569681
K50_evo5	3	40	K28	48936	F	PQ569682
K50_evo6	1	40	K33	48936	F	PQ569683
K50_evo7	1	40	K48	48936	F	PQ569684
K50_evo8	1	40	K48	48936	F	PQ569685
K50_evo9	1	69	K48	48936	F	PQ569686
K50_evo10	2	40	K48	48936	F	PQ569649
K50_evo11	2	40	K48	48936	F	PQ569650
K50_evo12	2	69	K48	48936	F	PQ569651
K50_evo13	3	40	K48	48936	F	PQ569652
K50_evo14	3	69	K48	48937	F	PQ569653
K50_evo15	1	40	K53	48936	F	PQ569654
K50_evo16	1	40	K53	48935	F	PQ569655
K50_evo17	1	69	K53	48888	F	PQ569656
K50_evo18	2	40	K53	48936	F	PQ569657
K50_evo19	2	69	K53	48962	F	PQ569658
K50_evo20	3	40	K53	48936	F	PQ569660
K50_evo21	3	40	K53	48936	F	PQ569661
K50_evo22	3	69	K53	48936	F	PQ569662
K50_evo23	1	40	K61	48936	F	PQ569663
K50_evo24	1	40	K61	48936	F	PQ569664
K50_evo25	1	69	K61	48936	F	PQ569665
K50_evo26	1	69	K61	48888	F	PQ569666
K50_evo27	2	40	K61	48936	F	PQ569667
K50_evo28	2	40	K61	48936	F	PQ569668
K50_evo29	2	69	K61	48936	F	PQ569669
K50_evo30	2	69	K61	48936	F	PQ569671
K50_evo31	3	40	K61	48936	F	PQ569672
K50_evo32	3	40	K61	48936	F	PQ569673
K50_evo33	1	40	K62	48936	F	PQ569674
K50_evo34	1	40	K62	48936	F	PQ569675
K50_evo35	1	69	K62	48995	F	PQ569676
K50_evo36	2	40	K62	48996	F	PQ569677
K50_evo37	2	69	K62	48936	F	PQ569678
K50_evo38	2	69	K62	48970	F	PQ569679
K54_rec1	1	40	K23	144182	H	PQ569687
K54_rec2	1	69	K23	143649	H	PQ569688
K54_rec3	2	40	K23	144377	H	PQ569689
K54_rec4	2	69	K23	141931	H	PQ569690
K54_rec5	3	40	K23	145509	H	PQ569691
K54_rec6	3	69	K23	144951	H	PQ569692
K65_evo1	3	69	K28	166436	A	PQ569694
K65_evo2	1	40	K59	166435	A	PQ569696
K65_evo3	1	40	K59	166435	A	PQ569697
K65_evo4	1	69	K59	166436	A	PQ569698
K65_evo5	1	69	K59	166436	A	PQ569699
K65_evo6	3	40	K59	166435	A	PQ569700
K65_evo7	3	69	K59	166435	A	PQ569701
K65_evo8	3	69	K59	166435	A	PQ569702
K65_evo9	3	40	K62	166435	A	PQ569693
K65_evo10	3	69	K62	166434	A	PQ569695
K7_rec1	2	40	K14	113568	I/J	PQ569719
K7_rec2	1	40	K21	113741	I/J	PQ569728
K7_rec3	2	40	K21	113993	I/J	PQ569729
K7_rec4	2	69	K21	113390	I/J	PQ569730
K7_rec5	3	69	K21	113744	I/J	PQ569731
K7_rec6	1	40	K42	114142	I/J	PQ569732
K7_rec7	1	69	K42	113726	I/J	PQ569733
K7_rec8	2	40	K42	113825	I/J	PQ569734
K7_rec9	2	40	K42	109821	I/J	PQ569735
K7_rec10	2	69	K42	113427	I/J	PQ569709
K7_rec11	3	40	K42	110677	I/J	PQ569710
K7_rec12	3	40	K42	110418	I/J	PQ569711
K7_rec13	3	69	K42	110934	I/J	PQ569712
K7_rec14	1	40	K46	113988	I/J	PQ569713
K7_rec15	2	40	K46	113736	I/J	PQ569714
K7_rec16	3	40	K46	113338	I/J	PQ569715
K7_rec17	1	40	K47	114156	I/J	PQ569716
K7_rec18	1	40	K47	113796	I/J	PQ569717
K7_rec19	1	69	K47	112964	I/J	PQ569718
K7_rec20	2	40	K47	113872	I/J	PQ569720
K7_rec21	2	69	K47	113741	I/J	PQ569721
K7_rec22	3	40	K47	113979	I/J	PQ569722
K7_rec23	1	40	K57	113729	I/J	PQ569723
K7_rec24	1	69	K57	113699	I/J	PQ569724
K7_rec25	2	40	K57	113726	I/J	PQ569725
K7_rec26	3	40	K57	110898	I/J	PQ569726
K7_rec27	3	69	K57	110670	I/J	PQ569727
K74_evo1	1	40	K80	40398	B	PQ569703
K74_evo2	1	69	K80	40397	B	PQ569704
K74_evo3	2	40	K80	40398	B	PQ569705
K74_evo4	2	40	K80	39871	B	PQ569706
K74_evo5	2	69	K80	40399	B	PQ569707
K74_evo6	2	69	K80	39871	B	PQ569708
