# Supplementary material for: The host range of generalist and specialist phages in capsule-diverse Klebsiella hosts is driven by the evolvability of receptor-binding proteins
Source: PLoS Biol. 2025 Nov 26;23(11):e3003515. doi: 10.1371/journal.pbio.3003515 (PMC12654880; doi:10.1371/journal.pbio.3003515)
Supplement: S3 Table — To conduct, we considered mutations affecting different positions found in passages 40 and/or 69 in each lineage separately. RBP: receptor-binding protein, STK: serine-threonine kinase, VC: variant calling, WGA: whole genome alignment, ROTG: rest of the genome. (XLSX) [file pbio.3003515.s005.xlsx]

## Sheet: S3_Table
S3 Table. Comparasion of Poisson rates test comparing mutations per position in proteins with observed accumulation of mutations with mutations per position in the rest of the genome. To conduct we considered mutations affecting different positions found in passages 40 and/or 69 per each lineage separately. RBP: receptor-binding protein, STK: serine-threonine kinase, VC: variant calling, WGA: who…
Phage - Protein	Line	VC				WGA
		Mutations in the protein	Mutations in the ROTG	Rate ratio	Poisson p-value	Mutations in the protein	Mutations in the ROTG	Number of isolated variants	Rate ratio	Poisson p-value
A - RBP2	L1	9	6	54.8041	2.93e-11	11	5	4	80.3794	1.852e-14	RBP length (bp)	4434
	L3	9	6	54.8041	2.93e-11	10	10	6	36.5361	2.605e-11	ROTG length (bp)	162001
F - RBP	L1	8	6	15.2061	3.43e-06	25	28	16	10.1827	4.338e-14	RBP length (bp)	3945
	L2	8	5	18.2473	1.58e-06	17	25	14	7.7551	9.082e-09	ROTG length (bp)	44991
	L3	11	4	31.3625	9.39e-10	15	12	8	14.2557	2.677e-10
C -RBP2	L1	2	4	8.508	0.0398						RBP length (bp)	2250
	L2	4	4	17.016	0.000554						ROTG length (bp)	38286
	L3	2	4	8.508	0.0398
C - STK	L1	4	2	77.9527	5.64e-06						STK length (bp)	1014
	L2	4	4	38.9763	2.53e-05						ROTG length (bp)	39522
	L3	4	2	77.9527	5.64e-06
B - RBP2	L1					2	9	2	3.60454	0.131	RBP length (bp)	2427
	L2					2	8	4	4.05511	0.1113	ROTG length (bp)	39367
