# Supplementary material for: The host range of generalist and specialist phages in capsule-diverse Klebsiella hosts is driven by the evolvability of receptor-binding proteins
Source: PLoS Biol. 2025 Nov 26;23(11):e3003515. doi: 10.1371/journal.pbio.3003515 (PMC12654880; doi:10.1371/journal.pbio.3003515)
Supplement: S4 Table — CDS: coding sequence, FUBAR: A Fast, Unconstrained Bayesian AppRoximation for Inferring Selection, BF: Bayes factor, AF: Allele frequency, RBP: Receptor-binding protein, INS: insertion, bp: base pair, aa: amino acid, EOP: efficacy of plating. (XLSX) [file pbio.3003515.s006.xlsx]

## Sheet: S4_Table
Table S4. Mutations in the whole genomes, amino acid changes in the RBP and EOP differences of phage variants compared to the ancestral phage. CDS: coding sequence, FUBAR: A Fast, Unconstrained Bayesian AppRoximation for Inferring Selection, BF: Bayes factor, AF: Allele frequency, RBP: Receptor-binding protein, INS: insertion, bp: base pair, aa: amino acid, EOP: eficacy of plating.
A. Variable positions of whole genome alignment of phage A and its evaluated variants
Alignment position	Reference genome position	CDS	Annotation	FUBAR BF>10	AF >0.8	Phage A	K65_evo2	K65_evo3	K65_evo6	K65_evo9
57111	57111	121	unknown function		YES	G	C	G	G	G
79477	79477	160	unknown function		YES	G	G	G	A	A
98788	98787	192	MotA-like activator of middle period transcription		YES	G	A	A	G	G
103911	103910	204	tail fiber protein/RBP	YES	YES	C	T	C	C	C
104512	104511	204	tail fiber protein/RBP			C	C	C	C	A
104648	104647	204	tail fiber protein/RBP		YES	G	C	G	G	G
104701	104700	204	tail fiber protein/RBP	YES	YES	C	T	T	C	T
104791	104790	204	tail fiber protein/RBP		YES	C	C	T	C	C
105525	105524	204	tail fiber protein/RBP	YES	YES	C	C	C	T	C
105858	105857	204	tail fiber protein/RBP		YES	G	G	G	T	T
106017	106016	204	tail fiber protein/RBP	YES		G	G	G	T	T
106428	106427	204	tail fiber protein/RBP	YES		T	T	T	A	T
106872	106871	204	tail fiber protein/RBP		YES	T	T	T	C	C
106888	106887	204	tail fiber protein/RBP		YES	C	A	A	C	C
106892	106891	204	tail fiber protein/RBP		YES	T	G	G	T	T
107221	107220	204	tail fiber protein/RBP	YES	YES	C	T	T	C	T
108699	108698	206	long tail fiber protein proximal connector		YES	G	G	G	A	A
162992	162990	291	tail sheath		YES	C	T	C	C	C
B. Variable positions of RBP2 protein alignment of phage A and its evaluated variants
			Position (aa)			Phage A	K65_evo2	K65_evo3	K65_evo6	K65_evo9
			94			D	N	N	D	N
			205			V	F	F	V	V
			210			N	N	N	S	S
			358			N	N	N	I	N
			495			T	T	T	K	K
			548			S	S	S	Y	Y
			659			G	G	G	D	G
			904			E	E	K	E	E
			934			E	K	K	E	K
			951			N	K	N	N	N
			997			D	D	D	D	Y
			1197			R	Q	R	R	R
C. EOP differences of phage variants compared to phage A
			Included in the evolution bacterial population	K-type		EOP A	K65_evo2	K65_evo3	K65_evo6	K65_evo9
			YES	K7		0.4165	0.477295	0.255446	0	-0.0455837
			YES	K14		0.04165	0.158536	1.12075	0.806327	0.079355
			YES	K21		1.915e-05	0.495982	1.45819	2.11865	1.12009
			YES	K26		0.0001915	0.495982	0.717831	0.337446	0.416801
			YES	K44		0.01915	-0.240776	-0.541806	0.118654	-1.10608
			YES	K47		0.016675	0.477772	0.477338	0.176163	-0.819804
			YES	K48		1.915e-05	0.495982	0.717831	1.14377	1.15716
			YES	K59		0.8335	-0.267693	0.255186	0.113923	-0.0458443
			YES	K60		0.04165	0.158536	0.120748	-0.193673	-0.920645
			YES	K61		4.165e-05	0.158536	0.120748	-0.337446	-2.21735
			YES	K62		1	-0.09691	0.176091	0.0663259	0
			YES	K67		4.165e-05	0.556476	0.556476	4.30129	1.07935
			YES	K80		0.4165	0.158536	0.380385	0	0.079355
				K27		0.3165	-0.199344	0.499626	-0.117457	0.0436943
				K28		0.04165	0.158536	0.786925	0.483042	-0.180282
				K29		0.3665	-0.467164	0.176289	0.149122	-0.387983
				K31		0.00169	0.479683	1.4754	1.17294	0.174375
				K32		0.85	-0.586996	0.371611	-0.00851332	-0.355388
				K33		0.0169	0.479683	0.512476	0.198055	0.211446
				K35		1.335	-0.125481	0.175549	-0.204576	-0.25042
				K36		0.0169	0.550265	1.4754	1.17294	0.211446
				K50		0.004165	-1.44352	-0.879252	0	-1.18028
				K53		0.01915	0.495982	0.458194	0.143773	-0.583199
				K56		0.0004165	1.55648	1.38038	1	1.07935
				K64		0.0001915	0.495982	0.458194	0.143773	0.157164
				K68		0.04165	-0.841464	-0.619615	-0.337446	-1.18028
				K69		0.3835	0.495416	0.592326	0.378367	0.115205
				K70		1	0.176091	0.39794	-0.380385	-0.30103
				K72		0.8335	0.0790944	0.0790944	0.113923	0.0790944
				K79		2.8335	-0.33838	0.024798	-0.531418	-0.577262
D. Variable positions of whole genome alignment of phage F and its evaluated variants
Alignment position	Reference genome position	CDS	Annotation	FUBAR BF>10	AF >0.8	Phage F	K50_evo1	K50_evo6	K50_evo13	K50_evo20	K50_evo27	K50_evo33	K50_evo36
5371	5371	6	unknown function		YES	T	C	C	T	T	T	T	T
5373	5373	6	unknown function		YES	C	C	C	T	T	C	T	C
20642	20642	22	central tail fiber J			T	T	T	T	T	T	T	C
20782	20782	22	central tail fiber J		YES	G	A	A	G	G	G	G	G
20911	20911	22	central tail fiber J		YES	A	A	A	G	G	A	G	A
20986	20986	22	central tail fiber J			T	T	T	T	T	C	T	T
21522	21522	non coding				T	T	T	T	T	T	T	C
24902	24902	30	tail fiber protein		YES	T	T	T	T	C	T	T	T
25009	25009	30	tail fiber protein			T	T	T	T	T	T	T	C
25015	25015	30	tail fiber protein			G	G	G	G	T	G	G	G
25109	25109	30	tail fiber protein	YES	YES	G	G	G	G	G	A	G	G
25197	25197	30	tail fiber protein		YES	G	G	G	G	G	A	G	G
25201	25201	30	tail fiber protein			G	G	T	G	T	G	G	G
25202	25202	30	tail fiber protein		YES	T	C	T	C	T	T	C	T
25590	25590	30	tail fiber protein			G	G	T	G	G	G	G	G
25598	25598	30	tail fiber protein	YES		C	C	C	C	C	T	C	C
26317	26317	30	tail fiber protein	YES		G	G	G	G	G	G	T	G
26354	26354	30	tail fiber protein	YES	YES	T	C	C	T	T	C	T	T
26355	26355	30	tail fiber protein			C	C	C	A	A	C	C	C
26603	26603	30	tail fiber protein	YES		G	G	G	G	G	G	A	G
26787	26787	30	tail fiber protein	YES		T	C	T	T	T	T	T	T
26799	26799	30	tail fiber protein		YES	A	A	A	G	A	A	A	A
27302	27302	30	tail fiber protein			A	A	A	A	G	A	A	A
27426	27426	30	tail fiber protein			A	A	A	A	A	A	G	A
27446	27446	30	tail fiber protein			T	T	T	T	C	T	T	T
27775	27775	30	tail fiber protein			T	T	T	T	C	T	C	T
27776	27776	30	tail fiber protein			G	T	T	G	G	A	G	G
27777	27777	30	tail fiber protein			C	C	C	T	C	C	C	C
30127	30127	34	Holliday junction branch migration helicase			T	A	T	T	T	T	T	T
30922	30921	34	Holliday junction branch migration helicase			-	-	-	-	-	-	-	INS 33bp
31727	31694	34	Holliday junction branch migration helicase			A	A	A	A	G	A	A	A
35759	35725	non coding				-	-	-	-	-	-	-	T
37818	37784	51	DNA helicase			G	G	G	G	G	T	G	T
38164	38130	51	DNA helicase	YES		A	A	A	A	A	A	A	G
45271	45211	73	hypothetical protein			-	-	-	-	-	-	-	INS 27bp
E. Variable positions of RBP protein alignment of phage F and its evaluated variants
			Position (aa)			Phage F	K50_evo1	K50_evo6	K50_evo13	K50_evo20	K50_evo27	K50_evo33	K50_evo36
			211			A	E	E	T	A	V	A	A
			321			K	K	K	K	R	K	K	K
			328			S	S	S	S	S	S	P	S
			369			V	V	V	V	A	V	V	V
			537			Y	Y	Y	H	Y	Y	Y	Y
			541			K	E	K	K	K	K	K	K
			602			T	T	T	T	T	T	M	T
			685			D	G	G	Y	Y	G	D	D
			697			S	S	S	S	S	S	R	S
			937			G	G	G	G	G	D	G	G
			940			R	R	S	R	R	R	R	R
			1069			D	G	E	G	E	D	G	D
			1071			H	H	H	H	H	Y	H	H
			1100			T	T	T	T	T	M	T	T
			1133			I	I	I	I	I	I	I	M
			1169			E	E	E	E	G	E	E	E
F. EOP differences of phage variants compared to phage F
			Included in the evolution bacterial population	K-type		EOP F	K50_evo1	K50_evo6	K50_evo13	K50_evo20	K50_evo27	K50_evo33	K50_evo36
			YES	K48		0.0188	1.18175	0.547028	1.77901	1.79588	0.57094	-3.49601	0.473806
			YES	K61		0.5125	0.144308	-0.197811	-2.97271	-1.99291	0.533344	0.00630947	-1.24821
			YES	K62		1.125e-06	1.45603	2.74819	0.614881	0.74958	2.95957	6.15297	6.97718
			YES	K69		1.75	0.292256	-0.47403	0.35164	-1.02857	0.0469966	0.0993846	0.0741368
				K28		0.006255	2.01198	1.32187	3.89571	3.88524	1.94414	1.60171	0.286727
				K31		6.75e-06	-0.322123	3.87506	-1.70616	2.99281	1.56881	1.19189	-1.18307
				K33		1.125e-06	0.456028	2	-0.125481	-0.25042	-0.507084	1.97004	0.397615
				K36		0.0625005	-1.94006	-2.04576	1.93297	2.3326	-3.39621	-1.09648	-0.831542
				K43		0.3325	-0.0880218	0.228331	1.05142	0.370183	0.639576	-4.74364	0.193918
				K53		0.2875	0.0184834	-0.247784	0.074246	0.928118	0.319513	-0.751068	-2.54756
				K64		0.050625	1.22862	1.04576	1.50724	1.20621	1.31682	1.31682	1.48236
