# Supplementary material for: The host range of generalist and specialist phages in capsule-diverse Klebsiella hosts is driven by the evolvability of receptor-binding proteins
Source: PLoS Biol. 2025 Nov 26;23(11):e3003515. doi: 10.1371/journal.pbio.3003515 (PMC12654880; doi:10.1371/journal.pbio.3003515)
Supplement: S5 Table — Bp: base pairs, NCBI: National Center for Biotechnology Information. (XLSX) [file pbio.3003515.s007.xlsx]

## Sheet: S5_Table
S5 Table. Detection of putative double-stranded DNA putative prophages in the phage community evolution experiment. Bp: base pairs, NCBI: national center for biotechnology information.
					VirSorter2			CheckV								PHASTEST	MEGABLAST nucleotide collection NCBI
Lineage	Passage	SRA sample	BioProject	Contig name	Length (bp)	Viral score	Cellular score	Length (bp)	Gene count	Viral genes	Host genes	Quality classification	Viral completeness	Bacterial host	Notes	coordenates	GeneBank accession number of the first viral hit	Description	Query coverage (%)	E-value	Identity (%)
Ancestral	0	SAMN43886235	PRJNA1164145	contig_001	13980	90000	0	14045	20	16	0	Low-quality	35.35	K7	Propagation strain of K7PH164C4	REGION_2_1202109-1242513
Ancestral	0	SAMN43886235	PRJNA1164145	contig_002	8291	91700	0	8430	12	12	0	Low-quality	21.72	K74	Propagation strain of Phage B - Phage B - K74PH129C2	REGION_3_2853122-2891989
Ancestral	0	SAMN43886235	PRJNA1164145	contig_003	3525	100000	0	3527	6	4	0	Low-quality	8.39	K74	Propagation strain of Phage B - Phage B - K74PH129C2	REGION_3_2853122-2891989
Ancestral	0	SAMN43886235	PRJNA1164145	contig_004	2657	100000	0	2661	4	3	0	Low-quality	5.96	Unknown			BK054587.1	MAG TPA_asm: Caudoviricetes sp. isolate ctIAe2, partial genome	100	0	93.01
1	40	SAMN43886236	PRJNA1164145	contig_40101	19746	76000	4000	19893	25	18	0	Medium-quality	56.32	Unknown			BK023731.1	MAG TPA_asm: Caudoviricetes sp. isolate ctgTL7, partial genome	63	0	97.75
1	40	SAMN43886236	PRJNA1164145	contig_40102	4818	75000	0	4987	4	3	0	Low-quality	12.58	Unknown			BK029748.1	MAG TPA_asm: Caudoviricetes sp. isolate ctjQ56, partial genome	96	0	99.43
1	40	SAMN43886236	PRJNA1164145	contig_40103	3860	80000	0	3860	5	4	0	Low-quality	8.28	K15		REGION_5_1560873-1636058
1	40	SAMN43886236	PRJNA1164145	contig_40104	3359	85700	0	3424	7	3	0	Low-quality	7.75	K15		REGION_5_1560873-1636058
1	40	SAMN43886236	PRJNA1164145	contig_40105	3039	100000	0	3042	4	4	0	Low-quality	6.48	K61		REGION_1_1348701-1411222
1	40	SAMN43886236	PRJNA1164145	contig_40106	2717	75000	0	2814	4	3	0	Low-quality	8.45	Unknown			BK047706.1	MAG TPA_asm: Caudoviricetes sp. isolate ctSXR2, partial genome	99	0	96.36
1	40	SAMN43886236	PRJNA1164145	contig_40107	2694	100000	0	2806	2	2	0	Low-quality	2024-09-08	Unknown			BK029748.1	MAG TPA_asm: Caudoviricetes sp. isolate ctjQ56, partial genome	95	0	99.93
1	40	SAMN43886236	PRJNA1164145	contig_40108	13794	94400	0	13796	18	16	0	Low-quality	2024-08-30	K38		REGION_4_3807313-3856658
1	40	SAMN43886236	PRJNA1164145	contig_40109	2114	75000	0	2284	4	3	0	Low-quality	5.29	K15		REGION_5_1560873-1636058
1	40	SAMN43886236	PRJNA1164145	contig_40110	1966	50000	0	2164	2	1	0	Low-quality	2024-11-03	Unknown			OY757067.1	Klebsiella phage vB_Kpn_K23PH08C2 genome assembly, chromosome: K23PH08C2_assembly	100	0	100
1	40	SAMN43886236	PRJNA1164145	contig_40111	12130	73700	15800	12251	19	14	0	Low-quality	35.91	Unknown			BK055510.1	MAG TPA_asm: Caudoviricetes sp. isolate ctajh5, partial genome	87	0	98
1	40	SAMN43886236	PRJNA1164145	contig_40112	11860	64300	0	11906	14	9	0	Low-quality	26.53	K38		REGION_4_3807313-3856658
1	40	SAMN43886236	PRJNA1164145	contig_40113	11793	70600	0	11843	17	11	0	Low-quality	26.38	K15		REGION_5_1560873-1636058
1	40	SAMN43886236	PRJNA1164145	contig_40114	10963	56200	6200	10966	16	9	1	Low-quality	31.38	Unknown			No viral hits
2	40	SAMN43886237	PRJNA1164145	contig_40201	49427	76900	9600	49570	52	27	1	High-quality	100.0	K61		REGION_1_1348701-1411222
2	40	SAMN43886237	PRJNA1164145	contig_40202	13203	73700	5300	13350	19	13	0	Low-quality	37.74	Unknown			BK023731.1	MAG TPA_asm: Caudoviricetes sp. isolate ctgTL7, partial genome	78	0	97.73
2	40	SAMN43886237	PRJNA1164145	contig_40203	4818	75000	0	4987	4	3	0	Low-quality	12.58	Unknown			BK029748.1	MAG TPA_asm: Caudoviricetes sp. isolate ctjQ56, partial genome	96	0	99.43
2	40	SAMN43886237	PRJNA1164145	contig_40204	4616	75000	0	4776	4	3	0	Low-quality	13.38	Unknown			No viral hits
2	40	SAMN43886237	PRJNA1164145	contig_40205	10612	56200	6200	10613	16	9	1	Low-quality	30.37	Unknown			No viral hits
2	40	SAMN43886237	PRJNA1164145	contig_40206	26518	73500	0	26563	34	24	0	Medium-quality	59.31	K38		REGION_4_3807313-3856658
2	40	SAMN43886237	PRJNA1164145	contig_40207	9705	81200	12500	9707	16	13	0	Low-quality	28.26	Unknown			BK055510.1	MAG TPA_asm: Caudoviricetes sp. isolate ctajh5, partial genome	100	0	98.23
2	40	SAMN43886237	PRJNA1164145	contig_40208	25132	71000	0	25136	31	21	0	Medium-quality	54.83	K15		REGION_5_1560873-1636058
2	40	SAMN43886237	PRJNA1164145	contig_40209	2955	100000	0	3098	3	2	0	Low-quality	6.62	K59	Non confirmed prophage activation
2	40	SAMN43886237	PRJNA1164145	contig_40210	9167	70600	5900	9168	17	10	0	Low-quality	19.99	K15		REGION_5_1560873-1636058
2	40	SAMN43886237	PRJNA1164145	contig_40211	2945	60000	0	2948	5	3	0	Low-quality	2024-04-06	K15		REGION_5_1560873-1636058
2	40	SAMN43886237	PRJNA1164145	contig_40212	2466	100000	0	2903	3	3	0	Low-quality	8.72	Unknown			BK047706.1	MAG TPA_asm: Caudoviricetes sp. isolate ctSXR2, partial genome	87	0	96.75
2	40	SAMN43886237	PRJNA1164145	contig_40213	2857	42900	0	2858	7	3	0	Low-quality	2024-08-03	K59	Non confirmed prophage activation
2	40	SAMN43886237	PRJNA1164145	contig_40214	2837	66700	0	2839	6	2	0	Low-quality	6.0	K15		REGION_5_1560873-1636058
2	40	SAMN43886237	PRJNA1164145	contig_40215	2825	66700	16700	2828	6	2	0	Low-quality	7.22	K59	Non confirmed prophage activation
2	40	SAMN43886237	PRJNA1164145	contig_40216	2696	80000	20000	2799	5	5	0	Low-quality	2024-08-08	K38		REGION_1_648145-696726	BK029748.1	MAG TPA_asm: Caudoviricetes sp. isolate ctjQ56, partial genome	100	0	99.74
2	40	SAMN43886237	PRJNA1164145	contig_40217	2575	66700	33300	2607	3	2	0	Low-quality	5.78	Unknown			BK020089.1	MAG TPA_asm: Caudoviricetes sp. isolate ctqiR9, partial genome	96	0	85.83
2	40	SAMN43886237	PRJNA1164145	contig_40218	2516	80000	0	2548	5	4	0	Low-quality	5.49	K59	Non confirmed prophage activation
2	40	SAMN43886237	PRJNA1164145	contig_40219	2524	50000	0	2526	6	4	0	Low-quality	5.66	K59	Non confirmed prophage activation
2	40	SAMN43886237	PRJNA1164145	contig_40220	2422	50000	25000	2424	4	1	0	Low-quality	1.59	K59	Non confirmed prophage activation
2	40	SAMN43886237	PRJNA1164145	contig_40221	2025	100000	0	2322	3	1	0	Low-quality	2024-06-06	K81	Non confirmed prophage activation
2	40	SAMN43886237	PRJNA1164145	contig_40222	2313	100000	0	2315	3	2	0	Low-quality	1.42	Unknown			OP296941.1	Klebsiella phage DP, complete genome	24	0	97.55
2	40	SAMN43886237	PRJNA1164145	contig_40223	1969	50000	0	2182	2	1	0	Low-quality	3.14	Unknown			OY757067.1	Klebsiella phage vB_Kpn_K23PH08C2 genome assembly, chromosome: K23PH08C2_assembly	100	0	100
2	40	SAMN43886237	PRJNA1164145	contig_40224	2096	75000	0	2098	4	3	0	Low-quality	4.86	Unknown			BK038199.1	MAG TPA_asm: Caudoviricetes sp. isolate ctorv1, partial genome	50	0	88.54
2	40	SAMN43886237	PRJNA1164145	contig_40225	2037	66700	0	2039	6	4	0	Low-quality	4.19	K59	Non confirmed prophage activation
2	40	SAMN43886237	PRJNA1164145	contig_40226	5626	66700	0	5628	12	6	0	Low-quality	12.22	K15		REGION_5_1560873-1636058
3	40	SAMN43886238	PRJNA1164145	contig_40301	26487	76500	8800	26607	34	28	0	Medium-quality	75.54	K38		REGION_1_648145-696726	BK055510.1	MAG TPA_asm: Caudoviricetes sp. isolate ctajh5, partial genome	48	0	97.74
3	40	SAMN43886238	PRJNA1164145	contig_40302	5281	85700	0	5282	7	6	0	Low-quality	11.37	K15		REGION_5_1560873-1636058
3	40	SAMN43886238	PRJNA1164145	contig_40303	4173	100000	0	4243	5	5	0	Low-quality	10.73	K74		REGION_3_2853122-2891989
3	40	SAMN43886238	PRJNA1164145	contig_40304	4035	71400	0	4036	7	4	0	Low-quality	3.63	K20	Non confirmed prophage activation
3	40	SAMN43886238	PRJNA1164145	contig_40305	3585	75000	0	3588	8	2	0	Low-quality	3.27	K20	Non confirmed prophage activation
3	40	SAMN43886238	PRJNA1164145	contig_40306	3092	100000	0	3159	6	4	0	Low-quality	2024-05-07	K15		REGION_5_1560873-1636058
3	40	SAMN43886238	PRJNA1164145	contig_40307	2872	40000	0	2995	5	2	0	Low-quality	6.68	K38		REGION_4_3807313-3856658
3	40	SAMN43886238	PRJNA1164145	contig_40308	8839	64300	0	8910	14	8	0	Low-quality	19.61	K15		REGION_5_1560873-1636058
3	40	SAMN43886238	PRJNA1164145	contig_40309	1980	66700	0	2556	3	2	0	Low-quality	2024-07-05	Unknown			BK048334.1	MAG TPA_asm: Caudoviricetes sp. isolate ct6ZO2, partial genome	77	0	97.44
3	40	SAMN43886238	PRJNA1164145	contig_40310	6417	100000	0	6419	6	6	0	Low-quality	2024-08-12	Unknown			OQ830459.1	Klebsiella phage vB_KpnS_KpLi5, complete genome	100	0	98.56
3	40	SAMN43886238	PRJNA1164145	contig_40311	2304	80000	0	2351	5	4	0	Low-quality	4.92	K74		REGION_3_2853122-2891989
3	40	SAMN43886238	PRJNA1164145	contig_40312	2234	66700	0	2235	3	2	0	Low-quality	4.97	K55	Non confirmed prophage activation
3	40	SAMN43886238	PRJNA1164145	contig_40313	2005	50000	0	2228	2	1	0	Low-quality	3.21	Unknown			OY757067.1	Klebsiella phage vB_Kpn_K23PH08C2 genome assembly, chromosome: K23PH08C2_assembly	100	0	99.96
3	40	SAMN43886238	PRJNA1164145	contig_40314	5389	70000	10000	5581	10	6	0	Low-quality	15.86	Unknown			KY271402.1	Klebsiella phage 48ST307, complete genome	99	0	96.93
3	40	SAMN43886238	PRJNA1164145	contig_40315	2139	80000	0	2209	5	3	0	Low-quality	4.13	Unknown			KY271402.1	Klebsiella phage 48ST307, complete genome	96	0	99.44
3	40	SAMN43886238	PRJNA1164145	contig_40316	2033	80000	0	2192	5	2	0	Low-quality	2024-04-03	K15		REGION_5_1560873-1636058
3	40	SAMN43886238	PRJNA1164145	contig_40317	2189	50000	0	2191	4	1	0	Low-quality	1.64	Unknown			BK049654.1	MAG TPA_asm: Caudoviricetes sp. isolate ctdcU6, partial genome	100	0	94.62
3	40	SAMN43886238	PRJNA1164145	contig_40318	5486	87500	0	5489	8	7	0	Low-quality	12.27	K38		REGION_4_3807313-3856658
3	40	SAMN43886238	PRJNA1164145	contig_40319	2139	16700	0	2141	6	2	0	Low-quality	5.85	K20	Non confirmed prophage activation
3	40	SAMN43886238	PRJNA1164145	contig_40320	2089	100000	0	2092	4	2	0	Low-quality	2024-09-01	K20	Non confirmed prophage activation
1	69	SAMN43886239	PRJNA1164145	contig_69101	25033	80600	0	25036	31	23	0	Medium-quality	55.92	K38		REGION_4_3807313-3856658
1	69	SAMN43886239	PRJNA1164145	contig_69102	2898	50000	0	2900	4	3	0	Low-quality	8.64	Unknown			BK049774.1	MAG TPA_asm: Caudoviricetes sp. isolate ctnpG2, partial genome	47	0	91.42
1	69	SAMN43886239	PRJNA1164145	contig_69103	2679	80000	0	2809	5	4	0	Low-quality	6.23	K15		REGION_5_1560873-1636058
1	69	SAMN43886239	PRJNA1164145	contig_69104	2497	100000	0	2501	4	4	0	Low-quality	7.42	Unknown			BK023731.1	MAG TPA_asm: Caudoviricetes sp. isolate ctgTL7, partial genome	99	0	97.23
1	69	SAMN43886239	PRJNA1164145	contig_69105	2442	75000	0	2445	4	3	0	Low-quality	7.36	Unknown			BK047706.1	MAG TPA_asm: Caudoviricetes sp. isolate ctSXR2, partial genome	78	0	97.04
1	69	SAMN43886239	PRJNA1164145	contig_69106	9482	68800	6200	9642	16	10	0	Low-quality	27.39	Unknown			BK023731.1	MAG TPA_asm: Caudoviricetes sp. isolate ctgTL7, partial genome	70	0	97.39
1	69	SAMN43886239	PRJNA1164145	contig_69107	2257	100000	0	2364	3	3	0	Low-quality	5.13	K15		REGION_5_1560873-1636058
1	69	SAMN43886239	PRJNA1164145	contig_69108	2308	100000	0	2310	3	2	0	Low-quality	6.38	Unknown			BK023731.1	MAG TPA_asm: Caudoviricetes sp. isolate ctgTL7, partial genome	100	0	98.87
1	69	SAMN43886239	PRJNA1164145	contig_69109	2255	60000	0	2259	5	2	0	Low-quality	6.61	Unknown			BK029748.1	MAG TPA_asm: Caudoviricetes sp. isolate ctjQ56, partial genome	100	0	98.94
1	69	SAMN43886239	PRJNA1164145	contig_69110	2211	50000	0	2213	4	1	0	Low-quality	2024-01-02	K20	Non confirmed prophage activation
1	69	SAMN43886239	PRJNA1164145	contig_69111	6570	81800	0	6572	11	7	0	Low-quality	14.52	K15		REGION_5_1560873-1636058
1	69	SAMN43886239	PRJNA1164145	contig_69112	1966	50000	0	2138	2	1	0	Low-quality	2024-08-03	Unknown			OY757067.1	Klebsiella phage vB_Kpn_K23PH08C2 genome assembly, chromosome: K23PH08C2_assembly	100	0	100
1	69	SAMN43886239	PRJNA1164145	contig_69113	2090	100000	0	2091	4	3	0	Low-quality	2024-05-04	K15		REGION_5_1560873-1636058
1	69	SAMN43886239	PRJNA1164145	contig_69114	5294	71400	0	5295	7	5	0	Low-quality	11.45	K15		REGION_5_1560873-1636058
1	69	SAMN43886239	PRJNA1164145	contig_69115	4454	80000	0	4456	10	8	0	Low-quality	9.73	K15		REGION_5_1560873-1636058
1	69	SAMN43886239	PRJNA1164145	contig_69116	3004	75000	25000	3275	4	4	0	Low-quality	9.49	Unknown			NC_049454.1	Klebsiella phage ST15-OXA48phi14.1, complete genome	100	0	98.96
2	69	SAMN43886240	PRJNA1164145	contig_69201	27501	73500	8800	27504	34	25	0	Medium-quality	78.36	Unknown			BK023731.1	MAG TPA_asm: Caudoviricetes sp. isolate ctgTL7, partial genome	45	0	97.66
2	69	SAMN43886240	PRJNA1164145	contig_69202	5958	80000	0	5961	5	4	0	Low-quality	2024-09-16	Unknown			BK029748.1	MAG TPA_asm: Caudoviricetes sp. isolate ctjQ56, partial genome	97	0	99.43
2	69	SAMN43886240	PRJNA1164145	contig_69203	3896	87500	0	3897	8	5	0	Low-quality	7.85	K61		REGION_1_1348701-1411222
2	69	SAMN43886240	PRJNA1164145	contig_69204	3134	33300	0	3137	3	3	0	Low-quality	6.99	K55	Non confirmed prophage activation
2	69	SAMN43886240	PRJNA1164145	contig_69205	26849	77100	0	26894	35	25	0	Medium-quality	60.1	K38		REGION_4_3807313-3856658
2	69	SAMN43886240	PRJNA1164145	contig_69206	3078	77800	11100	3080	9	8	0	Low-quality	8.71	K38		REGION_1_648145-696726	No viral hits
2	69	SAMN43886240	PRJNA1164145	contig_69207	2217	100000	0	2452	2	2	0	Low-quality	2024-03-05	K61		REGION_1_1348701-1411222
2	69	SAMN43886240	PRJNA1164145	contig_69208	2251	80000	0	2429	5	5	0	Low-quality	5.53	K55	Non confirmed prophage activation
2	69	SAMN43886240	PRJNA1164145	contig_69209	1981	50000	0	2198	2	1	0	Low-quality	3.16	Unknown			OY757067.1	Klebsiella phage vB_Kpn_K23PH08C2 genome assembly, chromosome: K23PH08C2_assembly	100	0	99.95
2	69	SAMN43886240	PRJNA1164145	contig_69210	24739	75000	2500	24775	40	27	0	Medium-quality	53.97	K15		REGION_5_1560873-1636058
2	69	SAMN43886240	PRJNA1164145	contig_69211	22664	74100	7400	22667	27	21	1	Medium-quality	64.52	Unknown			BK045936.1	MAG TPA_asm: Caudoviricetes sp. isolate ctn5Z4, partial genome	62	0	99.6
2	69	SAMN43886240	PRJNA1164145	contig_69212	22112	71400	0	22178	28	17	0	Low-quality	48.88	K15		REGION_5_1560873-1636058
3	69	SAMN43886241	PRJNA1164145	contig_69301	5616	87500	0	5616	8	6	0	Low-quality	15.93	Unknown			BK020223.1	MAG TPA_asm: Caudoviricetes sp. isolate ctMKX8, partial genome	52	0	98.01
3	69	SAMN43886241	PRJNA1164145	contig_69302	4204	50000	25000	4284	4	2	0	Low-quality	12.32	Unknown			NC_049454.1	Klebsiella phage ST15-OXA48phi14.1, complete genome	65	0	97.9
3	69	SAMN43886241	PRJNA1164145	contig_69303	28491	72500	0	28492	40	25	0	Medium-quality	62.79	K15		REGION_5_1560873-1636058
3	69	SAMN43886241	PRJNA1164145	contig_69304	3162	75000	12500	3165	8	6	0	Low-quality	8.97	Unknown			BK055510.1	MAG TPA_asm: Caudoviricetes sp. isolate ctajh5, partial genome	99	0	98.29
3	69	SAMN43886241	PRJNA1164145	contig_69305	2200	80000	0	2456	5	5	0	Low-quality	5.59	K55	Non confirmed prophage activation
3	69	SAMN43886241	PRJNA1164145	contig_69306	2250	66700	0	2254	3	2	0	Low-quality	6.37	Unknown			MN013086.1	Klebsiella phage vB_Kpn_Chronis, complete genome	74	0	97.45
3	69	SAMN43886241	PRJNA1164145	contig_69307	1966	50000	0	2179	2	1	0	Low-quality	3.14	Unknown			OY757067.1	Klebsiella phage vB_Kpn_K23PH08C2 genome assembly, chromosome: K23PH08C2_assembly	100	0	100
3	69	SAMN43886241	PRJNA1164145	contig_69308	26233	75800	0	26279	33	24	0	Medium-quality	58.68	K38		REGION_4_3807313-3856658
3	69	SAMN43886241	PRJNA1164145	contig_69309	17739	70400	3700	17941	27	17	0	Low-quality	39.29	K15		REGION_5_1560873-1636058
3	69	SAMN43886241	PRJNA1164145	contig_69310	14053	76200	4800	14198	21	15	0	Low-quality	40.25	Unknown			BK023731.1	MAG TPA_asm: Caudoviricetes sp. isolate ctgTL7, partial genome	79	0	97.84
3	69	SAMN43886241	PRJNA1164145	contig_69311	7455	100000	0	7458	10	10	0	Low-quality	19.22	K74		REGION_3_2853122-2891989
