# Supplementary material for: The host range of generalist and specialist phages in capsule-diverse Klebsiella hosts is driven by the evolvability of receptor-binding proteins
Source: PLoS Biol. 2025 Nov 26;23(11):e3003515. doi: 10.1371/journal.pbio.3003515 (PMC12654880; doi:10.1371/journal.pbio.3003515)
Supplement: S1 Data — A correction was applied for pairs of closely related phages at depth ratios below 20/80 (Phages B and C). Mutations detected at passage 0 in the read mapping of each phage at a consistent specific ratio corresponded to discrepancies between the phages. We calculate the relative proportion of mapped reads corresponding to each phage by calculating the average of the frequency at which each mutation appears. We multiply this value (from 0 to 1) by the total number of reads mapped. We cannot apply this correction for pairs of close relative phages where the ratio is close to 50−50 (Phages I and J, and G and H. These phages are represented together). (XLSX) [file pbio.3003515.s008.xlsx]

## Sheet: S1_Data
Line	Passage	Phage	Phage_group	Avg_seq_depth	Corr_Avg_seq_depth	Correction	Genome_length	Ref_GC	Covered_percent	Covered_bases	Plus_reads	Minus_reads	Read_GC	Median_seq_depth	Std_Dev
0	0	E	E	405.167	405.167		48306	0.5696	100	48306	42762	42726	0.5802	209	356.01
1	40	E	E	0.0222	0	0	48306	0.5696	1.4263	689	3	3	0.5495	0	0.19
2	40	E	E	0.0341	0	0	48306	0.5696	1.772	856	4	4	0.5505	0	0.29
3	40	E	E	0.1047	0	0	48306	0.5696	5.9185	2859	12	12	0.5598	0	0.52
1	69	E	E	0.0023	0	0	48306	0.5696	0.2298	111	1	0	0.444	0	0.05
2	69	E	E	0.0231	0	0	48306	0.5696	1.4781	714	3	2	0.572	0	0.2
3	69	E	E	0.0862	0	0	48306	0.5696	5.6639	2736	12	8	0.5657	0	0.39
0	0	D	D	9.9511	9.9511		43860	0.5099	91.922	40317	947	943	0.505	5	12.45
1	40	D	D	46.8381	46.8381		43860	0.5099	100	43860	6095	6094	0.499	37	41.72
2	40	D	D	550.519	550.519		43860	0.5099	100	43860	52932	52900	0.5044	494	233.32
3	40	D	D	1025.07	1025.07		43860	0.5099	100	43860	94193	94197	0.504	982	272.99
1	69	D	D	39.9626	39.9626		43860	0.5099	100	43860	3766	3764	0.5012	33	31.03
2	69	D	D	298.664	298.664		43860	0.5099	100	43860	30602	30592	0.5012	192	424.53
3	69	D	D	33.1102	33.1102		43860	0.5099	100	43860	3114	3121	0.5002	23	43.64
0	0	F	F	525.629	525.629		48936	0.4914	100	48936	54921	54992	0.4943	467	421.26
1	40	F	F	810.531	810.531		48936	0.4914	100	48936	119916	119978	0.4844	153	1673.9
2	40	F	F	1397.38	1397.38		48936	0.4914	100	48936	148470	148667	0.4903	510	2366.07
3	40	F	F	1246.2	1246.2		48936	0.4914	100	48936	127828	128089	0.4914	1159	338.64
1	69	F	F	193.475	193.475		48936	0.4914	100	48936	20343	20355	0.4884	84	326.49
2	69	F	F	2060.18	2060.18		48936	0.4914	100	48936	248113	253826	0.4903	318	5559.59
3	69	F	F	309.244	309.244		48936	0.4914	100	48936	32858	32875	0.4887	79	642.53
0	0	H	GH	3197.01	3197.01		100000	0.446	100	143319	1067943	1064466	0.4505	2421	3104.89
1	40	H	GH	475.351	475.351		100000	0.446	99.7446	142953	209635	210035	0.4458	306	769.82
2	40	H	GH	457.535	457.535		100000	0.446	99.7551	142968	149073	149292	0.4475	324	635.77
3	40	H	GH	673.996	673.996		100000	0.446	99.9609	143263	210325	210747	0.4459	652	219.02
1	69	H	GH	291.058	291.058		100000	0.446	98.5368	141222	91711	91967	0.4463	187	372.78
2	69	H	GH	787.431	787.431		100000	0.446	98.2759	140848	278611	278877	0.4479	416	1615.04
3	69	H	GH	843.018	843.018		100000	0.446	99.2576	142255	264309	265327	0.4468	429	1763.06
0	0	K	K	67.3208	67.3208		200000	0.4634	99.9739	160600	28107	27610	0.447	24	440.38
1	40	K	K	29.8395	29.8395		200000	0.4634	100	160642	15473	15495	0.4625	28	48.87
2	40	K	K	38.2907	38.2907		200000	0.4634	100	160642	14708	14635	0.4554	31	71.01
3	40	K	K	62.0877	62.0877		200000	0.4634	100	160642	22600	22543	0.4591	59	31.89
1	69	K	K	3.9595	3.9595		200000	0.4634	80.7871	129778	2759	2774	0.4684	2	51.91
2	69	K	K	22.2359	22.2359		200000	0.4634	100	160642	10070	10041	0.4558	17	48.34
3	69	K	K	12.8486	12.8486		200000	0.4634	100	160642	7974	7877	0.4679	10	82.74
0	0	L	L	2412.85	2412.85		73440	0.442	100	73440	385230	387207	0.4394	1287	2383.57
1	40	L	L	12.2601	12.2601		73440	0.442	94.7127	69557	3062	3059	0.4356	6	16.4
2	40	L	L	508.431	508.431		73440	0.442	100	73440	84055	84250	0.4377	352	397.84
3	40	L	L	215.866	215.866		73440	0.442	100	73440	33225	33311	0.4384	197	72.06
1	69	L	L	4.0815	4.0815		73440	0.442	87.436	64213	657	653	0.4387	3	4.25
2	69	L	L	270.775	270.775		73440	0.442	100	73440	49642	49769	0.4374	140	297.33
3	69	L	L	21.5096	21.5096		73440	0.442	98.5948	72408	3554	3567	0.4345	11	29.45
0	0	A	A	195.384	195.384		200000	0.3956	100	166435	70089	69972	0.4027	196	82.6
1	40	A	A	1809	1809		200000	0.3956	100	166435	830924	830868	0.3971	1762	380.4
2	40	A	A	1.0369	0	0	200000	0.3956	43.7606	72833	933	867	0.4495	0	12.18
3	40	A	A	364.164	364.164		200000	0.3956	100	166435	127545	127067	0.3976	349	101.69
1	69	A	A	4287.98	4287.98		200000	0.3956	100	166435	1768502	1768815	0.3918	3886	2146.79
2	69	A	A	1.2696	0	0	200000	0.3956	41.8217	69606	1470	1389	0.4458	0	18.62
3	69	A	A	3143.4	3143.4		200000	0.3956	100	166435	1109597	1109647	0.3966	3051	666.31
0	0	B	B	453.188	226.151	0.493872	41794	0.5219	100	41794	42570	42569	0.5207	334	477.55
1	40	B	B	325.427	19.7195	0.0470146	41794	0.5219	98.574	41198	44582	44604	0.524	340	216.64
2	40	B	B	3134.79	523.784	0.139753	41794	0.5219	98.6122	41214	320230	319855	0.5276	3503	1380.27
3	40	B	B	1578.68	0	0	41794	0.5219	83.1363	34746	157965	157672	0.5266	1704	944.78
1	69	B	B	90.2722	13.622	0.123894	41794	0.5219	98.6051	41211	8953	8975	0.5242	86	63.98
2	69	B	B	974.657	141.52	0.120332	41794	0.5219	98.6122	41214	105036	105025	0.5268	959	642.72
3	69	B	B	302.62	0	0	41794	0.5219	83.3397	34831	30374	30352	0.5272	323	212.46
0	0	J	IJ	400.011	400.011		100000	0.4547	99.8974	112963	105972	105285	0.4574	159	521.96
1	40	J	IJ	1593.69	1593.69		100000	0.4547	99.9991	113078	551286	551214	0.4473	652	3362.56
2	40	J	IJ	2942.82	2942.82		100000	0.4547	99.4738	112484	735883	735274	0.4492	1302	5812.59
3	40	J	IJ	3761.57	3761.57		100000	0.4547	100	113079	898522	898843	0.454	3415	1421.34
1	69	J	IJ	1030.7	1030.7		100000	0.4547	99.6418	112674	253611	253178	0.4496	495	1894.28
2	69	J	IJ	4745.51	4745.51		100000	0.4547	99.5003	112514	1286137	1285676	0.4502	1673	10127.8
3	69	J	IJ	2882.7	2882.7		100000	0.4547	99.6197	112649	708760	707893	0.4499	1251	6291.35
0	0	C	C	457.914	231.763	0.506128	40536	0.5305	100	40536	42127	42287	0.521	330	482.65
1	40	C	C	419.433	399.714	0.952985	40536	0.5305	100	40536	52274	52295	0.524	374	166.21
2	40	C	C	3747.93	3224.15	0.860247	40536	0.5305	100	40536	340478	340658	0.5278	3648	664.51
3	40	C	C	2055.3	2055.3	1	40536	0.5305	100	40536	173939	173939	0.5265	1850	648.42
1	69	C	C	109.949	96.3269	0.876106	40536	0.5305	100	40536	9681	9708	0.5247	96	54.39
2	69	C	C	1176.09	1034.57	0.879668	40536	0.5305	100	40536	113799	113762	0.5269	1018	526.03
3	69	C	C	385.226	385.226	1	40536	0.5305	100	40536	33549	33548	0.527	347	157.71
