# Supplementary material for: The host range of generalist and specialist phages in capsule-diverse Klebsiella hosts is driven by the evolvability of receptor-binding proteins
Source: PLoS Biol. 2025 Nov 26;23(11):e3003515. doi: 10.1371/journal.pbio.3003515 (PMC12654880; doi:10.1371/journal.pbio.3003515)
Supplement: S2 Data — S2A. Genetic distance matrix of the phages. S2B. Infection matrix of the phages against the 77 Klebsiella reference serotypes collection. Data correspond to the matrix presented in Ferriol-González and colleagues 2024 [23], including doubtful or inconsistent interactions for 10 of the 12 phages. S2C. Revised host range of phage F at a titer of 108 PFU/mL by serial dilution spot test in a subset of strains of interest. To perform the consensus of the replicates, if plaques were observed in every one of them at any dilution, the phage-bacteria interaction was scored with “2”. If the result was inconsistent or single plaques were not observed in the spots of some replicates, the interaction was scored with “1”. S2D. Revised host range of phage A at a titer of 108 PFU/mL by serial dilution spot test in a subset of strains of interest. Criteria for obtaining consensus results were the same as those described in S2C. (XLSX) [file pbio.3003515.s009.xlsx]

## Sheet: S2A_Data
Genome	Phage D	Phage B	Phage C	Phage E	Phage F	Phage K	Phage L	Phage A	Phage I	Phage J	Phage G	Phage H
Phage D	0	99647	99573	100	99901	100	99965	100	99952	99968	99965	99976
Phage B	99647	0	20211	100	100	100	100	100	100	100	99952	99857
Phage C	99573	20211	0	100	100	100	99975	100	99984	99984	99976	99976
Phage E	100	100	100	0	98.46	99.98	100	100	99975	100	99964	99963
Phage F	99901	100	100	98.46	0	99.94	100	99.86	99916	99926	99936	99926
Phage K	100	100	100	100	99.94	0	98315	99637	99933	99933	99196	99.14
Phage L	100	100	100	100	100	98315	0	99847	99864	99.86	99.73	99878
Phage A	100	100	100	100	99.86	99637	99847	0	99699	99545	99623	99797
Phage I	99952	100	100	99975	99916	99933	99864	99699	0	9717	99248	99279
Phage J	99968	100	100	100	99926	99933	99.86	99545	9717	0	99141	99254
Phage G	99965	99952	99976	99964	99936	99196	99.73	99623	99248	99141	0	16306
Phage H	99976	99857	99976	99963	99926	99.14	99878	99797	99279	99254	16306	0

## Sheet: S2B_Data
K-type	Included in bacterialcommunity	Susceptibility to initial phage community	Phage K	Phage J	Phage C	Phage I	Phage E	Phage D	Phage G	Phage F	Phage	Phage L	Phage A	Phage B
K1	NO	Susceptible	0	0	2	0	0	0	0	0	0	0	0	0
K2	YES	Resistant	0	0	0	0	0	0	0	0	0	0	0	0
K3	YES	Resistant	0	0	0	0	0	0	0	0	0	0	0	0
K4	NO	Resistant	0	0	0	0	0	0	0	0	0	0	0	0
K5	YES	Susceptible	2	0	0	0	0	0	0	0	0	0	0	0
K6	YES	Resistant	0	0	0	0	0	0	0	0	0	0	0	0
K7	YES	Susceptible	0	2	0	2	1	0	0	0	0	0	2	0
K8	YES	Susceptible	0	0	2	0	1	0	0	0	0	0	0	0
K9	NO	Resistant	0	0	0	0	0	0	0	0	0	0	0	0
K10	YES	Resistant	0	0	0	0	0	0	0	0	0	0	0	0
K11	NO	Susceptible	0	1	0	2	2	0	0	0	0	0	0	0
K12	NO	Resistant	0	0	0	0	0	0	0	0	0	0	0	0
K13	NO	Susceptible	0	1	0	2	0	0	0	0	0	0	0	0
K14	YES	Partially resistant	0	1	0	2	0	0	0	0	0	0	1	0
K15	YES	Resistant	0	0	0	0	0	0	0	0	0	0	0	0
K16	YES	Resistant	0	0	0	0	0	0	0	0	0	0	0	0
K17	YES	Resistant	0	0	0	0	0	0	0	0	0	0	0	0
K18	NO	Susceptible	0	0	0	0	0	0	0	0	0	2	0	0
K19	YES	Resistant	0	0	0	0	0	0	0	0	0	0	0	0
K20	YES	Resistant	0	0	0	0	0	0	0	0	0	0	0	0
K21	YES	Partially resistant	0	2	0	2	0	0	0	0	0	0	1	0
K22	NO	Resistant	0	0	0	0	0	0	0	0	0	0	0	0
K23	YES	Resistant	0	0	0	0	0	0	0	0	0	0	0	0
K24	NO	Susceptible	0	0	0	0	0	0	0	0	2	0	0	0
K25	YES	Resistant	0	0	0	0	0	0	0	0	0	0	0	0
K26	YES	Partially resistant	0	1	0	2	0	0	0	0	0	0	1	0
K27	NO	Susceptible	0	2	0	0	0	0	0	0	0	0	2	0
K28	NO	Partially resistant	0	0	0	0	0	0	0	1	0	0	1	0
K29	NO	Susceptible	0	2	0	2	0	0	0	0	0	0	2	0
K30	NO	Susceptible	0	2	0	2	0	0	0	0	0	0	0	0
K31	NO	Susceptible	0	2	0	2	0	0	0	1	0	0	1	0
K32	NO	Susceptible	0	0	0	2	0	0	0	0	0	0	2	0
K33	NO	Resistant	0	0	0	0	0	0	0	0	0	0	1	0
K34	NO	Susceptible	0	0	0	0	2	0	0	0	0	0	0	0
K35	NO	Susceptible	0	2	0	2	0	0	0	0	0	0	2	0
K36	NO	Susceptible	0	2	0	2	0	0	0	1	0	0	1	0
K37	NO	Susceptible	0	0	0	0	0	2	1	0	0	0	0	0
K38	YES	Resistant	0	0	0	0	0	0	0	0	0	0	0	0
K39	NO	Susceptible	0	2	0	0	0	0	0	0	0	0	0	0
K40	NO	Resistant	0	0	0	0	0	0	0	0	0	0	0	1
K41	NO	Susceptible	0	0	0	0	0	0	0	0	0	0	1	0
K42	YES	Resistant	0	0	0	0	0	0	0	0	0	0	0	0
K43	NO	Susceptible	0	0	0	0	0	0	0	2	0	0	0	0
K44	YES	Susceptible	0	0	0	1	0	2	0	0	0	0	1	0
K45	YES	Susceptible	0	1	0	0	0	0	2	0	0	0	0	0
K46	YES	Resistant	0	1	0	0	0	0	0	0	0	0	0	0
K47	YES	Resistant	0	1	0	2	0	0	0	0	0	0	1	0
K48	YES	Partially resistant	0	0	0	0	0	0	0	1	0	0	1	0
K49	NO	Susceptible	0	0	0	0	2	0	0	0	0	0	0	0
K50	NO	Susceptible	0	0	0	0	0	0	0	2	0	0	2	0
K51	YES	Partially resistant	0	0	0	0	0	0	0	0	0	0	0	0
K52	YES	Susceptible	0	2	0	1	0	0	0	0	0	0	0	0
K53	NO	Partially resistant	0	0	0	0	0	0	0	2	0	0	1	0
K54	YES	Susceptible	0	1	0	0	0	0	0	0	2	0	0	0
K55	YES	Resistant	0	0	0	0	0	0	0	0	0	0	0	0
K56	NO	Susceptible	0	2	0	2	0	0	0	0	0	0	1	0
K57	YES	Resistant	0	1	0	0	0	0	0	0	0	0	0	0
K58	NO	Susceptible	0	0	0	0	0	0	0	0	2	0	0	0
K59	YES	Susceptible	0	0	0	0	0	0	0	0	0	0	2	0
K60	YES	Susceptible	0	0	0	0	2	0	0	0	0	2	2	0
K61	YES	Partially resistant	0	0	0	0	0	0	0	2	0	0	1	0
K62	YES	Susceptible	0	0	0	0	0	0	0	0	0	0	2	0
K63	NO	Resistant	0	0	0	0	0	0	0	0	0	0	0	1
K64	NO	Susceptible	0	2	0	2	2	0	0	1	0	0	1	0
K65	NO	Susceptible	0	2	0	2	0	0	0	0	0	0	2	0
K66	NO	Resistant	0	0	0	0	0	0	0	0	0	0	0	0
K67	YES	Susceptible	0	0	0	2	0	0	0	0	0	0	1	0
K68	YES	Susceptible	0	1	0	2	2	0	0	0	0	0	1	0
K69	YES	Susceptible	0	2	0	1	2	0	0	2	0	0	2	0
K70	NO	Susceptible	0	2	0	0	0	0	0	0	0	0	2	0
K71	NO	Susceptible	0	0	0	0	0	0	2	0	0	0	0	0
K72	NO	Susceptible	0	0	0	0	0	0	0	0	0	0	2	0
K74	YES	Susceptible	0	0	0	0	0	0	0	0	0	0	0	2
K79	NO	Susceptible	0	0	0	0	0	0	0	0	0	0	2	0
K80	YES	Susceptible	0	0	0	0	0	0	0	0	0	0	2	1
K81	YES	Resistant	0	0	0	0	0	0	0	0	0	0	0	0
K82	NO	Resistant	0	0	0	0	0	0	0	0	0	0	0	0
total dudoso			0	10	0	3	2	0	1	5	0	0	17	3
total claro			1	15	2	18	7	2	2	5	3	2	15	1

## Sheet: S2C_Data
K-type	Replicate 1	Replicate 2	Replicate 3	Replicate 4	Replicate 5	Consensus
K1	0	0	0	0	0	0
K5	0	0	0	0	0	0
K7	0	0	0	0	0	0
K8	0	0	0	0	0	0
K11	0	0	0	0	0	0
K13	0	0	0	0	0	0
K14	0	0	0	0	0	0
K18	0	0	0	0	0	0
K21	0	0	0	0	0	0
K23	0	0	0	0	0	0
K24	0	0	0	0	0	0
K26	0	0	0	0	0	0
K27	0	0	0	0	0	0
K28	0	0	1	0	2	1
K29	0	0	0	0	0	0
K30	0	0	0	0	0	0
K31	0	2	0	2	0	1
K32	0	0	0	0	0	0
K33	1	0	0	0	0	0
K35	0	0	0	0	0	0
K36	1	1	1	2	2	1
K37	0	0	0	0	0	0
K39	0	0	0	0	0	0
K42	0	0	0	0	0	0
K43	2	2	2	2	2	2
K44	0	0	0	0	0	0
K45	0	0	0	0	0	0
K46	0	0	0	0	0	0
K47	0	0	0	0	0	0
K48	1	1	1	2	2	1
K50	2	2	2	2	2	2
K52	0	0	0	0	0	0
K53	2	2	2	2	2	2
K54	0	0	0	0	0	0
K56	0	0	0	0	0	0
K57	0	0	0	0	0	0
K58	0	0	0	0	0	0
K59	0	0	0	0	0	0
K60	0	0	0	0	0	0
K61	2	2	2	2	2	2
K62	0	0	0	0	0	0
K64	1	0	0	2	2	1
K65	0	0	0	0	0	0
K67	0	0	0	0	0	0
K68	0	0	0	0	0	0
K69	2	2	2	2	2	2
K70	0	0	0	0	0	0
K71	0	0	0	0	0	0
K72	0	0	0	0	0	0
K74	0	0	0	0	0	0
K79	0	0	0	0	0	0
K80	0	0	0	0	0	0

## Sheet: S2D_Data
K-type	Replicate 1	Replicate 2	Replicate 3	Replicate 4	Replicate 5	Consensus
K1	0	0	0	0	0	0
K5	0	0	0	0	0	0
K7	2	2	2	2	2	2
K8	0	0	0	0	0	0
K11	0	0	1	0	1	0
K13	0	0	0	0	0	0
K14	0	2	2	2	2	1
K18	0	0	0	0	0	0
K21	0	0	0	0	2	1
K23	0	0	0	0	0	0
K24	0	0	0	0	0	0
K26	0	0	1	2	2	1
K27	2	2	2	2	2	2
K28	0	1	2	2	2	1
K29	2	2	2	2	2	2
K30	0	0	0	0	0	0
K31	0	1	2	1	2	1
K32	2	2	2	2	2	2
K33	1	1	2	1	2	1
K35	2	2	2	2	2	2
K36	1	2	2	2	2	1
K37	0	0	0	0	0	0
K39	0	0	1	0	0	0
K42	0	0	1	0	1	0
K43	0	0	0	0	0	0
K44	0	1	2	0	2	1
K45	0	0	0	0	0	0
K46	0	0	1	0	1	0
K47	1	2	2	2	2	1
K48	0	1	2	2	2	1
K50	2	2	2	2	2	2
K52	0	0	0	0	0	0
K53	1	2	2	0	2	1
K54	0	0	0	0	0	0
K56	2	0	0	2	2	1
K57	0	0	1	0	1	0
K58	0	0	0	0	0	0
K59	2	2	2	2	2	2
K60	2	2	2	2	2	2
K61	1	0	1	1	2	1
K62	2	2	2	2	2	2
K64	1	1	1	2	2	1
K65	2	2	2	2	2	2
K67	0	2	2	2	2	1
K68	2	1	2	2	2	1
K69	2	2	2	2	2	2
K70	2	2	2	2	2	2
K71	0	0	1	0	1	0
K72	2	2	2	2	2	2
K74	0	0	0	0	0	0
K79	2	2	2	2	2	2
K80	2	2	2	2	2	2
