# Supplementary material for: The host range of generalist and specialist phages in capsule-diverse Klebsiella hosts is driven by the evolvability of receptor-binding proteins
Source: PLoS Biol. 2025 Nov 26;23(11):e3003515. doi: 10.1371/journal.pbio.3003515 (PMC12654880; doi:10.1371/journal.pbio.3003515)
Supplement: S3 Data — The host range was assessed by serial dilution spot test. R: replicate. Two replicates were performed, and a third one was performed for inconsistent results. S3A. Host range of the initial phage community. S3B. Host range of the three evolution lines at passage 20. S3C. Host range of the three evolution lines at passage 40. S3D. Host range of the three evolution lines at passage 69. (XLSX) [file pbio.3003515.s010.xlsx]

## Sheet: S3A_Data
K-type	Passage_0_R1	Passage_0_R2	Consensus
K1	2	2	2
K2	0	0	0
K3	0	0	0
K4	0	0	0
K5	2	0	2
K6	0	0	0
K7	2	2	2
K8	2	2	2
K9	0	0	0
K10	0	0	0
K11	2	2	2
K12	0	1	0
K13	2	2	2
K14	1	0	1
K15	0	0	0
K16	0	0	0
K17	0	0	0
K18	2	2	2
K19	0	0	0
K20	0	0	0
K21	0	2	1
K22	0	0	0
K23	0	0	0
K24	2	2	2
K25	0	0	0
K26	0	1	0
K27	2	1	2
K28	0	1	0
K29	2	2	2
K30	2	2	2
K31	2	2	2
K32	2	2	2
K33	0	0	0
K34	2	2	2
K35	2	2	2
K36	2	2	2
K37	2	1	2
K38	0	0	0
K39	2	0	2
K40	0	0	0
K41	2	2	2
K42	0	0	0
K43	2	2	2
K44	2	2	2
K45	2	2	2
K46	0	0	0
K47	0	0	0
K48	0	0	0
K49	2	2	2
K50	2	2	2
K51	0	0	0
K52	1	1	0
K53	0	1	1
K54	2	2	2
K55	0	0	0
K56	2	2	2
K57	0	0	0
K58	2	2	2
K59	1	2	1
K60	2	2	2
K61	0	1	1
K62	1	1	1
K63	0	0	0
K64	2	2	2
K65	2	2	2
K66	0	0	0
K67	1	0	1
K68	2	2	2
K69	2	2	2
K70	2	2	2
K71	2	2	2
K72	2	1	2
K74	2	2	2
K79	2	2	2
K80	1	0	1
K81	0	0	0
K82	0	0	0
		PASE 0
		2
		2
		2
		2
		1
		2
		2
		2
		2
		1
		1
		2
		2
		2
		2
		2
		2
		2
		2
		2
		2
		2
		2
		2
		1
		2
		2
		2
		2
		2
		2
		2
		1
		2
		2
		2
		2
		2
		2
		1
		2
		2

## Sheet: S3B_Data
Passage 20
Line 1					Line 2					Line 3
K-type	R1	R2	R3	Consensus	K-type	R1	R2	R3	Consensus	K-type	R1	R2	R3	Consensus
K1	1	2		2	K1	1	2		2	K1	1	2		2
K2	0	0		0	K2	0	0		0	K2	0	0		0
K3	0	0		0	K3	0	0		0	K3	0	0		0
K4	0	0		0	K4	0	0		0	K4	0	0		0
K5	2	0		2	K5	2	0		2	K5	2	0		2
K6	0	0		0	K6	0	0		0	K6	0	1		0
K7	2	2		2	K7	2	2		2	K7	2	2		2
K8	2	2		2	K8	2	2		2	K8	2	2		2
K9	0	0		0	K9	0	0		0	K9	0	0		0
K10	0	0		0	K10	0	0		0	K10	1	0		0
K11	0	2	2	2	K11	0	2	2	2	K11	0	2	2	2
K12	0	0		0	K12	0	0		0	K12	1	0		0
K13	1	2		2	K13	1	2		2	K13	1	1	0	0
K14	1	2		2	K14	1	2		2	K14	1	2		2
K15	0	0		0	K15	0	0		0	K15	0	0		0
K16	0	0		0	K16	0	0		0	K16	0	0		0
K17	0	0		0	K17	0	0		0	K17	0	0		0
K18	2	2		2	K18	2	2		2	K18	1	2		2
K19	0	0		0	K19	0	0		0	K19	0	0		0
K20	0	0		0	K20	0	0		0	K20	0	0		0
K21	1	2		2	K21	1	2		2	K21	1	2		2
K22	0	0		0	K22	0	0		0	K22	0	0		0
K23	2	2		2	K23	2	2		2	K23	0	0		0
K24	2	2		2	K24	2	2		2	K24	2	2		2
K25	0	0		0	K25	0	0		0	K25	0	0		0
K26	0	0		0	K26	0	0		0	K26	1	0		0
K27	2	1		2	K27	2	1		2	K27	2	1		2
K28	0	0		0	K28	0	0		0	K28	0	0		0
K29	2	2		2	K29	2	2		2	K29	2	2		2
K30	2	2		2	K30	2	2		2	K30	2	2		2
K31	2	2		2	K31	2	2		2	K31	2	2		2
K32	2	2		2	K32	2	2		2	K32	2	2		2
K33	0	2	0	0	K33	0	2	0	0	K33	0	2	0	0
K34	0	0		0	K34	0	0		0	K34	0	0		0
K35	2	2		2	K35	2	2		2	K35	2	2		2
K36	2	2		2	K36	2	2		2	K36	2	2		2
K37	2	2		2	K37	2	2		2	K37	2	2		2
K38	0	0		0	K38	0	0		0	K38	0	0		0
K39	2	2		2	K39	2	2		2	K39	2	2		2
K40	0	0		0	K40	0	0		0	K40	0	0		0
K41	0	0		0	K41	0	0		0	K41	0	0		0
K42	2	2		2	K42	2	2		2	K42	2	2		2
K43	0	2	2	2	K43	0	2	2	2	K43	0	0		0
K44	2	2		2	K44	2	2		2	K44	2	2		2
K45	2	2		2	K45	2	2		2	K45	2	2		2
K46	0	2	0	0	K46	0	2	2	2	K46	0	0		0
K47	2	2		2	K47	2	2		2	K47	2	2		2
K48	0	1		0	K48	0	1		0	K48	0	1		0
K49	0	0		0	K49	0	0		0	K49	0	0		0
K50	2	2		2	K50	2	2		2	K50	2	2		2
K51	0	0		0	K51	0	0		0	K51	0	0		0
K52	2	2		2	K52	2	2		2	K52	1	2		2
K53	0	2		2	K53	0	2		2	K53	0	2		2
K54	2	2		2	K54	2	2		2	K54	1	2		2
K55	0	0		0	K55	0	0		0	K55	0	0		0
K56	2	2		2	K56	2	2		2	K56	2	2		2
K57	2	2		2	K57	2	2		2	K57	2	2		2
K58	1	2		2	K58	1	2		2	K58	1	2		2
K59	2	2		2	K59	2	2		2	K59	2	2		2
K60	2	2		2	K60	2	2		2	K60	2	2		2
K61	0	2	2	2	K61	0	2	2	2	K61	1	2		2
K62	0	2	2	2	K62	0	2	2	2	K62	1	2		2
K63	0	1		0	K63	0	1		0	K63	0	1		0
K64	2	2		2	K64	2	2		2	K64	2	2		2
K65	2	2		2	K65	2	2		2	K65	2	2		2
K66	0	0		0	K66	0	0		0	K66	0	0		0
K67	0	2	0	0	K67	0	2	0	0	K67	2	2		2
K68	2	2		2	K68	2	2		2	K68	2	2		2
K69	2	2		2	K69	2	2		2	K69	2	2		2
K70	2	2		2	K70	2	2		2	K70	2	2		2
K71	2	2		2	K71	2	2		2	K71	2	2		2
K72	2	2		2	K72	2	2		2	K72	2	2		2
K74	2	2		2	K74	2	2		2	K74	0	0		0
K79	2	2		2	K79	2	2		2	K79	2	2		2
K80	2	2		2	K80	2	2		2	K80	1	2		2
K81	0	0		0	K81	0	0		0	K81	0	2	0	0
K82	0	0		0	K82	0	0		0	K82	0	0		0

## Sheet: S3C_Data
Passage 40
Line 1					Line 2					Line 3
K-type	R1	R2	R3	Consensus	K-type	R1	R2	R3	Consensus	K-type	R1	R2	R3	Consensus
K1	2	2		2	K1	2	2		2	K1	2	2		2
K2	0	0		0	K2	0	0		0	K2	0	0		0
K3	0	0		0	K3	0	0		0	K3	0	0		0
K4	0	0		0	K4	0	0		0	K4	0	0		0
K5	2	2		2	K5	2	2		2	K5	2	2		2
K6	0	0		0	K6	0	0		0	K6	0	0		0
K7	2	2		2	K7	2	2		2	K7	2	2		2
K8	2	2		2	K8	2	2		2	K8	2	2		2
K9	0	0		0	K9	0	0		0	K9	0	0		0
K10	1	0		0	K10	1	0		0	K10	1	0		0
K11	2	2		2	K11	2	2		2	K11	1	0		0
K12	0	0		0	K12	0	0		0	K12	0	0		0
K13	2	2		2	K13	2	2		2	K13	1	2		2
K14	2	0		2	K14	2	0		2	K14	2	0		1
K15	0	0		0	K15	0	0		0	K15	0	0		0
K16	0	0		0	K16	0	0		0	K16	1	0		0
K17	0	0		0	K17	0	0		0	K17	0	0		0
K18	2	2		2	K18	2	2		2	K18	2	2		2
K19	0	0		0	K19	0	0		0	K19	0	0		0
K20	0	0		0	K20	0	0		0	K20	0	0		0
K21	2	2		2	K21	2	2		2	K21	2	2		2
K22	0	0		0	K22	0	0		0	K22	0	0		0
K23	2	2		2	K23	2	2		2	K23	2	2		2
K24	2	2		2	K24	2	2		2	K24	2	2		2
K25	0	0		0	K25	0	0		0	K25	0	0		0
K26	1	0		1	K26	1	0		0	K26	1	0		1
K27	2	2		2	K27	2	2		2	K27	2	2		2
K28	1	0		1	K28	1	0		0	K28	1	0		1
K29	2	2		2	K29	2	2		2	K29	2	2		2
K30	2	2		2	K30	2	2		2	K30	2	2		2
K31	2	2		2	K31	2	2		2	K31	2	2		2
K32	2	2		2	K32	2	2		2	K32	2	2		2
K33	1	2		2	K33	0	0		0	K33	1	2		2
K34	0	0		0	K34	0	0		0	K34	0	0		0
K35	2	2		2	K35	2	2		2	K35	2	2		2
K36	2	2		2	K36	2	2		2	K36	2	2		2
K37	2	2		2	K37	2	2		2	K37	2	2		2
K38	0	0		0	K38	0	0		0	K38	0	0		0
K39	2	2		2	K39	2	2		2	K39	2	2		2
K40	0	0		0	K40	0	0		0	K40	0	0		0
K41	0	0		0	K41	0	0		0	K41	0	0		0
K42	2	2		2	K42	2	2		2	K42	2	2		2
K43	2	2		2	K43	2	2		2	K43	2	2		2
K44	2	2		2	K44	2	2		2	K44	2	2		2
K45	2	2		2	K45	2	2		2	K45	2	2		2
K46	2	2		2	K46	2	2		2	K46	1	0		0
K47	2	2		2	K47	2	2		2	K47	2	2		2
K48	2	2		2	K48	2	2		2	K48	2	2		2
K49	1	1		1	K49	0	0		0	K49	1	0		0
K50	2	2		2	K50	2	2		2	K50	2	2		2
K51	0	0		0	K51	0	0		0	K51	0	0		0
K52	2	2		2	K52	2	2		2	K52	2	2		2
K53	2	2		2	K53	2	2		2	K53	2	2		2
K54	2	2		2	K54	2	2		2	K54	2	2		2
K55	0	0		0	K55	0	0		0	K55	0	0		0
K56	2	2		2	K56	2	2		2	K56	2	2		2
K57	2	2		2	K57	2	2		2	K57	2	2		2
K58	2	2		2	K58	2	2		2	K58	2	2		2
K59	2	2		2	K59	0	0		0	K59	2	2		2
K60	2	2		2	K60	2	2		2	K60	2	2		2
K61	2	2		2	K61	2	2		2	K61	2	2		2
K62	2	2		2	K62	2	2		2	K62	2	2		2
K63	0	1		0	K63	0	1		0	K63	0	1		0
K64	2	2		2	K64	2	2		2	K64	2	2		2
K65	2	2		2	K65	2	2		2	K65	2	2		2
K66	0	0		0	K66	0	0		0	K66	0	0		0
K67	2	2		2	K67	2	2		2	K67	2	2		2
K68	1	2		2	K68	0	2	0	0	K68	0	2	0	0
K69	2	2		2	K69	2	2		2	K69	2	2		2
K70	2	2		2	K70	2	2		2	K70	2	2		2
K71	2	2		2	K71	2	2		2	K71	2	2		2
K72	2	2		2	K72	0	0		0	K72	2	2		2
K74	2	2		2	K74	2	2		2	K74	0	0		0
K79	2	2		2	K79	0	0		0	K79	2	2		2
K80	2	2		2	K80	2	2		2	K80	1	2		2
K81	0	0		0	K81	0	0		0	K81	0	0		0
K82	0	0		0	K82	0	0		0	K82	0	0		0

## Sheet: S3D_Data
Passage 69
Line 1					Line 2					Line 3
K-type	R1	R2	R3	Consensus	K-type	R1	R2	R3	Consensus	K-type	R1	R2	R3	Consensus
K1	2	2		2	K1	2	2		2	K1	0	2		2
K2	0	0		0	K2	0	0		0	K2	0	0		0
K3	0	0		0	K3	0	0		0	K3	0	0		0
K4	0	0		0	K4	0	0		0	K4	0	0		0
K5	2	0		2	K5	2	0		2	K5	2	2		2
K6	0	0		0	K6	0	0		0	K6	0	0		0
K7	2	2		2	K7	2	2		2	K7	2	2		2
K8	2	2		2	K8	2	2		2	K8	2	2		2
K9	0	0		0	K9	0	0		0	K9	0	0		0
K10	0	0		0	K10	0	0		0	K10	0	0		0
K11	0	2	0	0	K11	0	2	0	0	K11	0	2	0	0
K12	0	2	0	0	K12	0	0		0	K12	0	2	0	0
K13	2	2		2	K13	0	2	0	0	K13	0	0		0
K14	1	0		0	K14	0	0		0	K14	0	0		0
K15	0	0		0	K15	0	0		0	K15	0	0		0
K16	0	0		0	K16	0	0		0	K16	0	0		0
K17	0	0		0	K17	0	0		0	K17	0	0		0
K18	2	2		2	K18	2	2		2	K18	2	0	2	2
K19	0	0		0	K19	0	0		0	K19	0	0		0
K20	0	0		0	K20	0	0		0	K20	0	0		0
K21	2	2		2	K21	2	2		2	K21	2	2		2
K22	0	0		0	K22	0	0		0	K22	0	0		0
K23	2	2		2	K23	2	2		2	K23	2	2		2
K24	0	0		0	K24	0	0		0	K24	2	0	2	2
K25	0	0		0	K25	0	0		0	K25	0	0		0
K26	2	2		2	K26	2	0		1	K26	2	0		2
K27	2	0	2	2	K27	2	0	0	0	K27	2	2		2
K28	1	2		2	K28	1	2		2	K28	1	2		2
K29	2	2		2	K29	2	2		2	K29	2	2		2
K30	2	2		2	K30	2	2		2	K30	2	2		2
K31	2	2		2	K31	2	2		2	K31	2	2		2
K32	2	2		2	K32	2	2		2	K32	2	2		2
K33	0	2	0	0	K33	0	0		0	K33	0	0		0
K34	0	0		0	K34	0	0		0	K34	0	0		0
K35	2	2		2	K35	2	2		2	K35	2	2		2
K36	2	2		2	K36	2	2		2	K36	2	2		2
K37	2	2		2	K37	2	2		2	K37	2	2		2
K38	0	0		0	K38	0	0		0	K38	0	0		0
K39	2	0	2	2	K39	2	0	2	2	K39	2	0	2	2
K40	0	0		0	K40	0	0		0	K40	0	0		0
K41	0	0		0	K41	0	0		0	K41	0	0		0
K42	2	2		2	K42	2	2		2	K42	2	2		2
K43	1	2		2	K43	1	2		2	K43	1	2		2
K44	2	2		2	K44	2	2		2	K44	2	2		2
K45	2	2		2	K45	2	2		2	K45	2	2		2
K46	1	0		0	K46	2	2		2	K46	0	0		0
K47	2	2		2	K47	2	2		2	K47	0	2	0	0
K48	1	2		2	K48	0	2	2	2	K48	0	2	2	2
K49	1	0		0	K49	0	0		0	K49	1	0		0
K50	2	2		2	K50	2	2		2	K50	2	2		2
K51	0	0		0	K51	0	0		0	K51	0	0		0
K52	2	2		2	K52	2	2		2	K52	2	2		2
K53	1	2		2	K53	1	2		2	K53	1	2		2
K54	2	2		2	K54	2	2		2	K54	2	2		2
K55	0	0		0	K55	0	0		0	K55	0	0		0
K56	2	2		2	K56	2	2		2	K56	2	2		2
K57	2	2		2	K57	2	2		2	K57	2	2		2
K58	2	2		2	K58	2	2		2	K58	2	2		2
K59	2	2		2	K59	0	0		0	K59	2	2		2
K60	2	2		2	K60	2	2		2	K60	2	2		2
K61	2	2		2	K61	2	2		2	K61	2	2		2
K62	2	2		2	K62	2	2		2	K62	0	2	2	2
K63	0	0		0	K63	0	0		0	K63	0	0		0
K64	2	2		2	K64	2	2		2	K64	2	2		2
K65	2	2		2	K65	2	2		2	K65	2	2		2
K66	0	0		0	K66	0	0		0	K66	0	0		0
K67	2	2		2	K67	2	2		2	K67	2	2		2
K68	2	2		2	K68	2	2		2	K68	2	2		2
K69	2	2		2	K69	2	2		2	K69	2	2		2
K70	2	2		2	K70	2	2		2	K70	2	2		2
K71	2	2		2	K71	2	2		2	K71	2	2		2
K72	2	2		2	K72	0	0		0	K72	2	2		2
K74	2	2		2	K74	2	2		2	K74	0	0		0
K79	2	0	2	2	K79	0	0		0	K79	2	2		2
K80	2	0		2	K80	2	2		2	K80	2	0		0
K81	0	0		0	K81	0	0		0	K81	0	0		0
K82	0	0		0	K82	0	0		0	K82	0	0		0
