# Supplementary material for: The host range of generalist and specialist phages in capsule-diverse Klebsiella hosts is driven by the evolvability of receptor-binding proteins
Source: PLoS Biol. 2025 Nov 26;23(11):e3003515. doi: 10.1371/journal.pbio.3003515 (PMC12654880; doi:10.1371/journal.pbio.3003515)
Supplement: S4 Data — CDS: coding sequence, RBP: receptor-binding protein. S4A. Annotation of the ancestral phages of the initial phage community. S4B. Variant calling analyses of the evolved phage communities. S4C. Variable positions of the whole genome alignment of parental and evolved phages. -: deletion. S4D. Results of the Branch-Site Unrestricted Statistical Test for Episodic Diversification (BUSTED) for CDSs where the tested dN/dS ratio was > 1. dN/dS: ratio of non-synonymous to synonymous substitutions, CoV: Coefficient of variation. (XLSX) [file pbio.3003515.s011.xlsx]

## Sheet: S4A_Data
Phage	Annotation	Feature	Start	End	Strand	Functional annotation	Refined annotation of proteins of interest
A	PHANOTATE	CDS1	1	822	-	tail sheath stabilizer
A	PHANOTATE	CDS2	864	1640	-	head closure Hc2
A	PHANOTATE	CDS3	1644	2585	-	head-tail adaptor Ad2
A	PHANOTATE	CDS4	2643	4409	-	fibritin neck whisker
A	PHANOTATE	CDS5	4418	5764	-	tail collar fiber protein
A	PHANOTATE	CDS6	5764	6435	-	baseplate wedge subunit
A	PHANOTATE	CDS7	6437	8260	-	baseplate wedge subunit
A	PHANOTATE	CDS8	8260	9171	-	baseplate wedge tail fiber protein connector
A	PHANOTATE	CDS9	9238	10263	-	baseplate wedge subunit
A	PHANOTATE	CDS10	10256	13354	-	baseplate wedge subunit	RBP1 (Ferriol-González, et. al. 2024) [23]
A	PHANOTATE	CDS11	13351	15318	-	baseplate wedge subunit
A	PHANOTATE	CDS12	15318	15611	-	PAAR motif of membran proteins
A	PHANOTATE	CDS13	15612	16115	-	hypothetical protein
A	PHANOTATE	CDS14	16118	17848	-	baseplate hub subunit and tail lysozyme
A	PHANOTATE	CDS15	17845	18483	-	baseplate wedge subunit
A	PHANOTATE	CDS16	18533	18982	+	head closure
A	PHANOTATE	CDS17	18970	19809	+	DNA end protector
A	PHANOTATE	CDS18	19797	20411	+	tail tube
A	PHANOTATE	CDS19	20479	21153	+	deoxynucleoside monophosphate kinase
A	PHANOTATE	CDS20	21150	21383	+	tail fiber chaperone
A	PHANOTATE	CDS21	21383	21838	+	RNA ligase
A	PHANOTATE	CDS22	21835	22218	+	hypothetical protein
A	PHANOTATE	CDS23	22285	22464	+	unknown function
A	PHANOTATE	CDS24	22451	22630	+	hypothetical protein
A	PHANOTATE	CDS25	22630	22815	+	hypothetical protein
A	PHANOTATE	CDS26	22832	23182	+	hypothetical protein
A	tRNAscan-SE	tRNA	23265	23351	+	ID=RPCSJQDQ_tRNA_0001;trna=tRNA-Tyr(GTA);isotype=Tyr;anticodon=GTA;locus_tag=RPCSJQDQ_tRNA_0001
A	tRNAscan-SE	tRNA	23358	23434	+	ID=RPCSJQDQ_tRNA_0002;trna=tRNA-Lys(TTT);isotype=Lys;anticodon=TTT;locus_tag=RPCSJQDQ_tRNA_0002
A	tRNAscan-SE	tRNA	23440	23524	+	ID=RPCSJQDQ_tRNA_0003;trna=tRNA-Asn(GTT);isotype=Asn;anticodon=GTT;locus_tag=RPCSJQDQ_tRNA_0003
A	PHANOTATE	CDS27	23578	23691	+	hypothetical protein
A	tRNAscan-SE	tRNA	23778	23854	+	ID=RPCSJQDQ_tRNA_0004;trna=tRNA-Asp(GTC);isotype=Asp;anticodon=GTC;locus_tag=RPCSJQDQ_tRNA_0004
A	PHANOTATE	CDS28	23922	24014	+	hypothetical protein
A	tRNAscan-SE	tRNA	24016	24093	+	ID=RPCSJQDQ_tRNA_0005;trna=tRNA-Met(CAT);isotype=Met;anticodon=CAT;locus_tag=RPCSJQDQ_tRNA_0005
A	tRNAscan-SE	tRNA	24099	24173	+	ID=RPCSJQDQ_tRNA_0006;trna=tRNA-Gln(TTG);isotype=Gln;anticodon=TTG;locus_tag=RPCSJQDQ_tRNA_0006
A	tRNAscan-SE	tRNA	24270	24345	+	ID=RPCSJQDQ_tRNA_0007;trna=tRNA-His(GTG);isotype=His;anticodon=GTG;locus_tag=RPCSJQDQ_tRNA_0007
A	tRNAscan-SE	pseudogene	24442	24526	+	ID=RPCSJQDQ_tRNA_0008;trna=tRNA-Ser(TGA);isotype=Ser;anticodon=TGA;locus_tag=RPCSJQDQ_tRNA_0008
A	tRNAscan-SE	tRNA	24593	24668	+	ID=RPCSJQDQ_tRNA_0009;trna=tRNA-Ile(GAT);isotype=Ile;anticodon=GAT;locus_tag=RPCSJQDQ_tRNA_0009
A	tRNAscan-SE	tRNA	24675	24749	+	ID=RPCSJQDQ_tRNA_0010;trna=tRNA-Trp(CCA);isotype=Trp;anticodon=CCA;locus_tag=RPCSJQDQ_tRNA_0010
A	tRNAscan-SE	tRNA	24755	24829	+	ID=RPCSJQDQ_tRNA_0011;trna=tRNA-Gly(TCC);isotype=Gly;anticodon=TCC;locus_tag=RPCSJQDQ_tRNA_0011
A	tRNAscan-SE	tRNA	24835	24911	+	ID=RPCSJQDQ_tRNA_0012;trna=tRNA-Pro(TGG);isotype=Pro;anticodon=TGG;locus_tag=RPCSJQDQ_tRNA_0012
A	PHANOTATE	CDS29	24978	25076	+	hypothetical protein
A	PHANOTATE	CDS30	25087	25239	+	hypothetical protein
A	PHANOTATE	CDS31	25236	25601	+	hypothetical protein
A	PHANOTATE	CDS32	25585	25818	+	hypothetical protein
A	PHANOTATE	CDS33	25874	26098	+	hypothetical protein
A	tRNAscan-SE	tRNA	26177	26251	+	ID=RPCSJQDQ_tRNA_0013;trna=tRNA-Met(CAT);isotype=Met;anticodon=CAT;locus_tag=RPCSJQDQ_tRNA_0013
A	PHANOTATE	CDS34	26275	26832	+	hypothetical protein
A	PHANOTATE	CDS35	26832	27281	+	hypothetical protein
A	tRNAscan-SE	pseudogene	27293	27420	+	ID=RPCSJQDQ_tRNA_0014;trna=tRNA-Undet(NNN);isotype=Undet;anticodon=NNN;locus_tag=RPCSJQDQ_tRNA_0014
A	tRNAscan-SE	tRNA	27424	27500	+	ID=RPCSJQDQ_tRNA_0015;trna=tRNA-Arg(TCT);isotype=Arg;anticodon=TCT;locus_tag=RPCSJQDQ_tRNA_0015
A	tRNAscan-SE	tRNA	27505	27589	+	ID=RPCSJQDQ_tRNA_0016;trna=tRNA-Leu(TAA);isotype=Leu;anticodon=TAA;locus_tag=RPCSJQDQ_tRNA_0016
A	PHANOTATE	CDS36	27594	27683	+	hypothetical protein
A	tRNAscan-SE	tRNA	27711	27786	+	ID=RPCSJQDQ_tRNA_0017;trna=tRNA-Thr(TGT);isotype=Thr;anticodon=TGT;locus_tag=RPCSJQDQ_tRNA_0017
A	tRNAscan-SE	tRNA	27793	27870	+	ID=RPCSJQDQ_tRNA_0018;trna=tRNA-Gln(CTG);isotype=Gln;anticodon=CTG;locus_tag=RPCSJQDQ_tRNA_0018
A	PHANOTATE	CDS37	27889	28062	+	hypothetical protein
A	PHANOTATE	CDS38	28076	28168	+	hypothetical protein
A	PHANOTATE	CDS39	28329	28913	+	hypothetical protein
A	PHANOTATE	CDS40	29101	29337	+	hypothetical protein
A	PHANOTATE	CDS41	29406	29696	+	hypothetical protein
A	PHANOTATE	CDS42	29744	30337	+	hypothetical protein
A	PHANOTATE	CDS43	30377	30967	+	hypothetical protein
A	PHANOTATE	CDS44	30964	31326	+	unknown function
A	PHANOTATE	CDS45	31323	31619	+	hypothetical protein
A	PHANOTATE	CDS46	31616	31942	+	hypothetical protein
A	PHANOTATE	CDS47	31942	32178	+	hypothetical protein
A	PHANOTATE	CDS48	32169	32621	+	nudix hydrolase
A	PHANOTATE	CDS49	32629	32937	+	hypothetical protein
A	PHANOTATE	CDS50	32966	33460	+	hypothetical protein
A	PHANOTATE	CDS51	33461	33940	+	internal virion protein
A	PHANOTATE	CDS52	33929	34078	-	hypothetical protein
A	PHANOTATE	CDS53	34133	34435	+	internal virion protein
A	PHANOTATE	CDS54	34591	35172	+	unknown function
A	PHANOTATE	CDS55	35169	35480	+	unknown function
A	PHANOTATE	CDS56	35462	35806	+	hypothetical protein
A	PHANOTATE	CDS57	35815	36177	+	hypothetical protein
A	PHANOTATE	CDS58	36177	36458	+	hypothetical protein
A	PHANOTATE	CDS59	36522	36980	+	endoribonuclease
A	PHANOTATE	CDS60	36988	37533	+	unknown function
A	PHANOTATE	CDS61	37533	37853	+	valyl tRNA synthetase modifier
A	PHANOTATE	CDS62	37850	38242	+	hypothetical protein
A	PHANOTATE	CDS63	38251	38718	+	phosphatase
A	PHANOTATE	CDS64	38743	38910	+	hypothetical protein
A	PHANOTATE	CDS65	38910	39509	+	thymidine kinase
A	PHANOTATE	CDS66	39520	39684	+	hypothetical protein
A	PHANOTATE	CDS67	39659	39769	+	hypothetical protein
A	PHANOTATE	CDS68	39805	39912	+	hypothetical protein
A	PHANOTATE	CDS69	39969	40352	+	hypothetical protein
A	PHANOTATE	CDS70	40399	40611	+	hypothetical protein
A	PHANOTATE	CDS71	40623	40910	+	lysis inhibition
A	PHANOTATE	CDS72	40897	41283	+	starvation-inducible transcriptional regulator
A	PHANOTATE	CDS73	41388	41876	+	hypothetical protein
A	PHANOTATE	CDS74	41873	41971	+	hypothetical protein
A	PHANOTATE	CDS75	41968	42234	+	DksA-like zinc-finger protein
A	PHANOTATE	CDS76	42237	42428	+	hypothetical protein
A	PHANOTATE	CDS77	42418	42651	+	hypothetical protein
A	PHANOTATE	CDS78	42651	43151	+	membrane protein
A	PHANOTATE	CDS79	43141	43365	+	hypothetical protein
A	PHANOTATE	CDS80	43347	43769	+	hypothetical protein
A	PHANOTATE	CDS81	43766	44776	+	nucleotidyltransferase
A	PHANOTATE	CDS82	44781	44969	+	hypothetical protein
A	PHANOTATE	CDS83	44966	45205	+	hypothetical protein
A	PHANOTATE	CDS84	45323	45538	+	hypothetical protein
A	PHANOTATE	CDS85	45616	46593	+	unknown function
A	PHANOTATE	CDS86	46636	46782	+	hypothetical protein
A	PHANOTATE	CDS87	46779	47204	+	hypothetical protein
A	PHANOTATE	CDS88	47201	47539	+	hypothetical protein
A	PHANOTATE	CDS89	47536	47856	+	hypothetical protein
A	PHANOTATE	CDS90	47860	48150	+	hypothetical protein
A	PHANOTATE	CDS91	48231	48395	+	hypothetical protein
A	PHANOTATE	CDS92	48392	48658	+	hypothetical protein
A	PHANOTATE	CDS93	48716	49504	+	hypothetical protein
A	PHANOTATE	CDS94	49575	50549	+	hypothetical protein
A	PHANOTATE	CDS95	50570	50806	+	unknown function
A	PHANOTATE	CDS96	50803	51315	+	hypothetical protein
A	PHANOTATE	CDS97	51308	51481	+	hydrolase
A	PHANOTATE	CDS98	51471	51761	+	unknown function
A	PHANOTATE	CDS99	51724	51993	+	thioredoxin domain
A	PHANOTATE	CDS100	51962	52174	+	hypothetical protein
A	PHANOTATE	CDS101	52171	52464	+	hypothetical protein
A	PHANOTATE	CDS102	52461	52631	+	antitoxin from a toxin-antitoxin system
A	PHANOTATE	CDS103	52633	53019	+	ribonucleotide reductase
A	PHANOTATE	CDS104	52998	53156	+	hypothetical protein
A	PHANOTATE	CDS105	53140	53592	+	inhibitor of host Lon protease
A	PHANOTATE	CDS106	53585	53893	+	hypothetical protein
A	PHANOTATE	CDS107	53930	54403	+	endonuclease VII
A	PHANOTATE	CDS108	54400	56238	+	NrdD-like anaerobic ribonucleotide reductase large subunit
A	PHANOTATE	CDS109	56210	56443	+	hypothetical protein
A	PHANOTATE	CDS110	56415	56885	+	anaerobic ribonucleotide reductase small subunit
A	PHANOTATE	CDS111	56896	56994	+	hypothetical protein
A	PHANOTATE	CDS112	57003	57215	+	hypothetical protein
A	PHANOTATE	CDS113	57212	57514	+	thioredoxin domain
A	PHANOTATE	CDS114	57639	57743	+	hypothetical protein
A	PHANOTATE	CDS115	57736	57888	+	hypothetical protein
A	PHANOTATE	CDS116	57885	58127	+	hypothetical protein
A	PHANOTATE	CDS117	58192	58524	+	hypothetical protein
A	PHANOTATE	CDS118	58521	58796	+	hypothetical protein
A	PHANOTATE	CDS119	58789	59073	+	hypothetical protein
A	PHANOTATE	CDS120	59066	59290	+	hypothetical protein
A	PHANOTATE	CDS121	59278	59556	+	hypothetical protein
A	PHANOTATE	CDS122	59553	59798	+	hypothetical protein
A	PHANOTATE	CDS123	59865	60413	+	RNA polymerase sigma factor
A	PHANOTATE	CDS124	60373	60627	+	hypothetical protein
A	PHANOTATE	CDS125	60629	60931	+	hypothetical protein
A	PHANOTATE	CDS126	60909	61106	+	hypothetical protein
A	PHANOTATE	CDS127	61126	61383	+	hypothetical protein
A	PHANOTATE	CDS128	61453	62649	+	alpha-glucosyltransferase
A	PHANOTATE	CDS129	62720	63742	+	SbcD-like subunit of palindrome specific endonuclease
A	PHANOTATE	CDS130	63781	65421	+	SbcC-like subunit of palindrome specific endonuclease
A	PHANOTATE	CDS131	65533	66000	+	RNA polymerase binding
A	PHANOTATE	CDS132	66036	66737	+	DNA polymerase processivity factor
A	PHANOTATE	CDS133	66786	67748	+	clamp loader of DNA polymerase
A	PHANOTATE	CDS134	67745	68314	+	clamp loader of DNA polymerase
A	PHANOTATE	CDS135	68308	68679	+	translation repressor
A	PHANOTATE	CDS136	68679	68879	+	hypothetical protein
A	PHANOTATE	CDS137	68972	71680	+	DNA polymerase
A	PHANOTATE	CDS138	71750	72193	+	hypothetical protein
A	PHANOTATE	CDS139	72204	72410	+	immunity to superinfection
A	PHANOTATE	CDS140	72419	73153	+	thymidylate synthase
A	PHANOTATE	CDS141	73144	73986	+	beta-glucosyl-HMC-alpha-glucosyltransferase
A	PHANOTATE	CDS142	74013	74234	+	hypothetical protein
A	PHANOTATE	CDS143	74317	75492	+	DNA repair protein
A	PHANOTATE	CDS144	75482	75832	+	head vertex assembly chaperone
A	PHANOTATE	CDS145	75908	77281	+	DnaB-like replicative helicase
A	PHANOTATE	CDS146	77292	77525	+	hypothetical protein
A	PHANOTATE	CDS147	77586	77879	+	spackle periplasmic
A	PHANOTATE	CDS148	77876	78094	+	hypothetical protein
A	PHANOTATE	CDS149	78107	78274	+	hypothetical protein
A	PHANOTATE	CDS150	78314	79336	+	DNA primase
A	PHANOTATE	CDS151	79356	79547	-	hypothetical protein
A	PHANOTATE	CDS152	79614	80135	+	nucleoside triphosphate pyrophosphohydrolase
A	PHANOTATE	CDS153	80135	80272	+	hypothetical protein
A	PHANOTATE	CDS154	80303	80539	+	virion structural protein
A	PHANOTATE	CDS155	80617	80808	+	hypothetical protein
A	PHANOTATE	CDS156	80786	81271	+	Mrh transcription modulator under heat shock
A	PHANOTATE	CDS157	81271	81459	+	hypothetical protein
A	PHANOTATE	CDS158	81530	82195	+	RNA polymerase ADP-ribosylase
A	PHANOTATE	CDS159	82273	83031	+	Srd anti-sigma factor
A	PHANOTATE	CDS160	83031	83345	+	hypothetical protein
A	PHANOTATE	CDS161	83342	84673	+	Dda-like helicase
A	PHANOTATE	CDS162	84680	84934	+	hypothetical protein
A	PHANOTATE	CDS163	84927	85616	+	exonuclease
A	PHANOTATE	CDS164	85616	85783	+	hypothetical protein
A	PHANOTATE	CDS165	85847	86287	+	MotB-like transcriptional regulator
A	PHANOTATE	CDS166	86352	86567	+	cef modifier of supressor tRNAs
A	PHANOTATE	CDS167	86567	86932	+	unknown function
A	PHANOTATE	CDS168	86926	87261	+	MazG-like pyrophosphatase
A	PHANOTATE	CDS169	87248	87424	+	FmdB-like transcriptional regulator
A	PHANOTATE	CDS170	87424	87513	+	hypothetical protein
A	PHANOTATE	CDS171	87510	87758	+	hypothetical protein
A	PHANOTATE	CDS172	87837	88205	+	hypothetical protein
A	PHANOTATE	CDS173	88236	90074	+	DNA topoisomerase II large subunit
A	PHANOTATE	CDS174	90115	90267	+	hypothetical protein
A	PHANOTATE	CDS175	90308	90556	+	hypothetical protein
A	PHANOTATE	CDS176	90550	90759	+	hypothetical protein
A	PHANOTATE	CDS177	90770	92938	+	RIIA lysis inhibitor
A	PHANOTATE	CDS178	92939	93850	+	RIIB lysis inhibitor
A	PHANOTATE	CDS179	93893	94189	+	hypothetical protein
A	PHANOTATE	CDS180	94122	94709	+	DenB-like DNA endonuclease IV
A	PHANOTATE	CDS181	94774	95013	+	hypothetical protein
A	PHANOTATE	CDS182	95075	95191	+	hypothetical protein
A	PHANOTATE	CDS183	95202	95393	+	periplasmic protein
A	PHANOTATE	CDS184	95390	95479	+	hypothetical protein
A	PHANOTATE	CDS185	95538	95993	+	Ndd-like nucleoid disruption protein
A	PHANOTATE	CDS186	95993	96166	+	hypothetical protein
A	PHANOTATE	CDS187	96163	96306	+	hypothetical protein
A	PHANOTATE	CDS188	96299	96439	+	hypothetical protein
A	PHANOTATE	CDS189	96445	97833	+	DNA topoisomerase II
A	PHANOTATE	CDS190	97973	98083	+	hypothetical protein
A	PHANOTATE	CDS191	98061	98324	+	hypothetical protein
A	PHANOTATE	CDS192	98449	99093	+	MotA-like activator of middle period transcription
A	PHANOTATE	CDS193	99093	99263	+	hypothetical protein
A	PHANOTATE	CDS194	99263	99604	+	hypothetical protein
A	PHANOTATE	CDS195	99601	100026	+	hypothetical protein
A	PHANOTATE	CDS196	100026	100328	+	unknown function
A	PHANOTATE	CDS197	100325	100537	+	anti-restriction nuclease
A	PHANOTATE	CDS198	100534	100899	+	hypothetical protein
A	PHANOTATE	CDS199	100896	101222	+	hypothetical protein
A	PHANOTATE	CDS200	101219	101485	+	hypothetical protein
A	PHANOTATE	CDS201	101553	101825	+	anti-sigma factor
A	PHANOTATE	CDS202	101826	102569	-	holin
A	PHANOTATE	CDS203	102502	103029	-	tail fiber adhesin
A	PHANOTATE	CDS204	103066	107499	-	tail fiber protein	RBP2 (Ferriol-González, et. al. 2024) [23]
A	PHANOTATE	CDS205	107509	108156	-	hinge connector of long tail fiber protein distal connector	RBP3 (Ferriol-González, et. al. 2024) [23]
A	PHANOTATE	CDS206	108214	109350	-	long tail fiber protein proximal connector
A	PHANOTATE	CDS207	109350	113195	-	tail fiber protein proximal subunit
A	PHANOTATE	CDS208	113271	114197	+	exonuclease
A	PHANOTATE	CDS209	114208	114480	+	transcriptional regulator
A	PHANOTATE	CDS210	114461	114760	+	late promoter transcriptional regulator
A	PHANOTATE	CDS211	114772	115419	+	DNA helicase loader
A	PHANOTATE	CDS212	115487	116404	+	single strand DNA binding protein
A	PHANOTATE	CDS213	116531	116788	+	hypothetical protein
A	PHANOTATE	CDS214	116830	117051	+	unknown function
A	PHANOTATE	CDS215	117055	117420	+	unknown function
A	PHANOTATE	CDS216	117477	117755	+	hypothetical protein
A	PHANOTATE	CDS217	117752	117841	+	hypothetical protein
A	PHANOTATE	CDS218	117834	118154	+	hypothetical protein
A	PHANOTATE	CDS219	118142	118237	+	hypothetical protein
A	PHANOTATE	CDS220	118237	118401	+	hypothetical protein
A	PHANOTATE	CDS221	118409	119008	+	dihydrofolate reductase
A	PHANOTATE	CDS222	118992	119309	+	hypothetical protein
A	PHANOTATE	CDS223	119302	120162	+	thymidylate synthase
A	PHANOTATE	CDS224	120159	120365	+	hypothetical protein
A	PHANOTATE	CDS225	120362	120667	+	unknown function
A	PHANOTATE	CDS226	120658	122904	+	ribonucleotide reductase large subunit
A	PHANOTATE	CDS227	122961	124103	+	ribonucleotide reductase class Ia beta subunit
A	PHANOTATE	CDS228	124131	124547	+	endonuclease
A	PHANOTATE	CDS229	124544	125158	+	homing endonuclease
A	PHANOTATE	CDS230	125152	126303	+	RNA ligase and tail fiber protein attachment catalyst
A	PHANOTATE	CDS231	126366	126875	+	inhibitor of host transcription
A	PHANOTATE	CDS232	126863	127216	+	Rz-like spanin
A	PHANOTATE	CDS233	127213	127500	+	Rz-like spanin
A	PHANOTATE	CDS234	127523	128008	+	hypothetical protein
A	PHANOTATE	CDS235	128008	128220	+	hypothetical protein
A	PHANOTATE	CDS236	128220	129113	+	polynucleotide kinase
A	PHANOTATE	CDS237	129125	129409	+	hypothetical protein
A	PHANOTATE	CDS238	129399	129635	+	hypothetical protein
A	PHANOTATE	CDS239	129635	129979	+	hypothetical protein
A	PHANOTATE	CDS240	129980	130549	+	dCMP deaminase
A	PHANOTATE	CDS241	130549	130749	+	unknown function
A	PHANOTATE	CDS242	130746	131054	+	hypothetical protein
A	PHANOTATE	CDS243	131112	131435	+	head morphogenesis
A	PHANOTATE	CDS244	131551	131799	+	lysis inhibition; accessory protein
A	PHANOTATE	CDS245	131801	131917	+	hypothetical protein
A	PHANOTATE	CDS246	131929	132033	+	hypothetical protein
A	PHANOTATE	CDS247	132069	132164	+	hypothetical protein
A	PHANOTATE	CDS248	132139	132345	+	hypothetical protein
A	PHANOTATE	CDS249	132314	132412	+	hypothetical protein
A	PHANOTATE	CDS250	132467	132835	+	hypothetical protein
A	PHANOTATE	CDS251	132876	133385	+	hypothetical protein
A	PHANOTATE	CDS252	133479	133838	+	hypothetical protein
A	PHANOTATE	CDS253	133878	134360	+	hypothetical protein
A	PHANOTATE	CDS254	134373	134651	+	hypothetical protein
A	PHANOTATE	CDS255	134662	134832	+	hypothetical protein
A	PHANOTATE	CDS256	134829	135029	+	hypothetical protein
A	PHANOTATE	CDS257	135019	135228	+	hypothetical protein
A	PHANOTATE	CDS258	135213	136055	+	unknown function
A	PHANOTATE	CDS259	136097	136303	+	hypothetical protein
A	PHANOTATE	CDS260	136303	137775	+	ATP-dependent DNA ligase
A	PHANOTATE	CDS261	137772	137951	+	hypothetical protein
A	PHANOTATE	CDS262	138003	140129	+	Alt-like RNA polymerase ADP-ribosyltransferase
A	PHANOTATE	CDS263	140193	140471	+	hypothetical protein
A	PHANOTATE	CDS264	140493	141419	-	tail tube
A	PHANOTATE	CDS265	141419	142471	-	baseplate tail tube cap
A	PHANOTATE	CDS266	142481	144214	-	baseplate hub subunit and tail length
A	PHANOTATE	CDS267	144211	144738	-	baseplate hub distal subunit
A	PHANOTATE	CDS268	144710	145852	-	baseplate hub
A	PHANOTATE	CDS269	145849	146607	-	baseplate hub
A	PHANOTATE	CDS270	146659	147288	+	baseplate hub
A	PHANOTATE	CDS271	147285	147695	+	baseplate wedge subunit
A	PHANOTATE	CDS272	147737	148153	+	UvsY-like recombination mediator
A	PHANOTATE	CDS273	148184	148351	+	unknown function
A	PHANOTATE	CDS274	148411	148653	-	DNA helicase
A	PHANOTATE	CDS275	148650	150182	-	DNA helicase
A	PHANOTATE	CDS276	150012	151004	+	minor head protein inhibitor of protease
A	PHANOTATE	CDS277	151014	152138	+	Hoc-like head decoration
A	PHANOTATE	CDS278	152217	152444	+	hypothetical protein
A	PHANOTATE	CDS279	152441	152767	+	hypothetical protein
A	PHANOTATE	CDS280	152873	153130	+	hypothetical protein
A	PHANOTATE	CDS281	153141	154148	+	RNA ligase
A	PHANOTATE	CDS282	154148	154696	+	DprA-like DNA recombination-mediator protein
A	PHANOTATE	CDS283	154726	156006	-	major head protein
A	PHANOTATE	CDS284	156088	157647	-	major head protein
A	PHANOTATE	CDS285	157668	158480	-	head scaffolding protein
A	PHANOTATE	CDS286	158513	159163	-	head maturation protease
A	PHANOTATE	CDS287	159163	159588	-	head scaffolding protein
A	PHANOTATE	CDS288	159588	159812	-	prohead
A	PHANOTATE	CDS289	159812	161380	-	portal protein
A	PHANOTATE	CDS290	161485	161976	-	tail tube
A	PHANOTATE	CDS291	162104	164077	-	tail sheath
A	PHANOTATE	CDS292	164111	165949	-	terminase large subunit
A	PHANOTATE	CDS293	165927	166433	-	terminase small subunit
B	PHANOTATE	CDS1	1	258	+	terminase small subunit
B	PHANOTATE	CDS2	355	801	+	Rz-like spanin
B	PHANOTATE	CDS3	798	2555	+	terminase large subunit
B	PHANOTATE	CDS4	2744	2833	+	hypothetical protein
B	PHANOTATE	CDS5	2866	2970	+	hypothetical protein
B	PHANOTATE	CDS6	3259	3405	-	hypothetical protein
B	PHANOTATE	CDS7	3664	3759	+	hypothetical protein
B	PHANOTATE	CDS8	3928	4092	+	hypothetical protein
B	PHANOTATE	CDS9	4280	4750	+	SAM-dependent methyltransferase
B	PHANOTATE	CDS10	4747	4947	+	hypothetical protein
B	PHANOTATE	CDS11	4947	5117	+	hypothetical protein
B	PHANOTATE	CDS12	5114	5296	+	hypothetical protein
B	PHANOTATE	CDS13	5277	5399	+	hypothetical protein
B	PHANOTATE	CDS14	5403	5600	+	hypothetical protein
B	PHANOTATE	CDS15	5632	5772	+	hypothetical protein
B	PHANOTATE	CDS16	5785	6798	+	serine-threonine kinase
B	PHANOTATE	CDS17	6887	9607	+	RNA polymerase
B	PHANOTATE	CDS18	9706	10269	+	hypothetical protein
B	PHANOTATE	CDS19	10356	10532	+	hypothetical protein
B	PHANOTATE	CDS20	10536	10793	+	dGTPase inhibitor
B	PHANOTATE	CDS21	10894	11940	+	DNA ligase
B	PHANOTATE	CDS22	11870	12337	+	endonuclease
B	PHANOTATE	CDS23	12361	12450	+	hypothetical protein
B	PHANOTATE	CDS24	12454	12717	+	hypothetical protein
B	PHANOTATE	CDS25	12710	13051	+	nucleotide kinase
B	PHANOTATE	CDS26	13129	13278	+	RNA polymerase inhibitor
B	PHANOTATE	CDS27	13338	14033	+	Gp2.5-like ssDNA binding protein and ssDNA annealing protein
B	PHANOTATE	CDS28	14033	14503	+	endonuclease
B	PHANOTATE	CDS29	14467	14916	+	endonuclease
B	PHANOTATE	CDS30	14919	15374	+	amidase
B	PHANOTATE	CDS31	15438	15560	+	hypothetical protein
B	PHANOTATE	CDS32	15557	17287	+	DNA primase/helicase
B	PHANOTATE	CDS33	17352	17561	+	hypothetical protein
B	PHANOTATE	CDS34	17640	17951	+	hypothetical protein
B	PHANOTATE	CDS35	18024	18410	+	hypothetical protein
B	PHANOTATE	CDS36	18427	20553	+	DNA polymerase I
B	PHANOTATE	CDS37	20572	20856	+	Gp5.5-like host HNS inhibition
B	PHANOTATE	CDS38	20853	21062	+	hypothetical protein
B	PHANOTATE	CDS39	21059	21265	+	hypothetical protein
B	PHANOTATE	CDS40	21334	22167	+	exonuclease
B	PHANOTATE	CDS41	22149	22259	+	hypothetical protein
B	PHANOTATE	CDS42	22346	22591	+	hypothetical protein
B	PHANOTATE	CDS43	22594	22815	+	hypothetical protein
B	PHANOTATE	CDS44	22817	23077	+	host range and adsorption protein
B	PHANOTATE	CDS45	23089	24696	+	head-tail adaptor
B	PHANOTATE	CDS46	24760	25713	+	head assembly
B	PHANOTATE	CDS47	25851	26882	+	major head protein
B	PHANOTATE	CDS48	26906	27160	+	hypothetical protein
B	PHANOTATE	CDS49	27226	27804	+	tail protein
B	PHANOTATE	CDS50	27827	30202	+	tail protein	RBP1 (Ferriol-González, et. al. 2024) [23]
B	PHANOTATE	CDS51	30276	30683	+	internal virion protein
B	PHANOTATE	CDS52	30686	31276	+	internal virion protein
B	PHANOTATE	CDS53	31276	33531	+	internal virion protein
B	PHANOTATE	CDS54	33548	37513	+	internal virion protein with endolysin domain
B	PHANOTATE	CDS55	37576	40002	+	tail protein	RBP2 (Ferriol-González, et. al. 2024) [23]
B	PHANOTATE	CDS56	40013	41578	+	hypothetical protein	RBP3 (Ferriol-González, et. al. 2024) [23]
B	PHANOTATE	CDS57	41588	41791	+	holin
C	PHANOTATE	CDS1	1	258	+	terminase small subunit
C	PHANOTATE	CDS2	355	801	+	Rz-like spanin
C	PHANOTATE	CDS3	798	2555	+	terminase large subunit
C	PHANOTATE	CDS4	2530	2667	+	hypothetical protein
C	PHANOTATE	CDS5	2800	2949	+	hypothetical protein
C	PHANOTATE	CDS6	2982	3077	+	hypothetical protein
C	PHANOTATE	CDS7	3235	3357	+	hypothetical protein
C	PHANOTATE	CDS8	3509	3682	+	hypothetical protein
C	PHANOTATE	CDS9	3660	3755	+	hypothetical protein
C	PHANOTATE	CDS10	3892	4002	-	hypothetical protein
C	PHANOTATE	CDS11	4146	4598	+	SAM-dependent methyltransferase
C	PHANOTATE	CDS12	4598	4744	+	hypothetical protein
C	PHANOTATE	CDS13	4722	4919	+	hypothetical protein
C	PHANOTATE	CDS14	4903	5082	+	hypothetical protein
C	PHANOTATE	CDS15	5118	6134	+	serine-threonine kinase
C	PHANOTATE	CDS16	6205	8925	+	RNA polymerase
C	PHANOTATE	CDS17	9024	9587	+	hypothetical protein
C	PHANOTATE	CDS18	9673	9849	+	hypothetical protein
C	PHANOTATE	CDS19	9853	10110	+	dGTPase inhibitor
C	PHANOTATE	CDS20	10214	11326	+	DNA ligase
C	PHANOTATE	CDS21	11443	11706	+	hypothetical protein
C	PHANOTATE	CDS22	11699	12130	+	nucleotide kinase
C	PHANOTATE	CDS23	12208	12357	+	RNA polymerase inhibitor
C	PHANOTATE	CDS24	12417	13112	+	Gp2.5-like ssDNA binding protein and ssDNA annealing protein
C	PHANOTATE	CDS25	13112	13561	+	endonuclease
C	PHANOTATE	CDS26	13563	14018	+	amidase
C	PHANOTATE	CDS27	14169	14264	+	hypothetical protein
C	PHANOTATE	CDS28	14261	15991	+	DNA primase/helicase
C	PHANOTATE	CDS29	16085	16294	+	hypothetical protein
C	PHANOTATE	CDS30	16294	16605	+	hypothetical protein
C	PHANOTATE	CDS31	16678	17064	+	hypothetical protein
C	PHANOTATE	CDS32	17081	19207	+	DNA polymerase I
C	PHANOTATE	CDS33	19226	19513	+	Gp5.5-like host HNS inhibition
C	PHANOTATE	CDS34	19510	19719	+	hypothetical protein
C	PHANOTATE	CDS35	19716	19925	+	hypothetical protein
C	PHANOTATE	CDS36	19918	20823	+	exonuclease
C	PHANOTATE	CDS37	20805	20915	+	hypothetical protein
C	PHANOTATE	CDS38	21002	21247	+	hypothetical protein
C	PHANOTATE	CDS39	21250	21471	+	hypothetical protein
C	PHANOTATE	CDS40	21473	21733	+	host range and adsorption protein
C	PHANOTATE	CDS41	21757	23364	+	head-tail adaptor
C	PHANOTATE	CDS42	23468	24433	+	head assembly
C	PHANOTATE	CDS43	24470	24586	+	hypothetical protein
C	PHANOTATE	CDS44	24659	25690	+	major head protein
C	PHANOTATE	CDS45	25714	25968	+	hypothetical protein
C	PHANOTATE	CDS46	26037	26615	+	tail protein
C	PHANOTATE	CDS47	26638	29013	+	tail protein	RBP1 (Ferriol-González, et. al. 2024) [23]
C	PHANOTATE	CDS48	29087	29497	+	internal virion protein
C	PHANOTATE	CDS49	29500	30090	+	internal virion protein
C	PHANOTATE	CDS50	30090	32345	+	internal virion protein
C	PHANOTATE	CDS51	32362	36327	+	internal virion protein with endolysin domain
C	PHANOTATE	CDS52	36390	38639	+	tail fiber protein	RBP2 (Ferriol-González, et. al. 2024) [23]
C	PHANOTATE	CDS53	38650	40320	+	tail fiber protein	RBP3 (Ferriol-González, et. al. 2024) [23]
C	PHANOTATE	CDS54	40330	40533	+	holin
D	PHANOTATE	CDS1	1	237	+	terminase small subunit
D	PHANOTATE	CDS2	237	2135	+	terminase large subunit
D	PHANOTATE	CDS3	2292	2576	+	acetyl-CoA acetyltransferase
D	PHANOTATE	CDS4	2592	2879	+	acetyl-CoA acetyltransferase
D	PHANOTATE	CDS5	2893	3594	+	hypothetical protein
D	PHANOTATE	CDS6	3597	3947	+	endolysin
D	PHANOTATE	CDS7	3940	4059	+	hypothetical protein
D	PHANOTATE	CDS8	4059	4202	+	holin
D	PHANOTATE	CDS9	4358	5947	+	tail fiber protein
D	PHANOTATE	CDS10	6035	8068	+	hypothetical protein
D	PHANOTATE	CDS11	8090	8239	+	hypothetical protein
D	PHANOTATE	CDS12	8301	8456	+	hypothetical protein
D	PHANOTATE	CDS13	8527	8670	+	hypothetical protein
D	PHANOTATE	CDS14	8777	8869	+	hypothetical protein
D	PHANOTATE	CDS15	9023	9136	+	hypothetical protein
D	PHANOTATE	CDS16	9246	9407	+	hypothetical protein
D	PHANOTATE	CDS17	9407	9580	+	hypothetical protein
D	PHANOTATE	CDS18	9584	9787	+	hypothetical protein
D	PHANOTATE	CDS19	9938	10294	+	ocr-like anti-restriction
D	PHANOTATE	CDS20	10294	10410	+	hypothetical protein
D	PHANOTATE	CDS21	10467	10634	+	hypothetical protein
D	PHANOTATE	CDS22	10698	11591	+	hypothetical protein
D	PHANOTATE	CDS23	11667	14288	+	RNA polymerase
D	PHANOTATE	CDS24	14276	14386	+	hypothetical protein
D	PHANOTATE	CDS25	14596	14721	+	hypothetical protein
D	PHANOTATE	CDS26	14725	16713	+	DNA primase/helicase
D	PHANOTATE	CDS27	16786	17451	+	hypothetical protein
D	PHANOTATE	CDS28	17444	17659	+	hypothetical protein
D	PHANOTATE	CDS29	17721	20267	+	DNA polymerase
D	PHANOTATE	CDS30	20242	20343	+	hypothetical protein
D	PHANOTATE	CDS31	20396	20773	+	polysaccharide chain length determinant protein
D	PHANOTATE	CDS32	20851	21654	+	hypothetical protein
D	PHANOTATE	CDS33	21666	21884	+	hypothetical protein
D	PHANOTATE	CDS34	21981	22346	+	hypothetical protein
D	PHANOTATE	CDS35	22402	22503	-	hypothetical protein
D	PHANOTATE	CDS36	22482	22589	-	hypothetical protein
D	PHANOTATE	CDS37	22605	23642	+	exonuclease
D	PHANOTATE	CDS38	23627	24031	+	endonuclease VII
D	PHANOTATE	CDS39	24033	24470	+	HNH endonuclease
D	PHANOTATE	CDS40	24463	25470	+	metallo-phosphoesterase
D	PHANOTATE	CDS41	25537	26112	+	deoxynucleoside monophosphate kinase
D	PHANOTATE	CDS42	26112	27059	+	ATP-dependent DNA ligase
D	PHANOTATE	CDS43	27049	27240	+	hypothetical protein
D	PHANOTATE	CDS44	27209	27382	+	hypothetical protein
D	PHANOTATE	CDS45	27379	27840	+	acetyltransferase
D	PHANOTATE	CDS46	27850	28083	+	hypothetical protein
D	PHANOTATE	CDS47	28085	29635	+	head-tail adaptor
D	PHANOTATE	CDS48	29635	30537	+	head scaffolding protein
D	PHANOTATE	CDS49	30615	31859	+	major head protein
D	PHANOTATE	CDS50	31912	32643	+	tail protein
D	PHANOTATE	CDS51	32640	35045	+	tail protein
D	PHANOTATE	CDS52	35045	35767	+	internal virion protein
D	PHANOTATE	CDS53	35777	38722	+	lysozyme domain-containing protein
D	PHANOTATE	CDS54	38791	42585	+	internal virion protein with endolysin domain
D	PHANOTATE	CDS55	42585	43604	+	tail fiber protein
D	PHANOTATE	CDS56	43614	43805	+	holin
E	PHANOTATE	CDS1	1	603	+	terminase
E	PHANOTATE	CDS2	681	2267	+	hypothetical protein
E	PHANOTATE	CDS3	2320	2532	+	hypothetical protein
E	PHANOTATE	CDS4	2617	2820	+	hypothetical protein
E	PHANOTATE	CDS5	2837	4228	+	hypothetical protein
E	PHANOTATE	CDS6	4188	5816	+	portal protein
E	PHANOTATE	CDS7	5813	6931	+	head morphogenesis
E	PHANOTATE	CDS8	6964	7665	+	head scaffolding protein
E	PHANOTATE	CDS9	7761	8867	+	major head protein
E	PHANOTATE	CDS10	8923	9375	+	head-tail adaptor Ad1
E	PHANOTATE	CDS11	9375	9758	+	head closure Hc1
E	PHANOTATE	CDS12	9758	10441	+	tail completion or Neck1 protein
E	PHANOTATE	CDS13	10438	10890	+	tail terminator
E	PHANOTATE	CDS14	10892	11563	+	major tail protein
E	PHANOTATE	CDS15	11622	12011	+	tail length tape measure protein
E	PHANOTATE	CDS16	11987	12319	+	tail length tape measure protein
E	PHANOTATE	CDS17	12316	15255	+	tail length tape measure protein
E	PHANOTATE	CDS18	15290	15652	+	minor tail protein
E	PHANOTATE	CDS19	15649	16920	+	minor tail protein
E	PHANOTATE	CDS20	16913	17038	+	hypothetical protein
E	PHANOTATE	CDS21	17221	17970	+	minor tail protein
E	PHANOTATE	CDS22	17955	18554	+	tail protein
E	PHANOTATE	CDS23	18554	28600	+	tail protein
E	PHANOTATE	CDS24	28633	29895	+	tail fiber protein
E	PHANOTATE	CDS25	29922	30041	-	hypothetical protein
E	PHANOTATE	CDS26	30013	30216	-	transcriptional regulator
E	PHANOTATE	CDS27	30225	30707	-	single strand DNA binding protein
E	PHANOTATE	CDS28	30720	31415	-	Erf-like ssDNA annealing protein
E	PHANOTATE	CDS29	31471	32514	-	exonuclease VIII
E	PHANOTATE	CDS30	32514	32876	-	hypothetical protein
E	PHANOTATE	CDS31	32935	33354	-	hypothetical protein
E	PHANOTATE	CDS32	33351	35399	-	hypothetical protein
E	PHANOTATE	CDS33	35475	36038	+	hypothetical protein
E	PHANOTATE	CDS34	36035	36529	+	DNA primase
E	PHANOTATE	CDS35	36596	36988	+	hypothetical protein
E	PHANOTATE	CDS36	36972	37118	+	hypothetical protein
E	PHANOTATE	CDS37	37118	37948	+	DNA methyltransferase
E	PHANOTATE	CDS38	38096	38896	+	DNA methyltransferase
E	PHANOTATE	CDS39	38886	39143	+	hypothetical protein
E	PHANOTATE	CDS40	39156	39350	+	hypothetical protein
E	PHANOTATE	CDS41	39298	39552	+	hypothetical protein
E	PHANOTATE	CDS42	39549	40076	+	hypothetical protein
E	PHANOTATE	CDS43	40168	40479	+	holin/anti-holin
E	PHANOTATE	CDS44	40563	40973	+	Rz-like spanin
E	PHANOTATE	CDS45	40960	41457	+	endolysin
E	PHANOTATE	CDS46	41487	41615	-	RNA-binding protein
E	PHANOTATE	CDS47	41723	42412	-	hypothetical protein
E	PHANOTATE	CDS48	42423	42665	-	hypothetical protein
E	PHANOTATE	CDS49	42643	43029	-	hypothetical protein
E	PHANOTATE	CDS50	43026	43310	-	hypothetical protein
E	PHANOTATE	CDS51	43307	43669	-	hypothetical protein
E	PHANOTATE	CDS52	43673	43903	-	hypothetical protein
E	PHANOTATE	CDS53	43978	44310	-	hypothetical protein
E	PHANOTATE	CDS54	44303	44506	-	hypothetical protein
E	PHANOTATE	CDS55	44503	44829	-	hypothetical protein
E	PHANOTATE	CDS56	44842	45159	-	hypothetical protein
E	PHANOTATE	CDS57	45225	45884	-	hypothetical protein
E	PHANOTATE	CDS58	45971	46183	-	hypothetical protein
E	PHANOTATE	CDS59	46194	47855	-	DNA polymerase/primase
E	PHANOTATE	CDS60	47933	48070	-	hypothetical protein
F	PHANOTATE	CDS1	1	525	+	terminase small subunit
F	PHANOTATE	CDS2	525	2099	+	terminase large subunit
F	PHANOTATE	CDS3	2169	3452	+	hypothetical protein
F	PHANOTATE	CDS4	3449	4213	+	head morphogenesis
F	PHANOTATE	CDS5	4215	5324	+	head maturation protease
F	PHANOTATE	CDS6	5336	5812	+	hypothetical protein
F	PHANOTATE	CDS7	5867	6673	+	hypothetical protein
F	PHANOTATE	CDS8	6753	7718	+	major head protein
F	PHANOTATE	CDS9	7773	8021	+	hypothetical protein
F	PHANOTATE	CDS10	8069	8602	+	virion structural protein
F	PHANOTATE	CDS11	8599	8970	+	head closure Hc1
F	PHANOTATE	CDS12	8963	9403	+	tail completion or Neck1 protein
F	PHANOTATE	CDS13	9393	9794	+	tail terminator
F	PHANOTATE	CDS14	9798	10445	+	major tail protein
F	PHANOTATE	CDS15	10514	10828	+	tail length tape measure protein
F	PHANOTATE	CDS16	10948	11142	+	tail length tape measure protein
F	PHANOTATE	CDS17	11185	14088	+	tail length tape measure protein
F	PHANOTATE	CDS18	14091	14441	+	minor tail protein
F	PHANOTATE	CDS19	14508	15263	+	minor tail protein
F	PHANOTATE	CDS20	15227	15973	+	minor tail protein
F	PHANOTATE	CDS21	15973	16572	+	tail protein
F	PHANOTATE	CDS22	16651	21063	+	tail protein
F	PHANOTATE	CDS23	21093	21359	-	hypothetical protein
F	PHANOTATE	CDS24	21574	21699	-	hypothetical protein
F	PHANOTATE	CDS25	21756	21848	-	hypothetical protein
F	PHANOTATE	CDS26	21860	22921	+	exonuclease VIII
F	PHANOTATE	CDS27	23001	23285	+	tail length tape measure protein
F	PHANOTATE	CDS28	23330	23983	+	Erf-like ssDNA annealing protein
F	PHANOTATE	CDS29	24025	24432	+	single strand DNA binding protein
F	PHANOTATE	CDS30	24463	28407	-	tail fiber protein	RBP (Ferriol-González, et. al. 2024) [23]
F	PHANOTATE	CDS31	28420	28533	-	hypothetical protein
F	PHANOTATE	CDS32	28541	29455	-	DNA primase
F	PHANOTATE	CDS33	29515	29964	-	transcriptional regulator
F	PHANOTATE	CDS34	30053	32053	+	hypothetical protein
F	PHANOTATE	CDS35	32056	32484	+	hypothetical protein
F	PHANOTATE	CDS36	32510	32827	+	hypothetical protein
F	PHANOTATE	CDS37	32830	33558	+	DNA methyltransferase
F	PHANOTATE	CDS38	33560	33799	+	hypothetical protein
F	PHANOTATE	CDS39	33872	34054	+	hypothetical protein
F	PHANOTATE	CDS40	34044	34292	+	hypothetical protein
F	PHANOTATE	CDS41	34289	34378	+	hypothetical protein
F	PHANOTATE	CDS42	34390	35511	+	DNA repair exonuclease
F	PHANOTATE	CDS43	35511	35678	+	hypothetical protein
F	PHANOTATE	CDS44	35745	35900	+	hypothetical protein
F	PHANOTATE	CDS45	35911	36048	+	holin
F	PHANOTATE	CDS46	36045	36539	+	endolysin
F	PHANOTATE	CDS47	36536	36940	+	Rz-like spanin
F	PHANOTATE	CDS48	36952	37146	-	hypothetical protein
F	PHANOTATE	CDS49	37073	37348	-	hypothetical protein
F	PHANOTATE	CDS50	37345	37467	-	hypothetical protein
F	PHANOTATE	CDS51	37468	39048	-	DNA helicase
F	PHANOTATE	CDS52	39116	39361	-	hypothetical protein
F	PHANOTATE	CDS53	39358	39729	-	hypothetical protein
F	PHANOTATE	CDS54	39798	40502	-	DNA methyltransferase
F	PHANOTATE	CDS55	40511	40735	-	hypothetical protein
F	PHANOTATE	CDS56	40784	41005	-	hypothetical protein
F	PHANOTATE	CDS57	41080	41235	-	hypothetical protein
F	PHANOTATE	CDS58	41232	41864	-	hypothetical protein
F	PHANOTATE	CDS59	41791	42012	-	hypothetical protein
F	PHANOTATE	CDS60	42052	42369	-	hypothetical protein
F	PHANOTATE	CDS61	42395	42487	-	hypothetical protein
F	PHANOTATE	CDS62	42477	42584	-	hypothetical protein
F	PHANOTATE	CDS63	42595	42717	+	hypothetical protein
F	PHANOTATE	CDS64	42804	42896	+	hypothetical protein
F	PHANOTATE	CDS65	42972	43250	+	hypothetical protein
F	PHANOTATE	CDS66	43265	43720	+	hypothetical protein
F	PHANOTATE	CDS67	43725	43910	+	hypothetical protein
F	PHANOTATE	CDS68	43907	43996	+	hypothetical protein
F	PHANOTATE	CDS69	44080	44271	+	hypothetical protein
F	PHANOTATE	CDS70	44265	44480	+	hypothetical protein
F	PHANOTATE	CDS71	44557	44835	+	hypothetical protein
F	PHANOTATE	CDS72	44845	45078	+	hypothetical protein
F	PHANOTATE	CDS73	45160	45294	+	hypothetical protein
F	PHANOTATE	CDS74	45297	45884	+	deoxynucleoside monophosphate kinase
F	PHANOTATE	CDS75	45970	46143	+	hypothetical protein
F	PHANOTATE	CDS76	46146	46418	+	hypothetical protein
F	PHANOTATE	CDS77	46412	46597	+	hypothetical protein
F	PHANOTATE	CDS78	46594	47115	+	hypothetical protein
F	PHANOTATE	CDS79	47187	47399	+	hypothetical protein
F	PHANOTATE	CDS80	47396	47563	+	hypothetical protein
F	PHANOTATE	CDS81	47533	47913	-	hypothetical protein
F	PHANOTATE	CDS82	47947	48075	+	hypothetical protein
F	PHANOTATE	CDS83	48078	48305	+	hypothetical protein
F	PHANOTATE	CDS84	48312	48461	+	hypothetical protein
F	PHANOTATE	CDS85	48461	48646	+	hypothetical protein
F	PHANOTATE	CDS86	48643	48861	+	hypothetical protein
G	PHANOTATE	CDS1	1	156	-	hypothetical protein
G	PHANOTATE	CDS2	156	566	-	hypothetical protein
G	PHANOTATE	CDS3	559	849	-	hypothetical protein
G	PHANOTATE	CDS4	846	1193	-	hypothetical protein
G	PHANOTATE	CDS5	1190	1834	-	hypothetical protein
G	PHANOTATE	CDS6	1860	2120	-	hypothetical protein
G	PHANOTATE	CDS7	2121	2306	-	hypothetical protein
G	PHANOTATE	CDS8	2334	2459	-	hypothetical protein
G	PHANOTATE	CDS9	2613	2891	-	replication initiation protein
G	PHANOTATE	CDS10	2875	3276	-	tail protein
G	PHANOTATE	CDS11	3260	4711	-	HNH endonuclease
G	PHANOTATE	CDS12	4736	4996	-	tail protein
G	PHANOTATE	CDS13	4996	5907	-	HNH endonuclease
G	PHANOTATE	CDS14	5900	6013	-	hypothetical protein
G	PHANOTATE	CDS15	6041	7036	+	thymidylate kinase
G	PHANOTATE	CDS16	7000	7509	+	metal-dependent phosphohydrolase
G	PHANOTATE	CDS17	7506	7691	+	hypothetical protein
G	PHANOTATE	CDS18	7676	8038	+	hypothetical protein
G	PHANOTATE	CDS19	8035	8535	+	hypothetical protein
G	PHANOTATE	CDS20	8525	8683	+	hypothetical protein
G	PHANOTATE	CDS21	8676	9047	+	hypothetical protein
G	PHANOTATE	CDS22	8998	10308	+	ATPase
G	PHANOTATE	CDS23	10370	10708	+	hypothetical protein
G	PHANOTATE	CDS24	10713	10865	+	hypothetical protein
G	PHANOTATE	CDS25	10862	11161	+	hypothetical protein
G	PHANOTATE	CDS26	11155	11574	+	hypothetical protein
G	PHANOTATE	CDS27	11578	11886	+	hypothetical protein
G	PHANOTATE	CDS28	11886	12062	+	baseplate wedge subunit
G	PHANOTATE	CDS29	12059	12283	+	hypothetical protein
G	PHANOTATE	CDS30	12243	12446	+	exonuclease
G	PHANOTATE	CDS31	12443	13054	+	phosphatase
G	PHANOTATE	CDS32	13009	13251	+	hypothetical protein
G	PHANOTATE	CDS33	13244	13477	+	hypothetical protein
G	PHANOTATE	CDS34	13518	14504	+	RNA ligase
G	PHANOTATE	CDS35	14504	14692	+	hypothetical protein
G	PHANOTATE	CDS36	14767	14895	+	hypothetical protein
G	PHANOTATE	CDS37	14912	15052	+	hypothetical protein
G	PHANOTATE	CDS38	15037	15126	+	hypothetical protein
G	PHANOTATE	CDS39	15113	15259	+	hypothetical protein
G	PHANOTATE	CDS40	15288	15671	+	endolysin
G	PHANOTATE	CDS41	15676	15831	+	hypothetical protein
G	PHANOTATE	CDS42	15841	17832	+	RIIA lysis inhibitor
G	PHANOTATE	CDS43	17829	19064	+	RIIB lysis inhibitor
G	PHANOTATE	CDS44	19064	20371	+	helicase
G	PHANOTATE	CDS45	20381	20839	+	hypothetical protein
G	PHANOTATE	CDS46	20829	21011	+	hypothetical protein
G	PHANOTATE	CDS47	20968	21306	+	DNA ligase
G	PHANOTATE	CDS48	21278	21775	+	hypothetical protein
G	PHANOTATE	CDS49	21772	22008	+	hypothetical protein
G	PHANOTATE	CDS50	22001	22285	+	hypothetical protein
G	PHANOTATE	CDS51	22285	22503	+	DNA ligase
G	PHANOTATE	CDS52	22472	23206	+	DNA methyltransferase
G	PHANOTATE	CDS53	23215	25278	+	DNA primase/helicase
G	PHANOTATE	CDS54	25407	27707	+	DNA polymerase
G	PHANOTATE	CDS55	27830	28321	+	HNH endonuclease
G	PHANOTATE	CDS56	28422	28820	+	DNA polymerase
G	PHANOTATE	CDS57	28859	29086	+	hypothetical protein
G	PHANOTATE	CDS58	29182	31206	+	hypothetical protein
G	PHANOTATE	CDS59	31206	31418	+	hypothetical protein
G	PHANOTATE	CDS60	31436	31855	+	hypothetical protein
G	PHANOTATE	CDS61	31901	32260	+	hypothetical protein
G	PHANOTATE	CDS62	32330	32497	+	hypothetical protein
G	PHANOTATE	CDS63	32494	32688	+	hypothetical protein
G	PHANOTATE	CDS64	32699	32905	+	hypothetical protein
G	PHANOTATE	CDS65	32939	33253	+	hypothetical protein
G	PHANOTATE	CDS66	33238	33525	+	hypothetical protein
G	PHANOTATE	CDS67	33522	34610	+	nicotinamide-nucleotide adenylyltransferase
G	PHANOTATE	CDS68	34597	34878	+	hypothetical protein
G	PHANOTATE	CDS69	34865	35230	+	hypothetical protein
G	PHANOTATE	CDS70	35217	35627	+	hypothetical protein
G	PHANOTATE	CDS71	35627	35980	+	ribonucleotide reductase NrdA-like
G	PHANOTATE	CDS72	35958	36194	+	hypothetical protein
G	PHANOTATE	CDS73	36187	36444	+	hypothetical protein
G	PHANOTATE	CDS74	36447	37169	+	PnuC-like nicotinamide mononucleotide transport
G	PHANOTATE	CDS75	37162	37380	+	hypothetical protein
G	PHANOTATE	CDS76	37377	37559	+	hypothetical protein
G	PHANOTATE	CDS77	37568	38137	+	hypothetical protein
G	PHANOTATE	CDS78	38168	38509	+	hypothetical protein
G	PHANOTATE	CDS79	38500	38784	+	hypothetical protein
G	PHANOTATE	CDS80	38774	39085	+	hypothetical protein
G	PHANOTATE	CDS81	39078	39482	+	hypothetical protein
G	PHANOTATE	CDS82	39492	39710	+	hypothetical protein
G	PHANOTATE	CDS83	39767	40105	+	hypothetical protein
G	PHANOTATE	CDS84	40119	41291	+	hypothetical protein
G	PHANOTATE	CDS85	41362	43122	-	tail fiber protein
G	PHANOTATE	CDS86	43134	43409	-	membrane protein
G	PHANOTATE	CDS87	43423	43896	-	hypothetical protein
G	PHANOTATE	CDS88	43893	44207	-	hypothetical protein
G	PHANOTATE	CDS89	44217	44696	-	tail fiber assembly protein
G	PHANOTATE	CDS90	44696	45742	-	tail fiber protein
G	PHANOTATE	CDS91	45752	46381	-	baseplate protein
G	PHANOTATE	CDS92	46390	47883	-	baseplate wedge subunit
G	PHANOTATE	CDS93	47997	48830	-	tail protein
G	PHANOTATE	CDS94	48851	52246	-	hypothetical protein
G	PHANOTATE	CDS95	52227	52316	-	hypothetical protein
G	PHANOTATE	CDS96	52474	54324	-	hypothetical protein
G	PHANOTATE	CDS97	54446	55060	-	hypothetical protein
G	PHANOTATE	CDS98	55072	56307	-	hypothetical protein
G	PHANOTATE	CDS99	56309	57061	-	tail fiber protein
G	PHANOTATE	CDS100	57074	57775	-	baseplate spike
G	PHANOTATE	CDS101	57775	58764	-	baseplate hub
G	PHANOTATE	CDS102	58768	59121	-	virion structural protein
G	PHANOTATE	CDS103	59121	59993	-	hypothetical protein
G	PHANOTATE	CDS104	60075	62486	-	tail length tape measure protein
G	PHANOTATE	CDS105	62537	62668	-	hypothetical protein
G	PHANOTATE	CDS106	62812	63291	-	tail assembly chaperone
G	PHANOTATE	CDS107	63288	63389	-	hypothetical protein
G	PHANOTATE	CDS108	63373	63846	-	virion structural protein
G	PHANOTATE	CDS109	63850	65346	-	tail sheath
G	PHANOTATE	CDS110	65379	65924	-	hypothetical protein
G	PHANOTATE	CDS111	65921	66358	-	minor head protein
G	PHANOTATE	CDS112	66355	66828	-	tail completion or Neck1 protein
G	PHANOTATE	CDS113	66894	67412	-	hypothetical protein
G	PHANOTATE	CDS114	67401	67496	+	hypothetical protein
G	PHANOTATE	CDS115	67537	67935	+	membrane protein
G	PHANOTATE	CDS116	67955	68251	-	head fiber protein
G	PHANOTATE	CDS117	68271	68783	-	hypothetical protein
G	PHANOTATE	CDS118	68902	69915	-	major head protein
G	PHANOTATE	CDS119	69936	70358	-	head decoration
G	PHANOTATE	CDS120	70378	71373	-	hypothetical protein
G	PHANOTATE	CDS121	71370	71999	-	hypothetical protein
G	PHANOTATE	CDS122	72064	73476	-	hypothetical protein
G	PHANOTATE	CDS123	73542	73655	-	hypothetical protein
G	PHANOTATE	CDS124	73627	75087	-	terminase large subunit
G	PHANOTATE	CDS125	75216	75506	-	Rz-like spanin
G	PHANOTATE	CDS126	75503	75907	-	Rz-like spanin
G	PHANOTATE	CDS127	75904	77361	-	hypothetical protein
G	tRNAscan-SE	tRNA	77654	77726	-	ID=PGHVWIPB_tRNA_0001;trna=tRNA-Phe(GAA);isotype=Phe;anticodon=GAA;locus_tag=PGHVWIPB_tRNA_0001
G	tRNAscan-SE	tRNA	77736	77817	-	ID=PGHVWIPB_tRNA_0002;trna=tRNA-Leu(TAG);isotype=Leu;anticodon=TAG;locus_tag=PGHVWIPB_tRNA_0002
G	PHANOTATE	CDS128	77817	77912	-	hypothetical protein
G	tRNAscan-SE	tRNA	77987	78059	-	ID=PGHVWIPB_tRNA_0003;trna=tRNA-Ala(TGC);isotype=Ala;anticodon=TGC;locus_tag=PGHVWIPB_tRNA_0003
G	tRNAscan-SE	tRNA	78067	78136	-	ID=PGHVWIPB_tRNA_0004;trna=tRNA-Arg(ACG);isotype=Arg;anticodon=ACG;locus_tag=PGHVWIPB_tRNA_0004
G	PHANOTATE	CDS129	78138	78332	-	hypothetical protein
G	tRNAscan-SE	tRNA	78383	78455	-	ID=PGHVWIPB_tRNA_0005;trna=tRNA-Pro(TGG);isotype=Pro;anticodon=TGG;locus_tag=PGHVWIPB_tRNA_0005
G	tRNAscan-SE	tRNA	78601	78673	-	ID=PGHVWIPB_tRNA_0006;trna=tRNA-Asp(GTC);isotype=Asp;anticodon=GTC;locus_tag=PGHVWIPB_tRNA_0006
G	tRNAscan-SE	tRNA	78684	78765	-	ID=PGHVWIPB_tRNA_0007;trna=tRNA-Asn(GTT);isotype=Asn;anticodon=GTT;locus_tag=PGHVWIPB_tRNA_0007
G	tRNAscan-SE	tRNA	78829	78901	-	ID=PGHVWIPB_tRNA_0008;trna=tRNA-Lys(TTT);isotype=Lys;anticodon=TTT;locus_tag=PGHVWIPB_tRNA_0008
G	tRNAscan-SE	pseudogene	78982	79074	-	ID=PGHVWIPB_tRNA_0009;trna=tRNA-Ser(TGA);isotype=Ser;anticodon=TGA;locus_tag=PGHVWIPB_tRNA_0009
G	PHANOTATE	CDS130	79150	79407	-	hypothetical protein
G	tRNAscan-SE	pseudogene	79160	79250	-	ID=PGHVWIPB_tRNA_0010;trna=tRNA-Ser(GCT);isotype=Ser;anticodon=GCT;locus_tag=PGHVWIPB_tRNA_0010
G	tRNAscan-SE	tRNA	79415	79502	-	ID=PGHVWIPB_tRNA_0011;trna=tRNA-Ser(GGA);isotype=Ser;anticodon=GGA;locus_tag=PGHVWIPB_tRNA_0011
G	PHANOTATE	CDS131	79549	79647	+	hypothetical protein
G	tRNAscan-SE	tRNA	79700	79772	-	ID=PGHVWIPB_tRNA_0012;trna=tRNA-Gln(TTG);isotype=Gln;anticodon=TTG;locus_tag=PGHVWIPB_tRNA_0012
G	PHANOTATE	CDS132	79923	80051	-	hypothetical protein
G	tRNAscan-SE	tRNA	80128	80200	-	ID=PGHVWIPB_tRNA_0013;trna=tRNA-Glu(TTC);isotype=Glu;anticodon=TTC;locus_tag=PGHVWIPB_tRNA_0013
G	tRNAscan-SE	pseudogene	80272	80345	-	ID=PGHVWIPB_tRNA_0014;trna=tRNA-Gly(TCC);isotype=Gly;anticodon=TCC;locus_tag=PGHVWIPB_tRNA_0014
G	tRNAscan-SE	tRNA	80356	80427	-	ID=PGHVWIPB_tRNA_0015;trna=tRNA-Ile(GAT);isotype=Ile;anticodon=GAT;locus_tag=PGHVWIPB_tRNA_0015
G	tRNAscan-SE	tRNA	80437	80520	-	ID=PGHVWIPB_tRNA_0016;trna=tRNA-Tyr(GTA);isotype=Tyr;anticodon=GTA;locus_tag=PGHVWIPB_tRNA_0016
G	PHANOTATE	CDS133	80523	80873	-	hypothetical protein
G	tRNAscan-SE	tRNA	80959	81032	-	ID=PGHVWIPB_tRNA_0017;trna=tRNA-Cys(GCA);isotype=Cys;anticodon=GCA;locus_tag=PGHVWIPB_tRNA_0017
G	tRNAscan-SE	tRNA	81152	81230	-	ID=PGHVWIPB_tRNA_0018;trna=tRNA-Undet(NNN);isotype=Undet;anticodon=NNN;locus_tag=PGHVWIPB_tRNA_0018
G	tRNAscan-SE	tRNA	81240	81314	-	ID=PGHVWIPB_tRNA_0019;trna=tRNA-Leu(TAA);isotype=Leu;anticodon=TAA;locus_tag=PGHVWIPB_tRNA_0019
G	PHANOTATE	CDS134	81324	81518	+	hypothetical protein
G	tRNAscan-SE	pseudogene	81594	81665	-	ID=PGHVWIPB_tRNA_0020;trna=tRNA-Ser(CGA);isotype=Ser;anticodon=CGA;locus_tag=PGHVWIPB_tRNA_0020
G	tRNAscan-SE	tRNA	81675	81747	-	ID=PGHVWIPB_tRNA_0021;trna=tRNA-Thr(TGT);isotype=Thr;anticodon=TGT;locus_tag=PGHVWIPB_tRNA_0021
G	PHANOTATE	CDS135	81851	82000	-	hypothetical protein
G	PHANOTATE	CDS136	82149	82796	-	tail fiber protein
G	PHANOTATE	CDS137	82871	83482	-	hypothetical protein
G	PHANOTATE	CDS138	83524	83661	-	membrane protein
G	PHANOTATE	CDS139	83658	83894	-	hypothetical protein
G	tRNAscan-SE	tRNA	83978	84050	-	ID=PGHVWIPB_tRNA_0022;trna=tRNA-Lys(CTT);isotype=Lys;anticodon=CTT;locus_tag=PGHVWIPB_tRNA_0022
G	PHANOTATE	CDS140	84113	84424	-	hypothetical protein
G	tRNAscan-SE	tRNA	84520	84594	-	ID=PGHVWIPB_tRNA_0023;trna=tRNA-Met(CAT);isotype=Met;anticodon=CAT;locus_tag=PGHVWIPB_tRNA_0023
G	tRNAscan-SE	tRNA	84598	84670	-	ID=PGHVWIPB_tRNA_0024;trna=tRNA-Met(CAT);isotype=Met;anticodon=CAT;locus_tag=PGHVWIPB_tRNA_0024
G	PHANOTATE	CDS141	84709	84882	-	hypothetical protein
G	PHANOTATE	CDS142	84863	84982	-	hypothetical protein
G	PHANOTATE	CDS143	85046	85291	-	hypothetical protein
G	PHANOTATE	CDS144	85366	85578	-	hypothetical protein
G	PHANOTATE	CDS145	85571	85882	-	hypothetical protein
G	PHANOTATE	CDS146	85922	87607	-	nicotinamide phosphoribosyl transferase
G	PHANOTATE	CDS147	87669	88469	-	ribose-phosphate pyrophosphokinase
G	PHANOTATE	CDS148	88471	88788	-	replication initiation protein
G	PHANOTATE	CDS149	89065	89388	+	hypothetical protein
G	PHANOTATE	CDS150	89506	89775	+	hypothetical protein
G	PHANOTATE	CDS151	89772	90056	+	hypothetical protein
G	PHANOTATE	CDS152	90053	90292	+	hypothetical protein
G	PHANOTATE	CDS153	90289	90882	+	phosphoesterase
G	PHANOTATE	CDS154	90884	91240	+	hypothetical protein
G	PHANOTATE	CDS155	91224	91421	+	hypothetical protein
G	PHANOTATE	CDS156	91390	92352	+	RNA ligase and tail fiber protein attachment catalyst
G	PHANOTATE	CDS157	92349	92693	+	hypothetical protein
G	PHANOTATE	CDS158	92703	93110	+	ATPase
G	PHANOTATE	CDS159	93120	93344	+	hypothetical protein
G	PHANOTATE	CDS160	93341	94117	+	Sir2 (NAD-dependent deacetylase)
G	PHANOTATE	CDS161	94117	95418	+	ATP-dependent DNA ligase
G	PHANOTATE	CDS162	95400	95879	+	hypothetical protein
G	PHANOTATE	CDS163	95881	96231	+	hypothetical protein
G	PHANOTATE	CDS164	96218	96472	+	hypothetical protein
G	PHANOTATE	CDS165	96481	97158	+	nucleotide pyrophosphohydrolase
G	PHANOTATE	CDS166	97210	97434	+	hypothetical protein
G	PHANOTATE	CDS167	97497	97856	+	transcriptional regulator
G	PHANOTATE	CDS168	97856	98056	+	membrane protein
G	PHANOTATE	CDS169	98056	98220	+	hypothetical protein
G	PHANOTATE	CDS170	98213	99103	+	lipoprotein
G	PHANOTATE	CDS171	99164	99388	+	hypothetical protein
G	PHANOTATE	CDS172	99461	100093	+	hypothetical protein
G	PHANOTATE	CDS173	100041	100532	+	HNH endonuclease
G	PHANOTATE	CDS174	100541	101662	+	exonuclease
G	PHANOTATE	CDS175	101659	101979	+	hypothetical protein
G	PHANOTATE	CDS176	101960	102574	+	RuvC-like Holliday junction resolvase
G	PHANOTATE	CDS177	102619	103113	+	endonuclease VII
G	PHANOTATE	CDS178	103094	103297	+	hypothetical protein
G	PHANOTATE	CDS179	103297	104238	+	DNA polymerase exonuclease subunit
G	PHANOTATE	CDS180	104274	104459	+	hypothetical protein
G	PHANOTATE	CDS181	104459	105064	+	deoxynucleoside monophosphate kinase
G	PHANOTATE	CDS182	105045	105659	+	unknown function
G	PHANOTATE	CDS183	105659	105859	+	hypothetical protein
G	PHANOTATE	CDS184	105856	106173	+	hypothetical protein
G	PHANOTATE	CDS185	106166	107200	+	thymidylate synthase
G	PHANOTATE	CDS186	107184	107288	+	hypothetical protein
G	PHANOTATE	CDS187	107281	107760	+	hypothetical protein
G	PHANOTATE	CDS188	107757	107987	+	hypothetical protein
G	PHANOTATE	CDS189	108111	110309	+	ribonucleotide reductase large subunit
G	PHANOTATE	CDS190	110347	111435	+	ribonucleoside diphosphate reductase small subunit
G	PHANOTATE	CDS191	111445	111792	+	virion structural protein
G	PHANOTATE	CDS192	111789	112061	+	thioredoxin domain
G	PHANOTATE	CDS193	112141	112281	+	hypothetical protein
G	PHANOTATE	CDS194	112281	112661	+	hypothetical protein
G	PHANOTATE	CDS195	112680	113234	+	endolysin
G	PHANOTATE	CDS196	113245	114033	+	PhoH-like phosphate starvation-inducible
G	PHANOTATE	CDS197	114043	114681	+	DprA-like DNA recombination-mediator protein
G	PHANOTATE	CDS198	114659	114970	+	hypothetical protein
G	PHANOTATE	CDS199	114978	115472	+	hypothetical protein
G	PHANOTATE	CDS200	115462	116373	+	ATP-dependent protease
G	PHANOTATE	CDS201	116373	117056	+	DNA methyltransferase
G	PHANOTATE	CDS202	117025	117168	+	hypothetical protein
G	PHANOTATE	CDS203	117256	117534	+	hypothetical protein
G	PHANOTATE	CDS204	117521	117916	+	hypothetical protein
G	PHANOTATE	CDS205	117900	118073	+	hypothetical protein
G	PHANOTATE	CDS206	118051	118584	+	hypothetical protein
G	PHANOTATE	CDS207	118581	118889	+	hypothetical protein
G	PHANOTATE	CDS208	118886	119179	+	hypothetical protein
G	PHANOTATE	CDS209	119176	119442	+	hypothetical protein
G	PHANOTATE	CDS210	119452	120699	+	tRNA nucleotidyltransferase
G	PHANOTATE	CDS211	120696	121154	+	hypothetical protein
G	PHANOTATE	CDS212	121147	121356	+	hypothetical protein
G	PHANOTATE	CDS213	121361	121672	+	hypothetical protein
G	PHANOTATE	CDS214	121669	121884	+	membrane protein
G	PHANOTATE	CDS215	121884	122375	+	hydrolase
G	PHANOTATE	CDS216	122377	122751	+	hypothetical protein
G	PHANOTATE	CDS217	122761	123831	+	nucleotidyltransferase
G	PHANOTATE	CDS218	123828	124040	+	hypothetical protein
G	PHANOTATE	CDS219	124027	124203	+	hypothetical protein
G	PHANOTATE	CDS220	124200	124430	+	hypothetical protein
G	PHANOTATE	CDS221	124503	124982	+	virion structural protein
G	PHANOTATE	CDS222	124995	125369	+	endonuclease VII
G	PHANOTATE	CDS223	125400	125696	-	hypothetical protein
G	PHANOTATE	CDS224	125690	125929	-	hypothetical protein
G	PHANOTATE	CDS225	126051	126314	+	hypothetical protein
G	PHANOTATE	CDS226	126307	126555	+	hypothetical protein
G	PHANOTATE	CDS227	126555	126818	+	hypothetical protein
G	PHANOTATE	CDS228	126815	126982	+	hypothetical protein
G	PHANOTATE	CDS229	126991	127149	+	hypothetical protein
G	PHANOTATE	CDS230	127150	127698	+	transcriptional regulator, D5-like
G	PHANOTATE	CDS231	127685	127789	+	hypothetical protein
G	PHANOTATE	CDS232	127786	128100	+	hypothetical protein
G	PHANOTATE	CDS233	128087	128326	+	hypothetical protein
G	PHANOTATE	CDS234	128326	128646	+	hypothetical protein
G	PHANOTATE	CDS235	128699	128854	+	hypothetical protein
G	PHANOTATE	CDS236	128859	129041	+	hypothetical protein
G	PHANOTATE	CDS237	129038	129283	+	hypothetical protein
G	PHANOTATE	CDS238	129293	129457	+	hypothetical protein
G	PHANOTATE	CDS239	129454	129801	+	hypothetical protein
G	PHANOTATE	CDS240	129831	129983	+	hypothetical protein
G	PHANOTATE	CDS241	130006	130242	+	hypothetical protein
G	PHANOTATE	CDS242	130239	130475	+	hypothetical protein
G	PHANOTATE	CDS243	130472	130714	+	hypothetical protein
G	PHANOTATE	CDS244	130689	131111	+	hypothetical protein
G	PHANOTATE	CDS245	131092	131295	+	hypothetical protein
G	PHANOTATE	CDS246	131295	131579	+	hypothetical protein
G	PHANOTATE	CDS247	131580	132008	+	hypothetical protein
G	PHANOTATE	CDS248	131966	132082	+	hypothetical protein
G	PHANOTATE	CDS249	132132	132248	+	hypothetical protein
G	PHANOTATE	CDS250	132245	132427	+	hypothetical protein
G	PHANOTATE	CDS251	132440	132679	+	hypothetical protein
G	PHANOTATE	CDS252	132717	132926	-	hypothetical protein
G	PHANOTATE	CDS253	132964	133191	+	hypothetical protein
G	PHANOTATE	CDS254	133199	133393	+	hypothetical protein
G	PHANOTATE	CDS255	133422	133544	-	hypothetical protein
G	PHANOTATE	CDS256	133665	133796	-	hypothetical protein
G	PHANOTATE	CDS257	133813	133908	-	hypothetical protein
G	PHANOTATE	CDS258	133964	134086	-	hypothetical protein
G	PHANOTATE	CDS259	134070	134258	+	hypothetical protein
G	PHANOTATE	CDS260	134274	134363	+	hypothetical protein
G	PHANOTATE	CDS261	134446	134553	+	hypothetical protein
G	PHANOTATE	CDS262	134623	134886	-	hypothetical protein
G	PHANOTATE	CDS263	134961	135242	-	exonuclease
G	PHANOTATE	CDS264	135235	135447	-	hypothetical protein
G	PHANOTATE	CDS265	135447	135677	-	hypothetical protein
G	PHANOTATE	CDS266	135726	136055	-	hypothetical protein
G	PHANOTATE	CDS267	136131	136490	-	hypothetical protein
G	PHANOTATE	CDS268	136497	136607	-	hypothetical protein
G	PHANOTATE	CDS269	136791	136940	-	hypothetical protein
G	PHANOTATE	CDS270	136937	137404	-	hypothetical protein
G	PHANOTATE	CDS271	137401	137556	-	hypothetical protein
G	PHANOTATE	CDS272	137600	138370	-	hypothetical protein
G	PHANOTATE	CDS273	138456	138620	-	hypothetical protein
G	PHANOTATE	CDS274	138725	139048	-	hypothetical protein
G	PHANOTATE	CDS275	139120	139323	-	hypothetical protein
G	PHANOTATE	CDS276	139334	139552	-	hypothetical protein
G	PHANOTATE	CDS277	139591	140001	-	hypothetical protein
G	PHANOTATE	CDS278	140211	140426	-	hypothetical protein
G	PHANOTATE	CDS279	140401	140796	-	hypothetical protein
G	PHANOTATE	CDS280	140765	141148	-	hypothetical protein
G	PHANOTATE	CDS281	141208	141546	-	hypothetical protein
G	PHANOTATE	CDS282	141620	141709	-	hypothetical protein
G	PHANOTATE	CDS283	141779	142564	-	hypothetical protein
G	PHANOTATE	CDS284	142658	142825	-	hypothetical protein
G	PHANOTATE	CDS285	142912	143199	-	DNA ligase
G	PHANOTATE	CDS286	143213	143326	-	hypothetical protein
G	PHANOTATE	CDS287	143337	143429	-	hypothetical protein
G	PHANOTATE	CDS288	143573	143857	-	hypothetical protein
G	PHANOTATE	CDS289	143917	144261	-	hypothetical protein
G	PHANOTATE	CDS290	144423	145238	-	hypothetical protein
G	PHANOTATE	CDS291	145272	145364	-	hypothetical protein
H	PHANOTATE	CDS1	1	156	-	hypothetical protein
H	PHANOTATE	CDS2	156	566	-	hypothetical protein
H	PHANOTATE	CDS3	559	849	-	hypothetical protein
H	PHANOTATE	CDS4	846	1127	-	hypothetical protein
H	PHANOTATE	CDS5	1190	1528	-	MazG-like pyrophosphatase
H	PHANOTATE	CDS6	1525	2169	-	hypothetical protein
H	PHANOTATE	CDS7	2195	2455	-	hypothetical protein
H	PHANOTATE	CDS8	2456	2641	-	hypothetical protein
H	PHANOTATE	CDS9	2618	2737	+	hypothetical protein
H	PHANOTATE	CDS10	2955	3251	-	replication initiation protein
H	PHANOTATE	CDS11	3248	3655	-	tail protein
H	PHANOTATE	CDS12	3639	5066	-	HNH endonuclease
H	PHANOTATE	CDS13	5116	5376	-	tail protein
H	PHANOTATE	CDS14	5376	5576	-	hypothetical protein
H	PHANOTATE	CDS15	5577	6488	-	HNH endonuclease
H	PHANOTATE	CDS16	6481	6594	-	hypothetical protein
H	PHANOTATE	CDS17	6607	7614	+	thymidylate kinase
H	PHANOTATE	CDS18	7578	8087	+	metal-dependent phosphohydrolase
H	PHANOTATE	CDS19	8084	8269	+	hypothetical protein
H	PHANOTATE	CDS20	8357	8566	+	hypothetical protein
H	PHANOTATE	CDS21	8568	9056	+	hypothetical protein
H	PHANOTATE	CDS22	9056	9244	+	hypothetical protein
H	PHANOTATE	CDS23	9244	9615	+	hypothetical protein
H	PHANOTATE	CDS24	9639	10874	+	ATPase
H	PHANOTATE	CDS25	10938	11129	+	hypothetical protein
H	PHANOTATE	CDS26	11126	11278	+	hypothetical protein
H	PHANOTATE	CDS27	11275	11574	+	hypothetical protein
H	PHANOTATE	CDS28	11568	11987	+	hypothetical protein
H	PHANOTATE	CDS29	11991	12299	+	hypothetical protein
H	PHANOTATE	CDS30	12299	12475	+	baseplate wedge subunit
H	PHANOTATE	CDS31	12472	12696	+	hypothetical protein
H	PHANOTATE	CDS32	12656	12859	+	exonuclease
H	PHANOTATE	CDS33	12856	13467	+	phosphatase
H	PHANOTATE	CDS34	13422	13664	+	hypothetical protein
H	PHANOTATE	CDS35	13657	13890	+	hypothetical protein
H	PHANOTATE	CDS36	13931	14917	+	RNA ligase
H	PHANOTATE	CDS37	14917	15105	+	hypothetical protein
H	PHANOTATE	CDS38	15180	15308	+	hypothetical protein
H	PHANOTATE	CDS39	15325	15465	+	hypothetical protein
H	PHANOTATE	CDS40	15450	15539	+	hypothetical protein
H	PHANOTATE	CDS41	15526	15672	+	hypothetical protein
H	PHANOTATE	CDS42	15701	16084	+	endolysin
H	PHANOTATE	CDS43	16089	16244	+	hypothetical protein
H	PHANOTATE	CDS44	16254	18245	+	RIIA lysis inhibitor
H	PHANOTATE	CDS45	18242	19477	+	RIIB lysis inhibitor
H	PHANOTATE	CDS46	19477	20784	+	helicase
H	PHANOTATE	CDS47	20794	21252	+	hypothetical protein
H	PHANOTATE	CDS48	21242	21424	+	hypothetical protein
H	PHANOTATE	CDS49	21405	21719	+	DNA ligase
H	PHANOTATE	CDS50	21691	22188	+	hypothetical protein
H	PHANOTATE	CDS51	22185	22421	+	hypothetical protein
H	PHANOTATE	CDS52	22414	22698	+	hypothetical protein
H	PHANOTATE	CDS53	22698	22916	+	DNA ligase
H	PHANOTATE	CDS54	22885	23619	+	DNA methyltransferase
H	PHANOTATE	CDS55	23628	25691	+	DNA primase/helicase
H	PHANOTATE	CDS56	25748	26257	+	HNH endonuclease
H	PHANOTATE	CDS57	26254	28293	+	DNA polymerase
H	PHANOTATE	CDS58	28424	28873	+	HNH endonuclease
H	PHANOTATE	CDS59	28914	29003	+	hypothetical protein
H	PHANOTATE	CDS60	29008	29685	+	DNA polymerase
H	PHANOTATE	CDS61	29676	30338	+	HNH endonuclease
H	PHANOTATE	CDS62	30347	30574	+	hypothetical protein
H	PHANOTATE	CDS63	30670	32700	+	hypothetical protein
H	PHANOTATE	CDS64	32700	32912	+	hypothetical protein
H	PHANOTATE	CDS65	32930	33349	+	hypothetical protein
H	PHANOTATE	CDS66	33395	33754	+	hypothetical protein
H	PHANOTATE	CDS67	33824	33991	+	hypothetical protein
H	PHANOTATE	CDS68	33988	34182	+	hypothetical protein
H	PHANOTATE	CDS69	34193	34399	+	hypothetical protein
H	PHANOTATE	CDS70	34433	34681	+	hypothetical protein
H	PHANOTATE	CDS71	34678	35766	+	nicotinamide-nucleotide adenylyltransferase
H	PHANOTATE	CDS72	35753	36034	+	hypothetical protein
H	PHANOTATE	CDS73	36021	36386	+	hypothetical protein
H	PHANOTATE	CDS74	36373	36783	+	hypothetical protein
H	PHANOTATE	CDS75	36735	37121	+	ribonucleotide reductase NrdA-like
H	PHANOTATE	CDS76	37114	37263	+	hypothetical protein
H	PHANOTATE	CDS77	37266	37502	+	hypothetical protein
H	PHANOTATE	CDS78	37495	37752	+	hypothetical protein
H	PHANOTATE	CDS79	37755	38483	+	PnuC-like nicotinamide mononucleotide transport
H	PHANOTATE	CDS80	38471	38689	+	hypothetical protein
H	PHANOTATE	CDS81	38692	39261	+	hypothetical protein
H	PHANOTATE	CDS82	39265	39633	+	hypothetical protein
H	PHANOTATE	CDS83	39624	39908	+	hypothetical protein
H	PHANOTATE	CDS84	39898	40209	+	hypothetical protein
H	PHANOTATE	CDS85	40202	40606	+	hypothetical protein
H	PHANOTATE	CDS86	40616	40834	+	hypothetical protein
H	PHANOTATE	CDS87	40891	41229	+	hypothetical protein
H	PHANOTATE	CDS88	41243	42463	+	hypothetical protein
H	PHANOTATE	CDS89	42510	44270	-	tail fiber protein	RBP1 (Ferriol-González, et. al. 2024) [23]
H	PHANOTATE	CDS90	44282	44557	-	membrane protein
H	PHANOTATE	CDS91	44571	45044	-	hypothetical protein
H	PHANOTATE	CDS92	45041	45355	-	hypothetical protein
H	PHANOTATE	CDS93	45365	45844	-	tail fiber assembly protein
H	PHANOTATE	CDS94	45844	46890	-	tail fiber protein	RBP2 (Ferriol-González, et. al. 2024) [23]
H	PHANOTATE	CDS95	46900	47529	-	baseplate protein
H	PHANOTATE	CDS96	47538	49031	-	baseplate wedge subunit
H	PHANOTATE	CDS97	49142	49969	-	tail protein	RBP3 (Ferriol-González, et. al. 2024) [23]
H	PHANOTATE	CDS98	49957	50124	-	hypothetical protein
H	PHANOTATE	CDS99	50169	50996	-	hypothetical protein
H	PHANOTATE	CDS100	51006	54284	-	hypothetical protein	RBP4 (Ferriol-González, et. al. 2024) [23]
H	PHANOTATE	CDS101	54265	54375	-	hypothetical protein
H	PHANOTATE	CDS102	54447	54665	-	hypothetical protein
H	PHANOTATE	CDS103	54667	56565	-	tail fiber protein	RBP5 (Ferriol-González, et. al. 2024) [23]
H	PHANOTATE	CDS104	56687	57301	-	hypothetical protein
H	PHANOTATE	CDS105	57311	58012	-	baseplate spike
H	PHANOTATE	CDS106	58012	59001	-	baseplate hub
H	PHANOTATE	CDS107	59005	59358	-	virion structural protein
H	PHANOTATE	CDS108	59358	60230	-	hypothetical protein	RBP6 (Ferriol-González, et. al. 2024) [23]
H	PHANOTATE	CDS109	60312	62720	-	tail length tape measure protein
H	PHANOTATE	CDS110	62771	62902	-	hypothetical protein
H	PHANOTATE	CDS111	63046	63525	-	tail assembly chaperone
H	PHANOTATE	CDS112	63522	63623	-	hypothetical protein
H	PHANOTATE	CDS113	63607	64080	-	virion structural protein
H	PHANOTATE	CDS114	64084	65580	-	tail sheath
H	PHANOTATE	CDS115	65613	66158	-	hypothetical protein
H	PHANOTATE	CDS116	66155	66592	-	minor head protein
H	PHANOTATE	CDS117	66589	67062	-	tail completion or Neck1 protein
H	PHANOTATE	CDS118	67128	67646	-	hypothetical protein
H	PHANOTATE	CDS119	67635	67760	+	hypothetical protein
H	PHANOTATE	CDS120	67771	68136	+	membrane protein
H	PHANOTATE	CDS121	68189	68488	-	head fiber protein
H	PHANOTATE	CDS122	68508	69038	-	hypothetical protein
H	PHANOTATE	CDS123	69157	70170	-	major head protein
H	PHANOTATE	CDS124	70191	70613	-	head decoration
H	PHANOTATE	CDS125	70633	71628	-	hypothetical protein
H	PHANOTATE	CDS126	71625	72251	-	hypothetical protein
H	PHANOTATE	CDS127	72319	73731	-	hypothetical protein
H	PHANOTATE	CDS128	73797	73910	-	hypothetical protein
H	PHANOTATE	CDS129	73882	75366	-	terminase large subunit
H	PHANOTATE	CDS130	75495	75785	-	Rz-like spanin
H	PHANOTATE	CDS131	75782	76186	-	Rz-like spanin
H	PHANOTATE	CDS132	76183	77640	-	hypothetical protein
H	PHANOTATE	CDS133	77790	78251	-	endonuclease VII
H	tRNAscan-SE	tRNA	78351	78423	-	ID=TNKKWSNG_tRNA_0001;trna=tRNA-Phe(GAA);isotype=Phe;anticodon=GAA;locus_tag=TNKKWSNG_tRNA_0001
H	tRNAscan-SE	tRNA	78434	78505	-	ID=TNKKWSNG_tRNA_0002;trna=tRNA-Val(TAC);isotype=Val;anticodon=TAC;locus_tag=TNKKWSNG_tRNA_0002
H	tRNAscan-SE	tRNA	78516	78598	-	ID=TNKKWSNG_tRNA_0003;trna=tRNA-Leu(TAG);isotype=Leu;anticodon=TAG;locus_tag=TNKKWSNG_tRNA_0003
H	tRNAscan-SE	pseudogene	78637	78712	-	ID=TNKKWSNG_tRNA_0004;trna=tRNA-Ala(TGC);isotype=Ala;anticodon=TGC;locus_tag=TNKKWSNG_tRNA_0004
H	tRNAscan-SE	tRNA	78719	78791	-	ID=TNKKWSNG_tRNA_0005;trna=tRNA-Arg(ACG);isotype=Arg;anticodon=ACG;locus_tag=TNKKWSNG_tRNA_0005
H	PHANOTATE	CDS134	78793	78945	-	hypothetical protein
H	tRNAscan-SE	tRNA	78982	79056	-	ID=TNKKWSNG_tRNA_0006;trna=tRNA-Pro(TGG);isotype=Pro;anticodon=TGG;locus_tag=TNKKWSNG_tRNA_0006
H	tRNAscan-SE	tRNA	79239	79311	-	ID=TNKKWSNG_tRNA_0007;trna=tRNA-Asp(GTC);isotype=Asp;anticodon=GTC;locus_tag=TNKKWSNG_tRNA_0007
H	tRNAscan-SE	tRNA	79322	79403	-	ID=TNKKWSNG_tRNA_0008;trna=tRNA-Asn(GTT);isotype=Asn;anticodon=GTT;locus_tag=TNKKWSNG_tRNA_0008
H	PHANOTATE	CDS135	79408	79608	+	hypothetical protein
H	tRNAscan-SE	tRNA	79531	79603	-	ID=TNKKWSNG_tRNA_0009;trna=tRNA-Lys(TTT);isotype=Lys;anticodon=TTT;locus_tag=TNKKWSNG_tRNA_0009
H	PHANOTATE	CDS136	79594	80040	-	HNH endonuclease
H	PHANOTATE	CDS137	80019	80315	-	hypothetical protein
H	tRNAscan-SE	pseudogene	80068	80158	-	ID=TNKKWSNG_tRNA_0010;trna=tRNA-Ser(GCT);isotype=Ser;anticodon=GCT;locus_tag=TNKKWSNG_tRNA_0010
H	tRNAscan-SE	tRNA	80323	80410	-	ID=TNKKWSNG_tRNA_0011;trna=tRNA-Ser(GGA);isotype=Ser;anticodon=GGA;locus_tag=TNKKWSNG_tRNA_0011
H	PHANOTATE	CDS138	80456	80554	+	hypothetical protein
H	tRNAscan-SE	tRNA	80607	80679	-	ID=TNKKWSNG_tRNA_0012;trna=tRNA-Gln(TTG);isotype=Gln;anticodon=TTG;locus_tag=TNKKWSNG_tRNA_0012
H	PHANOTATE	CDS139	80830	80958	-	hypothetical protein
H	tRNAscan-SE	tRNA	81035	81107	-	ID=TNKKWSNG_tRNA_0013;trna=tRNA-Glu(TTC);isotype=Glu;anticodon=TTC;locus_tag=TNKKWSNG_tRNA_0013
H	tRNAscan-SE	tRNA	81190	81265	-	ID=TNKKWSNG_tRNA_0014;trna=tRNA-Gly(TCC);isotype=Gly;anticodon=TCC;locus_tag=TNKKWSNG_tRNA_0014
H	tRNAscan-SE	tRNA	81277	81348	-	ID=TNKKWSNG_tRNA_0015;trna=tRNA-Ile(GAT);isotype=Ile;anticodon=GAT;locus_tag=TNKKWSNG_tRNA_0015
H	tRNAscan-SE	tRNA	81358	81444	-	ID=TNKKWSNG_tRNA_0016;trna=tRNA-Tyr(GTA);isotype=Tyr;anticodon=GTA;locus_tag=TNKKWSNG_tRNA_0016
H	PHANOTATE	CDS140	81445	81792	-	hypothetical protein
H	PHANOTATE	CDS141	81804	82154	-	hypothetical protein
H	tRNAscan-SE	tRNA	82240	82313	-	ID=TNKKWSNG_tRNA_0017;trna=tRNA-Cys(GCA);isotype=Cys;anticodon=GCA;locus_tag=TNKKWSNG_tRNA_0017
H	tRNAscan-SE	tRNA	82433	82511	-	ID=TNKKWSNG_tRNA_0018;trna=tRNA-Undet(NNN);isotype=Undet;anticodon=NNN;locus_tag=TNKKWSNG_tRNA_0018
H	tRNAscan-SE	tRNA	82521	82595	-	ID=TNKKWSNG_tRNA_0019;trna=tRNA-Leu(TAA);isotype=Leu;anticodon=TAA;locus_tag=TNKKWSNG_tRNA_0019
H	PHANOTATE	CDS142	82604	82774	-	hypothetical protein
H	tRNAscan-SE	tRNA	82901	82972	-	ID=TNKKWSNG_tRNA_0020;trna=tRNA-Thr(TGT);isotype=Thr;anticodon=TGT;locus_tag=TNKKWSNG_tRNA_0020
H	PHANOTATE	CDS143	83076	83225	-	hypothetical protein
H	PHANOTATE	CDS144	83374	84021	-	tail fiber protein	RBP7 (Ferriol-González, et. al. 2024) [23]
H	PHANOTATE	CDS145	84096	84707	-	hypothetical protein
H	PHANOTATE	CDS146	84748	84885	-	membrane protein
H	PHANOTATE	CDS147	84882	85118	-	hypothetical protein
H	PHANOTATE	CDS148	85223	85609	-	HNH endonuclease
H	PHANOTATE	CDS149	85707	86018	-	hypothetical protein
H	tRNAscan-SE	tRNA	86114	86188	-	ID=TNKKWSNG_tRNA_0021;trna=tRNA-Met(CAT);isotype=Met;anticodon=CAT;locus_tag=TNKKWSNG_tRNA_0021
H	tRNAscan-SE	tRNA	86192	86264	-	ID=TNKKWSNG_tRNA_0022;trna=tRNA-Met(CAT);isotype=Met;anticodon=CAT;locus_tag=TNKKWSNG_tRNA_0022
H	PHANOTATE	CDS150	86281	86475	-	hypothetical protein
H	PHANOTATE	CDS151	86456	86575	-	hypothetical protein
H	PHANOTATE	CDS152	86639	86884	-	hypothetical protein
H	PHANOTATE	CDS153	86959	87171	-	hypothetical protein
H	PHANOTATE	CDS154	87164	87475	-	hypothetical protein
H	PHANOTATE	CDS155	87515	89194	-	nicotinamide phosphoribosyl transferase
H	PHANOTATE	CDS156	89256	90056	-	ribose-phosphate pyrophosphokinase
H	PHANOTATE	CDS157	90053	90616	-	hypothetical protein
H	PHANOTATE	CDS158	90618	90977	-	hypothetical protein
H	PHANOTATE	CDS159	91115	91249	-	hypothetical protein
H	PHANOTATE	CDS160	91306	91629	+	hypothetical protein
H	PHANOTATE	CDS161	91747	92016	+	hypothetical protein
H	PHANOTATE	CDS162	92013	92297	+	hypothetical protein
H	PHANOTATE	CDS163	92294	92533	+	hypothetical protein
H	PHANOTATE	CDS164	92530	93123	+	phosphoesterase
H	PHANOTATE	CDS165	93125	93481	+	hypothetical protein
H	PHANOTATE	CDS166	93465	93662	+	hypothetical protein
H	PHANOTATE	CDS167	93631	94608	+	RNA ligase and tail fiber protein attachment catalyst
H	PHANOTATE	CDS168	94605	94949	+	hypothetical protein
H	PHANOTATE	CDS169	94959	95363	+	ATPase
H	PHANOTATE	CDS170	95372	95596	+	hypothetical protein
H	PHANOTATE	CDS171	95593	96369	+	Sir2 (NAD-dependent deacetylase)
H	PHANOTATE	CDS172	96369	97673	+	ATP-dependent DNA ligase
H	PHANOTATE	CDS173	97655	98131	+	hypothetical protein
H	PHANOTATE	CDS174	98136	98486	+	hypothetical protein
H	PHANOTATE	CDS175	98473	98727	+	hypothetical protein
H	PHANOTATE	CDS176	98736	99407	+	nucleotide pyrophosphohydrolase
H	PHANOTATE	CDS177	99430	99684	+	hypothetical protein
H	PHANOTATE	CDS178	99747	100106	+	transcriptional regulator
H	PHANOTATE	CDS179	100106	100306	+	membrane protein
H	PHANOTATE	CDS180	100306	100470	+	hypothetical protein
H	PHANOTATE	CDS181	100463	101353	+	lipoprotein
H	PHANOTATE	CDS182	101416	101610	+	hypothetical protein
H	PHANOTATE	CDS183	101615	102124	+	hypothetical protein
H	PHANOTATE	CDS184	102072	102560	+	HNH endonuclease
H	PHANOTATE	CDS185	102553	103041	+	HNH endonuclease
H	PHANOTATE	CDS186	103050	104174	+	exonuclease
H	PHANOTATE	CDS187	104171	104491	+	hypothetical protein
H	PHANOTATE	CDS188	104472	105086	+	RuvC-like Holliday junction resolvase
H	PHANOTATE	CDS189	105131	105625	+	endonuclease VII
H	PHANOTATE	CDS190	105606	105809	+	hypothetical protein
H	PHANOTATE	CDS191	105809	106750	+	DNA polymerase exonuclease subunit
H	PHANOTATE	CDS192	106786	106971	+	hypothetical protein
H	PHANOTATE	CDS193	106971	107576	+	deoxynucleoside monophosphate kinase
H	PHANOTATE	CDS194	107557	108171	+	unknown function
H	PHANOTATE	CDS195	108171	108371	+	hypothetical protein
H	PHANOTATE	CDS196	108368	108685	+	hypothetical protein
H	PHANOTATE	CDS197	108786	109697	+	thymidylate synthase
H	PHANOTATE	CDS198	109681	109785	+	hypothetical protein
H	PHANOTATE	CDS199	109778	110257	+	hypothetical protein
H	PHANOTATE	CDS200	110254	110484	+	hypothetical protein
H	PHANOTATE	CDS201	110608	112806	+	ribonucleotide reductase large subunit
H	PHANOTATE	CDS202	112844	113932	+	ribonucleoside diphosphate reductase small subunit
H	PHANOTATE	CDS203	113942	114289	+	virion structural protein
H	PHANOTATE	CDS204	114286	114558	+	thioredoxin domain
H	PHANOTATE	CDS205	114638	114778	+	hypothetical protein
H	PHANOTATE	CDS206	114778	115158	+	hypothetical protein
H	PHANOTATE	CDS207	115177	115731	+	endolysin
H	PHANOTATE	CDS208	115742	116530	+	PhoH-like phosphate starvation-inducible
H	PHANOTATE	CDS209	116540	117178	+	DprA-like DNA recombination-mediator protein
H	PHANOTATE	CDS210	117156	117467	+	hypothetical protein
H	PHANOTATE	CDS211	117475	117969	+	hypothetical protein
H	PHANOTATE	CDS212	117944	118870	+	ATP-dependent protease
H	PHANOTATE	CDS213	118870	119553	+	DNA methyltransferase
H	PHANOTATE	CDS214	119516	119665	+	hypothetical protein
H	PHANOTATE	CDS215	119748	120029	+	hypothetical protein
H	PHANOTATE	CDS216	120019	120327	+	hypothetical protein
H	PHANOTATE	CDS217	120324	120608	+	hypothetical protein
H	PHANOTATE	CDS218	120613	120831	+	hypothetical protein
H	PHANOTATE	CDS219	120890	122137	+	tRNA nucleotidyltransferase
H	PHANOTATE	CDS220	122134	122583	+	hypothetical protein
H	PHANOTATE	CDS221	122576	122785	+	hypothetical protein
H	PHANOTATE	CDS222	122790	123101	+	hypothetical protein
H	PHANOTATE	CDS223	123098	123313	+	membrane protein
H	PHANOTATE	CDS224	123313	123804	+	hydrolase
H	PHANOTATE	CDS225	123806	124180	+	hypothetical protein
H	PHANOTATE	CDS226	124190	125260	+	nucleotidyltransferase
H	PHANOTATE	CDS227	125257	125469	+	hypothetical protein
H	PHANOTATE	CDS228	125456	125632	+	hypothetical protein
H	PHANOTATE	CDS229	125629	125859	+	hypothetical protein
H	PHANOTATE	CDS230	125932	126411	+	virion structural protein
H	PHANOTATE	CDS231	126424	126798	+	endonuclease VII
H	PHANOTATE	CDS232	126827	127123	-	hypothetical protein
H	PHANOTATE	CDS233	127117	127356	-	hypothetical protein
H	PHANOTATE	CDS234	127479	127682	+	hypothetical protein
H	PHANOTATE	CDS235	127679	127825	+	hypothetical protein
H	PHANOTATE	CDS236	127818	128096	+	hypothetical protein
H	PHANOTATE	CDS237	128089	128337	+	hypothetical protein
H	PHANOTATE	CDS238	128351	128473	+	hypothetical protein
H	PHANOTATE	CDS239	128502	128597	+	hypothetical protein
H	PHANOTATE	CDS240	128594	128761	+	hypothetical protein
H	PHANOTATE	CDS241	128770	128928	+	hypothetical protein
H	PHANOTATE	CDS242	128929	129477	+	transcriptional regulator, D5-like
H	PHANOTATE	CDS243	129464	129553	+	hypothetical protein
H	PHANOTATE	CDS244	129564	129878	+	hypothetical protein
H	PHANOTATE	CDS245	129865	130104	+	hypothetical protein
H	PHANOTATE	CDS246	130157	130312	+	hypothetical protein
H	PHANOTATE	CDS247	130317	130499	+	hypothetical protein
H	PHANOTATE	CDS248	130496	130741	+	hypothetical protein
H	PHANOTATE	CDS249	130751	130954	+	hypothetical protein
H	PHANOTATE	CDS250	130954	131238	+	hypothetical protein
H	PHANOTATE	CDS251	131239	131667	+	hypothetical protein
H	PHANOTATE	CDS252	131669	131905	+	hypothetical protein
H	PHANOTATE	CDS253	131899	132039	+	hypothetical protein
H	PHANOTATE	CDS254	132014	132292	+	hypothetical protein
H	PHANOTATE	CDS255	132445	132576	+	hypothetical protein
H	PHANOTATE	CDS256	132576	132797	+	hypothetical protein
H	PHANOTATE	CDS257	132807	133013	+	hypothetical protein
H	PHANOTATE	CDS258	133057	133179	-	hypothetical protein
H	PHANOTATE	CDS259	133176	133298	-	hypothetical protein
H	PHANOTATE	CDS260	133481	133648	-	hypothetical protein
H	PHANOTATE	CDS261	133712	133900	-	hypothetical protein
H	PHANOTATE	CDS262	133917	134012	-	hypothetical protein
H	PHANOTATE	CDS263	134068	134226	-	hypothetical protein
H	PHANOTATE	CDS264	134290	134454	-	hypothetical protein
H	PHANOTATE	CDS265	134519	134653	-	hypothetical protein
H	PHANOTATE	CDS266	134660	134770	-	hypothetical protein
H	PHANOTATE	CDS267	134954	135103	-	hypothetical protein
H	PHANOTATE	CDS268	135100	135567	-	hypothetical protein
H	PHANOTATE	CDS269	135564	135719	-	hypothetical protein
H	PHANOTATE	CDS270	135720	136010	-	hypothetical protein
H	PHANOTATE	CDS271	136059	136829	-	hypothetical protein
H	PHANOTATE	CDS272	136937	137260	-	hypothetical protein
H	PHANOTATE	CDS273	137331	137534	-	hypothetical protein
H	PHANOTATE	CDS274	137545	137763	-	hypothetical protein
H	PHANOTATE	CDS275	137802	138086	-	hypothetical protein
H	PHANOTATE	CDS276	138326	138427	-	hypothetical protein
H	PHANOTATE	CDS277	138420	138635	-	hypothetical protein
H	PHANOTATE	CDS278	138610	138972	-	hypothetical protein
H	PHANOTATE	CDS279	138974	139351	-	hypothetical protein
H	PHANOTATE	CDS280	139270	140091	+	hypothetical protein
H	PHANOTATE	CDS281	139993	140778	-	hypothetical protein
H	PHANOTATE	CDS282	140872	141039	-	hypothetical protein
H	PHANOTATE	CDS283	141072	141194	+	hypothetical protein
H	PHANOTATE	CDS284	141255	141356	+	hypothetical protein
H	PHANOTATE	CDS285	141461	141661	+	hypothetical protein
H	PHANOTATE	CDS286	141707	141820	+	hypothetical protein
H	PHANOTATE	CDS287	141872	142216	-	hypothetical protein
H	PHANOTATE	CDS288	142293	142418	-	hypothetical protein
H	PHANOTATE	CDS289	142378	143193	-	hypothetical protein
H	PHANOTATE	CDS290	143227	143319	-	hypothetical protein
I	PHANOTATE	CDS1	1	474	+	terminase small subunit
I	PHANOTATE	CDS2	474	1790	+	terminase large subunit
I	PHANOTATE	CDS3	1919	2464	+	hypothetical protein
I	PHANOTATE	CDS4	2464	3675	+	portal protein
I	PHANOTATE	CDS5	3672	4391	+	structural protein with Ig domain
I	PHANOTATE	CDS6	4591	5187	+	head maturation protease
I	PHANOTATE	CDS7	5201	6583	+	major head protein
I	PHANOTATE	CDS8	6642	7154	+	head-tail adaptor
I	PHANOTATE	CDS9	7205	7915	+	tail completion or Neck1 protein
I	PHANOTATE	CDS10	7915	8400	+	tail terminator
I	PHANOTATE	CDS11	8424	9551	+	major tail protein
I	PHANOTATE	CDS12	9561	10448	+	base plate tail tube protein
I	PHANOTATE	CDS13	10452	10874	+	Tail assembly chaperone
I	PHANOTATE	CDS14	10948	11274	+	tail assembly chaperone
I	PHANOTATE	CDS15	11359	15816	+	tail length tape measure protein
I	PHANOTATE	CDS16	15839	15934	+	hypothetical protein
I	PHANOTATE	CDS17	15931	16545	+	distal tail protein
I	PHANOTATE	CDS18	16542	19388	+	central tail fiber J
I	PHANOTATE	CDS19	19389	29000	+	straight fibre tail protein	RBPbeta (Concha-Eloko, et. al. 2024) [55]
I	PHANOTATE	CDS20	29004	29423	+	collar tail protein for L-shaped tail fibre attachment
I	PHANOTATE	CDS21	29423	31468	+	tail fiber protein	RBPgamma (Concha-Eloko, et. al. 2024) [55]
I	PHANOTATE	CDS22	31510	31953	-	dUTPase
I	PHANOTATE	CDS23	31953	32831	-	exonuclease
I	PHANOTATE	CDS24	32828	33310	-	RusA-like Holliday junction resolvase
I	PHANOTATE	CDS25	33310	35145	-	SbcC-like subunit of palindrome specific endonuclease
I	PHANOTATE	CDS26	35129	36121	-	SbcD-like subunit of palindrome specific endonuclease
I	PHANOTATE	CDS27	36161	36934	-	single strand DNA binding protein
I	PHANOTATE	CDS28	36937	37290	-	hypothetical protein
I	PHANOTATE	CDS29	37493	38851	-	DNA helicase
I	PHANOTATE	CDS30	38848	39435	-	hypothetical protein
I	PHANOTATE	CDS31	39338	41908	-	DNA polymerase
I	PHANOTATE	CDS32	41976	42860	-	DNA primase
I	PHANOTATE	CDS33	42857	44335	-	DnaB-like replicative helicase
I	PHANOTATE	CDS34	44420	45178	-	transcriptional regulator, D5-like
I	PHANOTATE	CDS35	45181	45930	-	NAD-dependent DNA ligase
I	PHANOTATE	CDS36	46130	47092	-	NAD-dependent DNA ligase
I	PHANOTATE	CDS37	47092	47301	-	hypothetical protein
I	PHANOTATE	CDS38	47291	47473	-	hypothetical protein
I	PHANOTATE	CDS39	47557	47865	-	transcriptional regulator
I	PHANOTATE	CDS40	47916	48212	-	hypothetical protein
I	PHANOTATE	CDS41	48225	48629	-	DNA binding protein
I	PHANOTATE	CDS42	48704	48922	-	hypothetical protein
I	PHANOTATE	CDS43	48915	49610	-	helicase
I	PHANOTATE	CDS44	49643	49927	-	hypothetical protein
I	PHANOTATE	CDS45	49914	52703	-	replication origin binding
I	PHANOTATE	CDS46	52762	52854	-	hypothetical protein
I	PHANOTATE	CDS47	53043	53165	-	hypothetical protein
I	PHANOTATE	CDS48	53192	53314	-	hypothetical protein
I	PHANOTATE	CDS49	53302	53697	-	hypothetical protein
I	PHANOTATE	CDS50	53694	54161	-	hypothetical protein
I	PHANOTATE	CDS51	54230	55132	-	Sir2 (NAD-dependent deacetylase)
I	PHANOTATE	CDS52	55065	55274	-	hypothetical protein
I	PHANOTATE	CDS53	55335	57164	-	NrdD-like anaerobic ribonucleotide reductase large subunit
I	PHANOTATE	CDS54	57289	57432	-	hypothetical protein
I	PHANOTATE	CDS55	57474	58223	+	PhoH-like phosphate starvation-inducible
I	PHANOTATE	CDS56	58225	58338	+	hypothetical protein
I	PHANOTATE	CDS57	58353	58562	+	tail length tape measure protein
I	PHANOTATE	CDS58	58632	61016	+	ribonucleotide reductase large subunit
I	PHANOTATE	CDS59	61113	62273	+	ribonucleoside diphosphate reductase small subunit
I	PHANOTATE	CDS60	62273	62836	+	dihydrofolate reductase
I	PHANOTATE	CDS61	62833	63687	+	thymidylate synthase
I	PHANOTATE	CDS62	63694	63927	+	hypothetical protein
I	PHANOTATE	CDS63	64025	64300	+	hypothetical protein
I	PHANOTATE	CDS64	64300	64782	+	Rnase H
I	PHANOTATE	CDS65	64782	64943	+	hypothetical protein
I	PHANOTATE	CDS66	64943	65293	+	hypothetical protein
I	PHANOTATE	CDS67	65347	65757	+	hypothetical protein
I	PHANOTATE	CDS68	65757	66761	+	exonuclease
I	PHANOTATE	CDS69	66826	67287	+	endolysin
I	PHANOTATE	CDS70	67544	67738	+	hypothetical protein
I	PHANOTATE	CDS71	67833	68015	+	hypothetical protein
I	PHANOTATE	CDS72	68150	68314	+	hypothetical protein
I	PHANOTATE	CDS73	68375	68590	+	hypothetical protein
I	PHANOTATE	CDS74	68601	68927	+	hypothetical protein
I	PHANOTATE	CDS75	68930	69106	+	hypothetical protein
I	tRNAscan-SE	tRNA	69108	69183	+	ID=OJQVCWSU_tRNA_0001;trna=tRNA-Arg(TCT);isotype=Arg;anticodon=TCT;locus_tag=OJQVCWSU_tRNA_0001
I	PHANOTATE	CDS76	69335	69628	+	hypothetical protein
I	tRNAscan-SE	tRNA	69663	69740	+	ID=OJQVCWSU_tRNA_0002;trna=tRNA-Met(CAT);isotype=Met;anticodon=CAT;locus_tag=OJQVCWSU_tRNA_0002
I	PHANOTATE	CDS77	69762	69959	+	hypothetical protein
I	PHANOTATE	CDS78	69959	70168	+	hypothetical protein
I	PHANOTATE	CDS79	70179	70673	+	membrane protein
I	tRNAscan-SE	tRNA	70768	70843	+	ID=OJQVCWSU_tRNA_0003;trna=tRNA-Gln(TTG);isotype=Gln;anticodon=TTG;locus_tag=OJQVCWSU_tRNA_0003
I	tRNAscan-SE	tRNA	70854	70930	+	ID=OJQVCWSU_tRNA_0004;trna=tRNA-Glu(TTC);isotype=Glu;anticodon=TTC;locus_tag=OJQVCWSU_tRNA_0004
I	PHANOTATE	CDS80	70961	71146	-	hypothetical protein
I	tRNAscan-SE	pseudogene	71201	71279	+	ID=OJQVCWSU_tRNA_0005;trna=tRNA-Ala(TGC);isotype=Ala;anticodon=TGC;locus_tag=OJQVCWSU_tRNA_0005
I	PHANOTATE	CDS81	71299	71460	+	hypothetical protein
I	tRNAscan-SE	tRNA	71466	71552	+	ID=OJQVCWSU_tRNA_0006;trna=tRNA-Leu(TAG);isotype=Leu;anticodon=TAG;locus_tag=OJQVCWSU_tRNA_0006
I	tRNAscan-SE	pseudogene	71664	71748	+	ID=OJQVCWSU_tRNA_0007;trna=tRNA-Ser(TGA);isotype=Ser;anticodon=TGA;locus_tag=OJQVCWSU_tRNA_0007
I	tRNAscan-SE	tRNA	71756	71841	+	ID=OJQVCWSU_tRNA_0008;trna=tRNA-Ser(GCT);isotype=Ser;anticodon=GCT;locus_tag=OJQVCWSU_tRNA_0008
I	PHANOTATE	CDS82	71909	72052	-	hypothetical protein
I	tRNAscan-SE	tRNA	72097	72173	+	ID=OJQVCWSU_tRNA_0009;trna=tRNA-His(GTG);isotype=His;anticodon=GTG;locus_tag=OJQVCWSU_tRNA_0009
I	tRNAscan-SE	tRNA	72181	72255	+	ID=OJQVCWSU_tRNA_0010;trna=tRNA-Arg(ACG);isotype=Arg;anticodon=ACG;locus_tag=OJQVCWSU_tRNA_0010
I	tRNAscan-SE	tRNA	72385	72461	+	ID=OJQVCWSU_tRNA_0011;trna=tRNA-Gln(CTG);isotype=Gln;anticodon=CTG;locus_tag=OJQVCWSU_tRNA_0011
I	tRNAscan-SE	tRNA	72463	72539	+	ID=OJQVCWSU_tRNA_0012;trna=tRNA-Met(CAT);isotype=Met;anticodon=CAT;locus_tag=OJQVCWSU_tRNA_0012
I	PHANOTATE	CDS83	72635	72913	+	hypothetical protein
I	tRNAscan-SE	tRNA	72915	72990	+	ID=OJQVCWSU_tRNA_0013;trna=tRNA-Ile(GAT);isotype=Ile;anticodon=GAT;locus_tag=OJQVCWSU_tRNA_0013
I	tRNAscan-SE	tRNA	72996	73072	+	ID=OJQVCWSU_tRNA_0014;trna=tRNA-Met(CAT);isotype=Met;anticodon=CAT;locus_tag=OJQVCWSU_tRNA_0014
I	tRNAscan-SE	tRNA	73076	73151	+	ID=OJQVCWSU_tRNA_0015;trna=tRNA-Val(TAC);isotype=Val;anticodon=TAC;locus_tag=OJQVCWSU_tRNA_0015
I	PHANOTATE	CDS84	73159	73263	+	hypothetical protein
I	PHANOTATE	CDS85	73335	73463	+	hypothetical protein
I	PHANOTATE	CDS86	73571	73687	-	hypothetical protein
I	PHANOTATE	CDS87	73822	74094	+	hypothetical protein
I	PHANOTATE	CDS88	74115	74492	+	hypothetical protein
I	PHANOTATE	CDS89	74492	74707	+	hypothetical protein
I	PHANOTATE	CDS90	74779	74892	+	hypothetical protein
I	tRNAscan-SE	tRNA	74901	74977	+	ID=OJQVCWSU_tRNA_0016;trna=tRNA-Asp(GTC);isotype=Asp;anticodon=GTC;locus_tag=OJQVCWSU_tRNA_0016
I	tRNAscan-SE	tRNA	75116	75202	+	ID=OJQVCWSU_tRNA_0017;trna=tRNA-Tyr(GTA);isotype=Tyr;anticodon=GTA;locus_tag=OJQVCWSU_tRNA_0017
I	PHANOTATE	CDS91	75219	75695	+	hypothetical protein
I	tRNAscan-SE	tRNA	75686	75763	+	ID=OJQVCWSU_tRNA_0018;trna=tRNA-Asn(GTT);isotype=Asn;anticodon=GTT;locus_tag=OJQVCWSU_tRNA_0018
I	tRNAscan-SE	tRNA	75923	75998	+	ID=OJQVCWSU_tRNA_0019;trna=tRNA-Lys(TTT);isotype=Lys;anticodon=TTT;locus_tag=OJQVCWSU_tRNA_0019
I	PHANOTATE	CDS92	76023	76166	-	hypothetical protein
I	tRNAscan-SE	tRNA	76174	76251	+	ID=OJQVCWSU_tRNA_0020;trna=tRNA-Phe(GAA);isotype=Phe;anticodon=GAA;locus_tag=OJQVCWSU_tRNA_0020
I	PHANOTATE	CDS93	76355	76471	-	hypothetical protein
I	PHANOTATE	CDS94	76508	76639	-	hypothetical protein
I	PHANOTATE	CDS95	76697	76891	+	hypothetical protein
I	PHANOTATE	CDS96	76894	77232	+	hypothetical protein
I	PHANOTATE	CDS97	77232	77381	+	hypothetical protein
I	tRNAscan-SE	tRNA	77383	77460	+	ID=OJQVCWSU_tRNA_0021;trna=tRNA-Leu(TAA);isotype=Leu;anticodon=TAA;locus_tag=OJQVCWSU_tRNA_0021
I	PHANOTATE	CDS98	77605	78114	+	hypothetical protein
I	tRNAscan-SE	tRNA	78115	78192	+	ID=OJQVCWSU_tRNA_0022;trna=tRNA-Pro(TGG);isotype=Pro;anticodon=TGG;locus_tag=OJQVCWSU_tRNA_0022
I	tRNAscan-SE	tRNA	78197	78270	+	ID=OJQVCWSU_tRNA_0023;trna=tRNA-Thr(TGT);isotype=Thr;anticodon=TGT;locus_tag=OJQVCWSU_tRNA_0023
I	tRNAscan-SE	pseudogene	78353	78428	+	ID=OJQVCWSU_tRNA_0024;trna=tRNA-Gly(TCC);isotype=Gly;anticodon=TCC;locus_tag=OJQVCWSU_tRNA_0024
I	PHANOTATE	CDS99	78528	78629	+	hypothetical protein
I	PHANOTATE	CDS100	78748	78939	+	hypothetical protein
I	tRNAscan-SE	tRNA	78947	79020	+	ID=OJQVCWSU_tRNA_0025;trna=tRNA-Trp(CCA);isotype=Trp;anticodon=CCA;locus_tag=OJQVCWSU_tRNA_0025
I	PHANOTATE	CDS101	79037	79393	+	hypothetical protein
I	PHANOTATE	CDS102	79384	79764	+	hypothetical protein
I	PHANOTATE	CDS103	79766	79933	+	hypothetical protein
I	PHANOTATE	CDS104	79926	80096	+	hypothetical protein
I	PHANOTATE	CDS105	80209	80406	+	hypothetical protein
I	PHANOTATE	CDS106	80410	80682	+	hypothetical protein
I	PHANOTATE	CDS107	80682	81224	+	hypothetical protein
I	PHANOTATE	CDS108	81211	81438	+	hypothetical protein
I	PHANOTATE	CDS109	81425	81793	+	hypothetical protein
I	PHANOTATE	CDS110	81762	82028	+	hypothetical protein
I	PHANOTATE	CDS111	82018	82323	+	hypothetical protein
I	PHANOTATE	CDS112	82320	82529	+	hypothetical protein
I	PHANOTATE	CDS113	82600	82923	+	hypothetical protein
I	PHANOTATE	CDS114	82916	83188	+	hypothetical protein
I	PHANOTATE	CDS115	83181	83615	+	hypothetical protein
I	PHANOTATE	CDS116	83735	84127	+	hypothetical protein
I	PHANOTATE	CDS117	84197	84949	+	hypothetical protein
I	PHANOTATE	CDS118	84915	85376	+	Rz-like spanin
I	PHANOTATE	CDS119	85463	85618	+	Rz-like spanin
I	PHANOTATE	CDS120	85615	86376	+	deoxynucleoside monophosphate kinase
I	PHANOTATE	CDS121	86386	86997	+	ATP-dependent protease
I	PHANOTATE	CDS122	87053	87142	+	hypothetical protein
I	PHANOTATE	CDS123	87155	87817	+	holin
I	PHANOTATE	CDS124	87814	88227	+	endolysin
I	PHANOTATE	CDS125	88288	88704	+	hypothetical protein
I	PHANOTATE	CDS126	88704	88817	+	hypothetical protein
I	PHANOTATE	CDS127	88777	89181	+	hypothetical protein
I	PHANOTATE	CDS128	89174	89455	+	thioredoxin domain
I	PHANOTATE	CDS129	89560	89961	+	hypothetical protein
I	PHANOTATE	CDS130	89962	90324	+	hypothetical protein
I	PHANOTATE	CDS131	90324	91154	+	NinI-like serine-threonine phosphatase
I	PHANOTATE	CDS132	91165	91398	+	unknown function
I	PHANOTATE	CDS133	91407	91775	+	hypothetical protein
I	PHANOTATE	CDS134	91778	91897	+	hypothetical protein
I	PHANOTATE	CDS135	91961	92389	+	hypothetical protein
I	PHANOTATE	CDS136	92471	92776	+	hypothetical protein
I	PHANOTATE	CDS137	92776	93057	+	hypothetical protein
I	PHANOTATE	CDS138	93054	93302	+	hypothetical protein
I	PHANOTATE	CDS139	93299	93640	+	hypothetical protein
I	PHANOTATE	CDS140	93633	93860	+	hypothetical protein
I	PHANOTATE	CDS141	93844	94311	+	hypothetical protein
I	PHANOTATE	CDS142	94229	94660	+	hypothetical protein
I	PHANOTATE	CDS143	94672	94959	+	hypothetical protein
I	PHANOTATE	CDS144	95005	95481	+	hypothetical protein
I	PHANOTATE	CDS145	95459	95860	+	hypothetical protein
I	PHANOTATE	CDS146	95873	96382	+	hypothetical protein
I	PHANOTATE	CDS147	96395	96715	+	hypothetical protein
I	PHANOTATE	CDS148	96702	97637	+	hypothetical protein
I	PHANOTATE	CDS149	97713	97874	-	hypothetical protein
I	PHANOTATE	CDS150	98043	98183	-	hypothetical protein
I	PHANOTATE	CDS151	98305	98412	-	hypothetical protein
I	PHANOTATE	CDS152	98439	98570	-	hypothetical protein
I	PHANOTATE	CDS153	98631	98747	-	hypothetical protein
I	PHANOTATE	CDS154	98808	99032	-	hypothetical protein
I	PHANOTATE	CDS155	99072	99233	+	hypothetical protein
I	PHANOTATE	CDS156	99270	99380	-	hypothetical protein
I	PHANOTATE	CDS157	99380	99553	-	hypothetical protein
I	PHANOTATE	CDS158	99553	99693	-	hypothetical protein
I	PHANOTATE	CDS159	99766	99975	+	hypothetical protein
I	PHANOTATE	CDS160	100010	100138	+	hypothetical protein
I	PHANOTATE	CDS161	100211	101176	+	hypothetical protein
I	PHANOTATE	CDS162	101242	101745	+	hypothetical protein
I	PHANOTATE	CDS163	101799	102326	+	hypothetical protein
I	PHANOTATE	CDS164	102323	102670	+	hypothetical protein
I	PHANOTATE	CDS165	102897	103001	-	hypothetical protein
I	PHANOTATE	CDS166	103114	103224	-	hypothetical protein
I	PHANOTATE	CDS167	103218	103373	+	hypothetical protein
I	PHANOTATE	CDS168	103524	103691	+	hypothetical protein
I	PHANOTATE	CDS169	103707	103895	+	hypothetical protein
I	PHANOTATE	CDS170	104063	104323	+	hypothetical protein
I	PHANOTATE	CDS171	104431	104541	-	hypothetical protein
I	PHANOTATE	CDS172	104663	105067	+	DNA binding protein
I	PHANOTATE	CDS173	105135	105404	+	hypothetical protein
I	PHANOTATE	CDS174	105401	105628	+	membrane protein
I	PHANOTATE	CDS175	105713	107389	+	DNA transfer protein
I	PHANOTATE	CDS176	107435	107713	+	hypothetical protein
I	PHANOTATE	CDS177	107742	108194	+	hypothetical protein
I	PHANOTATE	CDS178	108261	108983	+	polynucleotide kinase
I	PHANOTATE	CDS179	109044	109151	-	hypothetical protein
I	PHANOTATE	CDS180	109129	109590	-	hypothetical protein
I	PHANOTATE	CDS181	109594	109818	-	hypothetical protein
I	PHANOTATE	CDS182	109932	111908	+	receptor binding tail protein	RBPalpha (Concha-Eloko, et. al. 2024) [55]
J	PHANOTATE	CDS1	1	474	+	terminase small subunit
J	PHANOTATE	CDS2	474	1790	+	terminase large subunit
J	PHANOTATE	CDS3	1919	2464	+	hypothetical protein
J	PHANOTATE	CDS4	2464	3675	+	portal protein
J	PHANOTATE	CDS5	3672	4391	+	structural protein with Ig domain
J	PHANOTATE	CDS6	4588	5184	+	head maturation protease
J	PHANOTATE	CDS7	5198	6580	+	major head protein
J	PHANOTATE	CDS8	6639	7151	+	head-tail adaptor
J	PHANOTATE	CDS9	7202	7912	+	tail completion or Neck1 protein
J	PHANOTATE	CDS10	7912	8397	+	tail terminator
J	PHANOTATE	CDS11	8421	9548	+	major tail protein
J	PHANOTATE	CDS12	9558	10445	+	base plate tail tube protein
J	PHANOTATE	CDS13	10449	10871	+	Tail assembly chaperone
J	PHANOTATE	CDS14	10945	11271	+	tail assembly chaperone
J	PHANOTATE	CDS15	11356	16434	+	tail length tape measure protein
J	PHANOTATE	CDS16	16457	16552	+	hypothetical protein
J	PHANOTATE	CDS17	16549	17163	+	distal tail protein
J	PHANOTATE	CDS18	17160	20006	+	central tail fiber J
J	PHANOTATE	CDS19	20007	30398	+	straight fibre tail protein	RBPbeta (Concha-Eloko, et. al. 2024) [55]
J	PHANOTATE	CDS20	30402	30821	+	collar tail protein for L-shaped tail fibre attachment
J	PHANOTATE	CDS21	30821	32860	+	tail fiber protein	RBPgamma (Concha-Eloko, et. al. 2024) [55]
J	PHANOTATE	CDS22	32905	33348	-	dUTPase
J	PHANOTATE	CDS23	33348	34226	-	exonuclease
J	PHANOTATE	CDS24	34223	34705	-	RusA-like Holliday junction resolvase
J	PHANOTATE	CDS25	34705	36540	-	SbcC-like subunit of palindrome specific endonuclease
J	PHANOTATE	CDS26	36524	37516	-	SbcD-like subunit of palindrome specific endonuclease
J	PHANOTATE	CDS27	37556	38329	-	single strand DNA binding protein
J	PHANOTATE	CDS28	38332	38685	-	hypothetical protein
J	PHANOTATE	CDS29	38888	40246	-	DNA helicase
J	PHANOTATE	CDS30	40243	40830	-	hypothetical protein
J	PHANOTATE	CDS31	40733	43303	-	DNA polymerase
J	PHANOTATE	CDS32	43371	44255	-	DNA primase
J	PHANOTATE	CDS33	44252	45730	-	DnaB-like replicative helicase
J	PHANOTATE	CDS34	45815	46573	-	transcriptional regulator, D5-like
J	PHANOTATE	CDS35	46576	47325	-	NAD-dependent DNA ligase
J	PHANOTATE	CDS36	47525	48487	-	NAD-dependent DNA ligase
J	PHANOTATE	CDS37	48487	48696	-	hypothetical protein
J	PHANOTATE	CDS38	48686	48868	-	hypothetical protein
J	PHANOTATE	CDS39	48952	49260	-	transcriptional regulator
J	PHANOTATE	CDS40	49319	49456	-	hypothetical protein
J	PHANOTATE	CDS41	49425	50051	+	hypothetical protein
J	PHANOTATE	CDS42	50103	50618	-	HNH endonuclease
J	PHANOTATE	CDS43	50611	51306	-	helicase
J	PHANOTATE	CDS44	51339	51623	-	hypothetical protein
J	PHANOTATE	CDS45	51610	54399	-	replication origin binding
J	PHANOTATE	CDS46	54458	54550	-	hypothetical protein
J	PHANOTATE	CDS47	54739	54861	-	hypothetical protein
J	PHANOTATE	CDS48	54888	55010	-	hypothetical protein
J	PHANOTATE	CDS49	54998	55393	-	hypothetical protein
J	PHANOTATE	CDS50	55390	55791	-	hypothetical protein
J	PHANOTATE	CDS51	55778	55942	-	hypothetical protein
J	PHANOTATE	CDS52	55926	56759	-	Sir2 (NAD-dependent deacetylase)
J	PHANOTATE	CDS53	56759	56971	-	hypothetical protein
J	PHANOTATE	CDS54	57032	58861	-	NrdD-like anaerobic ribonucleotide reductase large subunit
J	PHANOTATE	CDS55	58940	59068	+	hypothetical protein
J	PHANOTATE	CDS56	59171	59920	+	PhoH-like phosphate starvation-inducible
J	PHANOTATE	CDS57	59922	60035	+	hypothetical protein
J	PHANOTATE	CDS58	60050	60259	+	tail length tape measure protein
J	PHANOTATE	CDS59	60328	62712	+	ribonucleotide reductase large subunit
J	PHANOTATE	CDS60	62809	63969	+	ribonucleoside diphosphate reductase small subunit
J	PHANOTATE	CDS61	63969	64532	+	dihydrofolate reductase
J	PHANOTATE	CDS62	64529	65383	+	thymidylate synthase
J	PHANOTATE	CDS63	65390	65623	+	hypothetical protein
J	PHANOTATE	CDS64	65721	65996	+	hypothetical protein
J	PHANOTATE	CDS65	65996	66478	+	Rnase H
J	PHANOTATE	CDS66	66478	66639	+	hypothetical protein
J	PHANOTATE	CDS67	66639	66989	+	hypothetical protein
J	PHANOTATE	CDS68	67043	67453	+	hypothetical protein
J	PHANOTATE	CDS69	67453	68457	+	exonuclease
J	PHANOTATE	CDS70	68522	68983	+	endolysin
J	PHANOTATE	CDS71	69240	69434	+	hypothetical protein
J	tRNAscan-SE	tRNA	69442	69527	+	ID=IERWANGM_tRNA_0001;trna=tRNA-Pro(CGG);isotype=Pro;anticodon=CGG;locus_tag=IERWANGM_tRNA_0001
J	PHANOTATE	CDS72	69543	69863	+	hypothetical protein
J	PHANOTATE	CDS73	69860	70024	+	hypothetical protein
J	PHANOTATE	CDS74	70085	70300	+	hypothetical protein
J	PHANOTATE	CDS75	70311	70637	+	hypothetical protein
J	PHANOTATE	CDS76	70640	70816	+	hypothetical protein
J	tRNAscan-SE	tRNA	70818	70893	+	ID=IERWANGM_tRNA_0002;trna=tRNA-Arg(TCT);isotype=Arg;anticodon=TCT;locus_tag=IERWANGM_tRNA_0002
J	PHANOTATE	CDS77	71045	71338	+	hypothetical protein
J	tRNAscan-SE	tRNA	71373	71450	+	ID=IERWANGM_tRNA_0003;trna=tRNA-Met(CAT);isotype=Met;anticodon=CAT;locus_tag=IERWANGM_tRNA_0003
J	PHANOTATE	CDS78	71472	71669	+	hypothetical protein
J	PHANOTATE	CDS79	71669	71878	+	hypothetical protein
J	PHANOTATE	CDS80	71889	72383	+	membrane protein
J	tRNAscan-SE	tRNA	72478	72553	+	ID=IERWANGM_tRNA_0004;trna=tRNA-Gln(TTG);isotype=Gln;anticodon=TTG;locus_tag=IERWANGM_tRNA_0004
J	tRNAscan-SE	tRNA	72564	72640	+	ID=IERWANGM_tRNA_0005;trna=tRNA-Glu(TTC);isotype=Glu;anticodon=TTC;locus_tag=IERWANGM_tRNA_0005
J	PHANOTATE	CDS81	72671	72859	-	hypothetical protein
J	tRNAscan-SE	tRNA	72914	72992	+	ID=IERWANGM_tRNA_0006;trna=tRNA-Ala(TGC);isotype=Ala;anticodon=TGC;locus_tag=IERWANGM_tRNA_0006
J	tRNAscan-SE	tRNA	73000	73086	+	ID=IERWANGM_tRNA_0007;trna=tRNA-Leu(TAG);isotype=Leu;anticodon=TAG;locus_tag=IERWANGM_tRNA_0007
J	tRNAscan-SE	pseudogene	73198	73282	+	ID=IERWANGM_tRNA_0008;trna=tRNA-Ser(TGA);isotype=Ser;anticodon=TGA;locus_tag=IERWANGM_tRNA_0008
J	tRNAscan-SE	tRNA	73290	73375	+	ID=IERWANGM_tRNA_0009;trna=tRNA-Ser(GCT);isotype=Ser;anticodon=GCT;locus_tag=IERWANGM_tRNA_0009
J	PHANOTATE	CDS82	73471	73590	-	hypothetical protein
J	tRNAscan-SE	tRNA	73635	73711	+	ID=IERWANGM_tRNA_0010;trna=tRNA-His(GTG);isotype=His;anticodon=GTG;locus_tag=IERWANGM_tRNA_0010
J	tRNAscan-SE	tRNA	73719	73793	+	ID=IERWANGM_tRNA_0011;trna=tRNA-Arg(ACG);isotype=Arg;anticodon=ACG;locus_tag=IERWANGM_tRNA_0011
J	tRNAscan-SE	tRNA	73923	73999	+	ID=IERWANGM_tRNA_0012;trna=tRNA-Gln(CTG);isotype=Gln;anticodon=CTG;locus_tag=IERWANGM_tRNA_0012
J	tRNAscan-SE	tRNA	74001	74077	+	ID=IERWANGM_tRNA_0013;trna=tRNA-Met(CAT);isotype=Met;anticodon=CAT;locus_tag=IERWANGM_tRNA_0013
J	PHANOTATE	CDS83	74094	74285	+	hypothetical protein
J	PHANOTATE	CDS84	74272	74451	+	hypothetical protein
J	tRNAscan-SE	tRNA	74453	74528	+	ID=IERWANGM_tRNA_0014;trna=tRNA-Ile(GAT);isotype=Ile;anticodon=GAT;locus_tag=IERWANGM_tRNA_0014
J	tRNAscan-SE	tRNA	74534	74610	+	ID=IERWANGM_tRNA_0015;trna=tRNA-Met(CAT);isotype=Met;anticodon=CAT;locus_tag=IERWANGM_tRNA_0015
J	tRNAscan-SE	tRNA	74614	74689	+	ID=IERWANGM_tRNA_0016;trna=tRNA-Val(TAC);isotype=Val;anticodon=TAC;locus_tag=IERWANGM_tRNA_0016
J	PHANOTATE	CDS85	74697	74801	+	hypothetical protein
J	PHANOTATE	CDS86	74837	74965	+	hypothetical protein
J	PHANOTATE	CDS87	75073	75189	-	hypothetical protein
J	PHANOTATE	CDS88	75324	75596	+	hypothetical protein
J	PHANOTATE	CDS89	75617	75994	+	hypothetical protein
J	PHANOTATE	CDS90	75994	76209	+	hypothetical protein
J	PHANOTATE	CDS91	76281	76394	+	hypothetical protein
J	tRNAscan-SE	tRNA	76403	76479	+	ID=IERWANGM_tRNA_0017;trna=tRNA-Asp(GTC);isotype=Asp;anticodon=GTC;locus_tag=IERWANGM_tRNA_0017
J	tRNAscan-SE	tRNA	76618	76705	+	ID=IERWANGM_tRNA_0018;trna=tRNA-Tyr(GTA);isotype=Tyr;anticodon=GTA;locus_tag=IERWANGM_tRNA_0018
J	tRNAscan-SE	tRNA	76813	76890	+	ID=IERWANGM_tRNA_0019;trna=tRNA-Asn(GTT);isotype=Asn;anticodon=GTT;locus_tag=IERWANGM_tRNA_0019
J	tRNAscan-SE	pseudogene	76971	77044	+	ID=IERWANGM_tRNA_0020;trna=tRNA-Cys(GCA);isotype=Cys;anticodon=GCA;locus_tag=IERWANGM_tRNA_0020
J	tRNAscan-SE	tRNA	77228	77303	+	ID=IERWANGM_tRNA_0021;trna=tRNA-Lys(TTT);isotype=Lys;anticodon=TTT;locus_tag=IERWANGM_tRNA_0021
J	PHANOTATE	CDS92	77328	77471	-	hypothetical protein
J	tRNAscan-SE	tRNA	77479	77556	+	ID=IERWANGM_tRNA_0022;trna=tRNA-Phe(GAA);isotype=Phe;anticodon=GAA;locus_tag=IERWANGM_tRNA_0022
J	PHANOTATE	CDS93	77660	77776	-	hypothetical protein
J	PHANOTATE	CDS94	77839	77943	-	hypothetical protein
J	PHANOTATE	CDS95	78001	78195	+	hypothetical protein
J	PHANOTATE	CDS96	78198	78536	+	hypothetical protein
J	PHANOTATE	CDS97	78536	78685	+	hypothetical protein
J	tRNAscan-SE	tRNA	78687	78764	+	ID=IERWANGM_tRNA_0023;trna=tRNA-Leu(TAA);isotype=Leu;anticodon=TAA;locus_tag=IERWANGM_tRNA_0023
J	PHANOTATE	CDS98	78767	78895	-	hypothetical protein
J	tRNAscan-SE	tRNA	78897	78973	+	ID=IERWANGM_tRNA_0024;trna=tRNA-Pro(TGG);isotype=Pro;anticodon=TGG;locus_tag=IERWANGM_tRNA_0024
J	tRNAscan-SE	tRNA	78979	79054	+	ID=IERWANGM_tRNA_0025;trna=tRNA-Thr(TGT);isotype=Thr;anticodon=TGT;locus_tag=IERWANGM_tRNA_0025
J	tRNAscan-SE	pseudogene	79138	79213	+	ID=IERWANGM_tRNA_0026;trna=tRNA-Gly(TCC);isotype=Gly;anticodon=TCC;locus_tag=IERWANGM_tRNA_0026
J	PHANOTATE	CDS99	79313	79414	+	hypothetical protein
J	PHANOTATE	CDS100	79533	79724	+	hypothetical protein
J	tRNAscan-SE	tRNA	79732	79805	+	ID=IERWANGM_tRNA_0027;trna=tRNA-Trp(CCA);isotype=Trp;anticodon=CCA;locus_tag=IERWANGM_tRNA_0027
J	PHANOTATE	CDS101	79822	80178	+	hypothetical protein
J	PHANOTATE	CDS102	80169	80549	+	hypothetical protein
J	PHANOTATE	CDS103	80551	80727	+	hypothetical protein
J	PHANOTATE	CDS104	80840	81037	+	hypothetical protein
J	PHANOTATE	CDS105	81041	81313	+	hypothetical protein
J	PHANOTATE	CDS106	81313	81855	+	hypothetical protein
J	PHANOTATE	CDS107	81842	82069	+	hypothetical protein
J	PHANOTATE	CDS108	82056	82424	+	hypothetical protein
J	PHANOTATE	CDS109	82393	82659	+	hypothetical protein
J	PHANOTATE	CDS110	82649	82954	+	hypothetical protein
J	PHANOTATE	CDS111	82951	83160	+	hypothetical protein
J	PHANOTATE	CDS112	83162	83599	+	hypothetical protein
J	PHANOTATE	CDS113	83646	83969	+	hypothetical protein
J	PHANOTATE	CDS114	83962	84234	+	hypothetical protein
J	PHANOTATE	CDS115	84227	84661	+	hypothetical protein
J	PHANOTATE	CDS116	84781	85173	+	hypothetical protein
J	PHANOTATE	CDS117	85243	85995	+	hypothetical protein
J	PHANOTATE	CDS118	85961	86422	+	Rz-like spanin
J	PHANOTATE	CDS119	86509	86664	+	Rz-like spanin
J	PHANOTATE	CDS120	86661	87422	+	deoxynucleoside monophosphate kinase
J	PHANOTATE	CDS121	87432	88043	+	ATP-dependent protease
J	PHANOTATE	CDS122	88099	88188	+	hypothetical protein
J	PHANOTATE	CDS123	88201	88863	+	holin
J	PHANOTATE	CDS124	88860	89273	+	endolysin
J	PHANOTATE	CDS125	89334	89750	+	hypothetical protein
J	PHANOTATE	CDS126	89750	89863	+	hypothetical protein
J	PHANOTATE	CDS127	89823	90227	+	hypothetical protein
J	PHANOTATE	CDS128	90220	90504	+	thioredoxin domain
J	PHANOTATE	CDS129	90606	91010	+	hypothetical protein
J	PHANOTATE	CDS130	91010	91372	+	hypothetical protein
J	PHANOTATE	CDS131	91372	92202	+	NinI-like serine-threonine phosphatase
J	PHANOTATE	CDS132	92213	92446	+	unknown function
J	PHANOTATE	CDS133	92455	92823	+	hypothetical protein
J	PHANOTATE	CDS134	92826	92945	+	hypothetical protein
J	PHANOTATE	CDS135	93009	93437	+	hypothetical protein
J	PHANOTATE	CDS136	93519	93824	+	hypothetical protein
J	PHANOTATE	CDS137	93824	94105	+	hypothetical protein
J	PHANOTATE	CDS138	94102	94350	+	hypothetical protein
J	PHANOTATE	CDS139	94347	94688	+	hypothetical protein
J	PHANOTATE	CDS140	94681	94908	+	hypothetical protein
J	PHANOTATE	CDS141	94892	95359	+	hypothetical protein
J	PHANOTATE	CDS142	95319	95708	+	hypothetical protein
J	PHANOTATE	CDS143	95720	96007	+	hypothetical protein
J	PHANOTATE	CDS144	96057	96245	+	hypothetical protein
J	PHANOTATE	CDS145	96245	96721	+	hypothetical protein
J	PHANOTATE	CDS146	96699	97100	+	hypothetical protein
J	PHANOTATE	CDS147	97113	97622	+	hypothetical protein
J	PHANOTATE	CDS148	97635	97955	+	hypothetical protein
J	PHANOTATE	CDS149	97955	98719	+	hypothetical protein
J	PHANOTATE	CDS150	98721	99110	+	homing endonuclease
J	PHANOTATE	CDS151	99171	99287	-	hypothetical protein
J	PHANOTATE	CDS152	99284	99397	-	hypothetical protein
J	PHANOTATE	CDS153	99477	99593	-	hypothetical protein
J	PHANOTATE	CDS154	99723	99872	-	hypothetical protein
J	PHANOTATE	CDS155	99878	99967	-	hypothetical protein
J	PHANOTATE	CDS156	100031	100126	-	hypothetical protein
J	PHANOTATE	CDS157	100194	100337	-	hypothetical protein
J	PHANOTATE	CDS158	100419	100517	-	hypothetical protein
J	PHANOTATE	CDS159	100587	100727	-	hypothetical protein
J	PHANOTATE	CDS160	100730	100840	-	hypothetical protein
J	PHANOTATE	CDS161	100840	101001	-	hypothetical protein
J	PHANOTATE	CDS162	101001	101141	-	hypothetical protein
J	PHANOTATE	CDS163	101214	101597	+	hypothetical protein
J	PHANOTATE	CDS164	101670	102635	+	hypothetical protein
J	PHANOTATE	CDS165	102701	103195	+	hypothetical protein
J	PHANOTATE	CDS166	103244	103771	+	hypothetical protein
J	PHANOTATE	CDS167	103768	104115	+	hypothetical protein
J	PHANOTATE	CDS168	104342	104434	-	hypothetical protein
J	PHANOTATE	CDS169	104559	104669	-	hypothetical protein
J	PHANOTATE	CDS170	104663	104818	+	hypothetical protein
J	PHANOTATE	CDS171	104968	105135	+	hypothetical protein
J	PHANOTATE	CDS172	105151	105339	+	hypothetical protein
J	PHANOTATE	CDS173	105507	105767	+	hypothetical protein
J	PHANOTATE	CDS174	105838	105945	+	hypothetical protein
J	PHANOTATE	CDS175	106107	106511	+	DNA binding protein
J	PHANOTATE	CDS176	106579	106848	+	hypothetical protein
J	PHANOTATE	CDS177	106845	107072	+	membrane protein
J	PHANOTATE	CDS178	107156	108832	+	DNA transfer protein
J	PHANOTATE	CDS179	108897	109349	+	hypothetical protein
J	PHANOTATE	CDS180	109423	110139	+	polynucleotide kinase
J	PHANOTATE	CDS181	110296	110751	-	hypothetical protein
J	PHANOTATE	CDS182	110755	110979	-	hypothetical protein
J	PHANOTATE	CDS183	111093	113069	+	receptor binding tail protein	RBPalpha (Concha-Eloko, et. al. 2024) [55]
K	PHANOTATE	CDS1	1	687	+	terminase small subunit
K	PHANOTATE	CDS2	668	2878	+	terminase large subunit
K	PHANOTATE	CDS3	2931	4826	+	tail sheath
K	PHANOTATE	CDS4	4894	5586	+	homing endonuclease with GIY-YIG motif
K	PHANOTATE	CDS5	5611	6144	+	tail tube
K	PHANOTATE	CDS6	6213	7895	+	portal protein
K	PHANOTATE	CDS7	7941	8105	+	hypothetical protein
K	PHANOTATE	CDS8	8115	8423	+	head scaffolding protein
K	PHANOTATE	CDS9	8434	9099	+	head maturation protease
K	PHANOTATE	CDS10	9145	10005	+	head scaffolding protein
K	PHANOTATE	CDS11	10091	11422	+	major head protein
K	PHANOTATE	CDS12	11453	11554	+	hypothetical protein
K	PHANOTATE	CDS13	11572	11928	+	hypothetical protein
K	PHANOTATE	CDS14	12033	12137	+	hypothetical protein
K	PHANOTATE	CDS15	12122	12253	+	hypothetical protein
K	PHANOTATE	CDS16	12250	12579	+	hypothetical protein
K	PHANOTATE	CDS17	12618	12866	+	hypothetical protein
K	PHANOTATE	CDS18	13040	13342	+	hypothetical protein
K	PHANOTATE	CDS19	13358	13795	+	hypothetical protein
K	PHANOTATE	CDS20	13792	14235	+	hypothetical protein
K	PHANOTATE	CDS21	14216	14473	+	hypothetical protein
K	PHANOTATE	CDS22	14577	14876	+	hypothetical protein
K	PHANOTATE	CDS23	14943	15224	+	hypothetical protein
K	PHANOTATE	CDS24	15221	15664	+	GTP-binding domain
K	PHANOTATE	CDS25	15749	16618	+	hypothetical protein
K	PHANOTATE	CDS26	16619	17266	-	hypothetical protein
K	PHANOTATE	CDS27	17305	17805	+	tail tube
K	PHANOTATE	CDS28	17843	18304	+	UvsY-like recombination mediator
K	PHANOTATE	CDS29	18307	19053	+	exonuclease
K	PHANOTATE	CDS30	19081	20598	+	DNA helicase
K	PHANOTATE	CDS31	20583	20966	-	hypothetical protein
K	PHANOTATE	CDS32	21018	21113	-	hypothetical protein
K	PHANOTATE	CDS33	21290	21958	+	DNA polymerase processivity factor
K	PHANOTATE	CDS34	22044	23042	+	clamp loader of DNA polymerase
K	PHANOTATE	CDS35	23046	23468	+	clamp loader of DNA polymerase
K	PHANOTATE	CDS36	23497	23961	+	translation repressor
K	PHANOTATE	CDS37	23978	24844	+	MazG-like pyrophosphatase
K	PHANOTATE	CDS38	24916	26136	+	hypothetical protein
K	PHANOTATE	CDS39	26133	26357	+	hypothetical protein
K	PHANOTATE	CDS40	26474	28510	+	hypothetical protein
K	PHANOTATE	CDS41	28547	28918	+	hypothetical protein
K	PHANOTATE	CDS42	29017	29871	+	ribose-phosphate pyrophosphokinase
K	PHANOTATE	CDS43	29868	31520	+	nicotinamide phosphoribosyl transferase
K	PHANOTATE	CDS44	31611	32360	+	hypothetical protein
K	PHANOTATE	CDS45	32426	32782	+	hypothetical protein
K	PHANOTATE	CDS46	32790	32933	+	hypothetical protein
K	PHANOTATE	CDS47	32926	35124	+	hypothetical protein
K	PHANOTATE	CDS48	35169	35501	+	acyl carrier protein
K	PHANOTATE	CDS49	35595	35810	+	hypothetical protein
K	PHANOTATE	CDS50	35816	36052	+	hypothetical protein
K	PHANOTATE	CDS51	36107	36475	+	hypothetical protein
K	PHANOTATE	CDS52	36495	36674	+	membrane protein
K	PHANOTATE	CDS53	36787	37236	+	hypothetical protein
K	PHANOTATE	CDS54	37238	38071	+	homing endonuclease
K	PHANOTATE	CDS55	38160	38846	+	hypothetical protein
K	PHANOTATE	CDS56	38843	39190	+	Rz-like spanin
K	PHANOTATE	CDS57	39240	39980	+	hypothetical protein
K	PHANOTATE	CDS58	40029	40736	+	hypothetical protein
K	PHANOTATE	CDS59	40733	41008	+	hypothetical protein
K	PHANOTATE	CDS60	40989	41312	+	superinfection exclusion
K	PHANOTATE	CDS61	41317	41820	-	hypothetical protein
K	PHANOTATE	CDS62	41811	43532	+	DNA helicase
K	PHANOTATE	CDS63	43529	44368	-	hypothetical protein
K	PHANOTATE	CDS64	44451	44591	-	hypothetical protein
K	PHANOTATE	CDS65	44635	44877	+	Rnase H
K	PHANOTATE	CDS66	44881	45651	+	late sigma transcription factor
K	PHANOTATE	CDS67	45638	46756	+	SbcD-like subunit of palindrome specific endonuclease
K	PHANOTATE	CDS68	46759	49086	+	SbcC-like subunit of palindrome specific endonuclease
K	PHANOTATE	CDS69	49089	49409	+	unknown function
K	PHANOTATE	CDS70	49399	49680	+	hypothetical protein
K	PHANOTATE	CDS71	49778	50395	+	unknown function
K	PHANOTATE	CDS72	50395	51033	+	hypothetical protein
K	PHANOTATE	CDS73	51142	51417	+	hypothetical protein
K	PHANOTATE	CDS74	51428	51775	+	hypothetical protein
K	PHANOTATE	CDS75	51852	54530	+	hypothetical protein
K	PHANOTATE	CDS76	54558	55151	+	hypothetical protein
K	PHANOTATE	CDS77	55216	55569	+	starvation-inducible transcriptional regulator
K	PHANOTATE	CDS78	55631	56239	+	hypothetical protein
K	PHANOTATE	CDS79	56239	57303	+	DNA primase
K	PHANOTATE	CDS80	57300	57515	+	hypothetical protein
K	PHANOTATE	CDS81	57696	58184	+	hypothetical protein
K	PHANOTATE	CDS82	58230	58346	+	hypothetical protein
K	PHANOTATE	CDS83	58339	58512	+	hypothetical protein
K	PHANOTATE	CDS84	58578	59372	+	endolysin
K	PHANOTATE	CDS85	59407	60114	+	homing endonuclease
K	PHANOTATE	CDS86	60160	61002	+	PhoH-like phosphate starvation-inducible
K	PHANOTATE	CDS87	60983	61096	+	hypothetical protein
K	PHANOTATE	CDS88	61089	63368	+	NrdA-like aerobic NDP reductase large subunit
K	PHANOTATE	CDS89	63443	64546	+	ribonucleotide reductase class Ia beta subunit
K	PHANOTATE	CDS90	64556	64780	+	thioredoxin domain
K	PHANOTATE	CDS91	64875	65327	+	hypothetical protein
K	PHANOTATE	CDS92	65334	65702	+	hypothetical protein
K	PHANOTATE	CDS93	65685	66065	-	baseplate wedge subunit
K	PHANOTATE	CDS94	66068	66157	-	hypothetical protein
K	PHANOTATE	CDS95	66129	67739	-	baseplate hub subunit and tail lysozyme
K	PHANOTATE	CDS96	67733	67924	-	hypothetical protein
K	PHANOTATE	CDS97	68084	68212	-	hypothetical protein
K	PHANOTATE	CDS98	68245	69048	-	baseplate hub
K	PHANOTATE	CDS99	69098	69628	+	hypothetical protein
K	PHANOTATE	CDS100	69600	70088	+	hypothetical protein
K	PHANOTATE	CDS101	70128	70739	+	RuvC-like Holliday junction resolvase
K	PHANOTATE	CDS102	70732	71028	+	hypothetical protein
K	PHANOTATE	CDS103	71025	71141	+	hypothetical protein
K	PHANOTATE	CDS104	71205	71495	+	late promoter transcriptional regulator
K	PHANOTATE	CDS105	71505	71744	+	hypothetical protein
K	PHANOTATE	CDS106	71756	71848	+	hypothetical protein
K	PHANOTATE	CDS107	71841	72887	+	single strand DNA binding protein
K	PHANOTATE	CDS108	72931	73338	+	hypothetical protein
K	PHANOTATE	CDS109	73361	74278	-	tail tube protein
K	PHANOTATE	CDS110	74362	75069	+	DNA end protector
K	PHANOTATE	CDS111	75136	75870	+	hypothetical protein
K	PHANOTATE	CDS112	75895	76206	+	hypothetical protein
K	PHANOTATE	CDS113	76344	77255	+	hypothetical protein
K	PHANOTATE	CDS114	77213	77992	+	terminase small subunit
K	PHANOTATE	CDS115	77992	79035	+	thymidylate synthase
K	PHANOTATE	CDS116	79032	79598	+	deoxynucleoside monophosphate kinase
K	PHANOTATE	CDS117	79595	80146	+	nucleoside triphosphate pyrophosphohydrolase
K	PHANOTATE	CDS118	80146	80664	+	hypothetical protein
K	PHANOTATE	CDS119	80649	81734	+	DNA repair protein
K	PHANOTATE	CDS120	81712	82041	+	hypothetical protein
K	PHANOTATE	CDS121	82048	83475	+	DnaB-like replicative helicase
K	PHANOTATE	CDS122	83538	83873	+	hypothetical protein
K	PHANOTATE	CDS123	83887	84201	+	transcriptional regulator
K	PHANOTATE	CDS124	84198	84290	+	hypothetical protein
K	PHANOTATE	CDS125	84320	85513	+	hypothetical protein
K	PHANOTATE	CDS126	85510	85650	+	hypothetical protein
K	PHANOTATE	CDS127	85650	85862	+	hypothetical protein
K	PHANOTATE	CDS128	85864	86052	+	hypothetical protein
K	PHANOTATE	CDS129	86021	86395	+	hypothetical protein
K	PHANOTATE	CDS130	86453	87061	+	hypothetical protein
K	PHANOTATE	CDS131	87103	87660	+	membrane protein
K	PHANOTATE	CDS132	87706	87807	+	hypothetical protein
K	PHANOTATE	CDS133	87914	89335	+	ATP-dependent DNA ligase
K	PHANOTATE	CDS134	89337	89594	+	membrane protein
K	PHANOTATE	CDS135	89560	89820	+	hypothetical protein
K	PHANOTATE	CDS136	89810	90472	+	DNA helicase loader
K	PHANOTATE	CDS137	90475	92460	-	hypothetical protein
K	PHANOTATE	CDS138	92471	93859	-	tail protein
K	PHANOTATE	CDS139	93856	94413	-	baseplate wedge subunit
K	PHANOTATE	CDS140	94428	95396	-	baseplate tail tube cap
K	PHANOTATE	CDS141	95450	96190	+	homing endonuclease
K	PHANOTATE	CDS142	96190	96807	+	head closure
K	PHANOTATE	CDS143	96901	97014	+	hypothetical protein
K	PHANOTATE	CDS144	97015	97422	-	membrane-flanked domain
K	PHANOTATE	CDS145	97433	97939	-	dCMP deaminase
K	PHANOTATE	CDS146	97932	98276	-	hypothetical protein
K	PHANOTATE	CDS147	98339	98734	-	hypothetical protein
K	PHANOTATE	CDS148	98731	99102	-	phosphoheptose isomerase
K	PHANOTATE	CDS149	99099	99671	-	phosphoesterase
K	PHANOTATE	CDS150	99723	99935	-	hypothetical protein
K	PHANOTATE	CDS151	99999	100295	-	hypothetical protein
K	PHANOTATE	CDS152	100295	100924	-	exonuclease
K	PHANOTATE	CDS153	100917	101522	-	phosphatase
K	PHANOTATE	CDS154	101519	101746	-	hypothetical protein
K	PHANOTATE	CDS155	101746	101982	-	hypothetical protein
K	PHANOTATE	CDS156	102032	102436	-	hypothetical protein
K	PHANOTATE	CDS157	102440	102721	-	hypothetical protein
K	PHANOTATE	CDS158	102754	103044	-	hypothetical protein
K	PHANOTATE	CDS159	103088	104503	-	DNA topoisomerase II
K	PHANOTATE	CDS160	104421	106331	-	DNA topoisomerase II large subunit
K	PHANOTATE	CDS161	106380	106958	-	MazG-like pyrophosphatase
K	PHANOTATE	CDS162	106955	107440	-	hypothetical protein
K	PHANOTATE	CDS163	107484	107675	-	hypothetical protein
K	PHANOTATE	CDS164	107721	108302	-	histone family DNA-binding
K	PHANOTATE	CDS165	108292	108513	-	hypothetical protein
K	PHANOTATE	CDS166	108515	109324	-	structural protein with Ig domain
K	PHANOTATE	CDS167	109303	109695	-	hypothetical protein
K	PHANOTATE	CDS168	109727	110215	-	hypothetical protein
K	PHANOTATE	CDS169	110294	110389	+	hypothetical protein
K	PHANOTATE	CDS170	110464	112050	-	RIIB lysis inhibitor
K	PHANOTATE	CDS171	112084	114840	-	RIIA lysis inhibitor
K	PHANOTATE	CDS172	114943	115284	-	hypothetical protein
K	PHANOTATE	CDS173	115295	115462	-	hypothetical protein
K	PHANOTATE	CDS174	115459	115659	-	hypothetical protein
K	PHANOTATE	CDS175	115656	116318	-	hypothetical protein
K	PHANOTATE	CDS176	116315	116701	-	hypothetical protein
K	PHANOTATE	CDS177	116767	117201	-	hypothetical protein
K	PHANOTATE	CDS178	117206	117769	-	virion structural protein
K	PHANOTATE	CDS179	117785	118876	-	hypothetical protein
K	PHANOTATE	CDS180	118873	119106	-	hypothetical protein
K	PHANOTATE	CDS181	119187	120404	-	hypothetical protein
K	PHANOTATE	CDS182	120453	120815	+	hypothetical protein
K	PHANOTATE	CDS183	120785	120988	-	hypothetical protein
K	PHANOTATE	CDS184	120991	121875	-	guanylate kinase
K	PHANOTATE	CDS185	121875	122123	-	hypothetical protein
K	PHANOTATE	CDS186	122185	122976	-	unknown function
K	PHANOTATE	CDS187	122973	123305	-	hypothetical protein
K	PHANOTATE	CDS188	123373	126552	-	DNA polymerase
K	PHANOTATE	CDS189	126448	127020	+	hypothetical protein
K	PHANOTATE	CDS190	127061	127273	+	hypothetical protein
K	PHANOTATE	CDS191	127275	127895	+	hypothetical protein
K	PHANOTATE	CDS192	127978	128430	-	hypothetical protein
K	PHANOTATE	CDS193	128499	129743	-	hypothetical protein
K	PHANOTATE	CDS194	129812	130444	-	hypothetical protein
K	PHANOTATE	CDS195	130515	131033	-	tail needle knob
K	PHANOTATE	CDS196	131042	131278	-	hypothetical protein
K	PHANOTATE	CDS197	131265	131357	+	hypothetical protein
K	PHANOTATE	CDS198	131391	131510	+	hypothetical protein
K	tRNAscan-SE	tRNA	131564	131637	-	ID=XFCSCKEY_tRNA_0001;trna=tRNA-Gln(TTG);isotype=Gln;anticodon=TTG;locus_tag=XFCSCKEY_tRNA_0001
K	PHANOTATE	CDS199	131663	131755	-	hypothetical protein
K	tRNAscan-SE	tRNA	131763	131843	-	ID=XFCSCKEY_tRNA_0002;trna=tRNA-Tyr(GTA);isotype=Tyr;anticodon=GTA;locus_tag=XFCSCKEY_tRNA_0002
K	PHANOTATE	CDS200	131995	132084	+	hypothetical protein
K	PHANOTATE	CDS201	132132	132494	+	hypothetical protein
K	tRNAscan-SE	tRNA	132433	132505	-	ID=XFCSCKEY_tRNA_0003;trna=tRNA-Asn(GTT);isotype=Asn;anticodon=GTT;locus_tag=XFCSCKEY_tRNA_0003
K	tRNAscan-SE	tRNA	132516	132599	-	ID=XFCSCKEY_tRNA_0004;trna=tRNA-Ser(TGA);isotype=Ser;anticodon=TGA;locus_tag=XFCSCKEY_tRNA_0004
K	tRNAscan-SE	tRNA	132609	132691	-	ID=XFCSCKEY_tRNA_0005;trna=tRNA-Ser(GCT);isotype=Ser;anticodon=GCT;locus_tag=XFCSCKEY_tRNA_0005
K	PHANOTATE	CDS202	132691	132885	-	hypothetical protein
K	PHANOTATE	CDS203	132982	133092	+	hypothetical protein
K	tRNAscan-SE	tRNA	133113	133185	-	ID=XFCSCKEY_tRNA_0006;trna=tRNA-Met(CAT);isotype=Met;anticodon=CAT;locus_tag=XFCSCKEY_tRNA_0006
K	PHANOTATE	CDS204	133304	133510	+	hypothetical protein
K	PHANOTATE	CDS205	133560	133748	+	hypothetical protein
K	PHANOTATE	CDS206	133922	134086	+	hypothetical protein
K	PHANOTATE	CDS207	134113	134217	+	hypothetical protein
K	PHANOTATE	CDS208	134259	134468	+	hypothetical protein
K	PHANOTATE	CDS209	134492	134599	+	hypothetical protein
K	PHANOTATE	CDS210	134610	134702	+	hypothetical protein
K	PHANOTATE	CDS211	134762	134977	+	hypothetical protein
K	PHANOTATE	CDS212	134967	135074	+	hypothetical protein
K	PHANOTATE	CDS213	135172	135330	+	hypothetical protein
K	PHANOTATE	CDS214	135399	135602	+	hypothetical protein
K	PHANOTATE	CDS215	135616	135789	-	hypothetical protein
K	PHANOTATE	CDS216	135847	136455	-	hypothetical protein
K	PHANOTATE	CDS217	136552	138552	+	baseplate wedge subunit
K	PHANOTATE	CDS218	138536	139387	+	head closure Hc2
K	PHANOTATE	CDS219	139392	140717	+	hypothetical protein
K	PHANOTATE	CDS220	140769	143912	+	tail protein
K	PHANOTATE	CDS221	143851	144192	+	hypothetical protein
K	PHANOTATE	CDS222	144231	148115	+	tail fiber protein
K	PHANOTATE	CDS223	148161	150431	+	hypothetical protein
K	PHANOTATE	CDS224	150401	150490	+	hypothetical protein
K	PHANOTATE	CDS225	150514	152418	+	tail spike protein
K	PHANOTATE	CDS226	152432	152704	+	hypothetical protein
K	PHANOTATE	CDS227	152797	157635	+	hypothetical protein
K	PHANOTATE	CDS228	157765	158256	+	hypothetical protein
K	PHANOTATE	CDS229	158243	158995	+	head-tail adaptor Ad2
K	PHANOTATE	CDS230	159024	159236	-	hypothetical protein
K	PHANOTATE	CDS231	159220	159939	+	head closure Hc2
K	PHANOTATE	CDS232	159942	160640	+	tail sheath stabilizer
L	PHANOTATE	CDS1	1	183	+	hypothetical protein
L	PHANOTATE	CDS2	195	467	+	hypothetical protein
L	PHANOTATE	CDS3	477	569	+	hypothetical protein
L	PHANOTATE	CDS4	566	688	+	hypothetical protein
L	PHANOTATE	CDS5	685	1008	+	hypothetical protein
L	PHANOTATE	CDS6	974	1096	+	hypothetical protein
L	PHANOTATE	CDS7	1122	1544	+	hypothetical protein
L	PHANOTATE	CDS8	1531	1728	+	hypothetical protein
L	PHANOTATE	CDS9	1721	1936	+	hypothetical protein
L	PHANOTATE	CDS10	1926	2165	+	hypothetical protein
L	PHANOTATE	CDS11	2188	2694	+	hypothetical protein
L	PHANOTATE	CDS12	2697	2789	+	hypothetical protein
L	PHANOTATE	CDS13	2841	3149	+	hypothetical protein
L	PHANOTATE	CDS14	3155	3454	+	hypothetical protein
L	PHANOTATE	CDS15	3436	3792	+	hypothetical protein
L	PHANOTATE	CDS16	3789	4127	+	hypothetical protein
L	PHANOTATE	CDS17	4124	4315	+	hypothetical protein
L	PHANOTATE	CDS18	4315	4410	+	hypothetical protein
L	PHANOTATE	CDS19	4414	4575	+	hypothetical protein
L	PHANOTATE	CDS20	4577	4789	+	hypothetical protein
L	PHANOTATE	CDS21	4867	5175	+	unknown function
L	PHANOTATE	CDS22	5172	5528	+	GTP-binding domain
L	PHANOTATE	CDS23	5530	5754	+	hypothetical protein
L	PHANOTATE	CDS24	5751	6029	+	hypothetical protein
L	PHANOTATE	CDS25	6026	6346	+	hypothetical protein
L	PHANOTATE	CDS26	6343	6723	+	unknown function
L	PHANOTATE	CDS27	6716	6913	+	hypothetical protein
L	PHANOTATE	CDS28	6910	7290	+	hypothetical protein
L	PHANOTATE	CDS29	7290	7562	+	hypothetical protein
L	PHANOTATE	CDS30	7613	8428	+	N4-like RNA polymerase
L	PHANOTATE	CDS31	8421	8717	+	hypothetical protein
L	PHANOTATE	CDS32	8764	9978	+	RNA polymerase
L	PHANOTATE	CDS33	10071	10586	+	structural protein with Ig domain
L	PHANOTATE	CDS34	10725	10994	+	hypothetical protein
L	PHANOTATE	CDS35	11042	11278	+	hypothetical protein
L	PHANOTATE	CDS36	11256	11606	+	endonuclease
L	PHANOTATE	CDS37	11603	11794	+	hypothetical protein
L	PHANOTATE	CDS38	11791	11976	+	hypothetical protein
L	PHANOTATE	CDS39	11977	12336	+	hypothetical protein
L	PHANOTATE	CDS40	12362	12715	+	hypothetical protein
L	PHANOTATE	CDS41	12715	13062	+	hypothetical protein
L	PHANOTATE	CDS42	13073	14125	+	ATPase
L	PHANOTATE	CDS43	14136	15287	+	HNH endonuclease
L	PHANOTATE	CDS44	15295	15822	+	dCTP deaminase
L	PHANOTATE	CDS45	15825	16022	+	hypothetical protein
L	PHANOTATE	CDS46	16111	16449	+	hypothetical protein
L	PHANOTATE	CDS47	16449	17471	+	thymidylate synthase
L	PHANOTATE	CDS48	17572	17808	+	hypothetical protein
L	PHANOTATE	CDS49	17801	18124	+	hypothetical protein
L	PHANOTATE	CDS50	18143	20662	+	RIIA lysis inhibitor
L	PHANOTATE	CDS51	20659	22695	+	RIIB lysis inhibitor
L	PHANOTATE	CDS52	22755	23150	+	hypothetical protein
L	PHANOTATE	CDS53	23074	23535	+	nucleotide pyrophosphohydrolase
L	PHANOTATE	CDS54	23572	24879	+	Dda-like helicase
L	PHANOTATE	CDS55	24888	25418	+	hypothetical protein
L	PHANOTATE	CDS56	25427	28009	+	DNA polymerase
L	PHANOTATE	CDS57	28006	28305	+	hypothetical protein
L	PHANOTATE	CDS58	28309	28719	+	hypothetical protein
L	PHANOTATE	CDS59	28754	29674	+	exonuclease
L	PHANOTATE	CDS60	29674	31821	+	DNA primase
L	PHANOTATE	CDS61	31879	32637	+	Sak4-like ssDNA annealing protein
L	PHANOTATE	CDS62	32680	33474	+	single strand DNA binding protein
L	PHANOTATE	CDS63	33474	34031	+	hypothetical protein
L	PHANOTATE	CDS64	34036	34473	+	hypothetical protein
L	PHANOTATE	CDS65	34529	34645	+	hypothetical protein
L	PHANOTATE	CDS66	34712	35089	+	hypothetical protein
L	PHANOTATE	CDS67	35079	35324	+	hypothetical protein
L	tRNAscan-SE	tRNA	35341	35417	+	ID=KQKIKADA_tRNA_0001;trna=tRNA-Pro(TGG);isotype=Pro;anticodon=TGG;locus_tag=KQKIKADA_tRNA_0001
L	tRNAscan-SE	tRNA	35424	35513	+	ID=KQKIKADA_tRNA_0002;trna=tRNA-Ser(TGA);isotype=Ser;anticodon=TGA;locus_tag=KQKIKADA_tRNA_0002
L	tRNAscan-SE	tRNA	35522	35597	+	ID=KQKIKADA_tRNA_0003;trna=tRNA-Gln(TTG);isotype=Gln;anticodon=TTG;locus_tag=KQKIKADA_tRNA_0003
L	tRNAscan-SE	pseudogene	35611	35686	+	ID=KQKIKADA_tRNA_0004;trna=tRNA-Undet(NNN);isotype=Undet;anticodon=NNN;locus_tag=KQKIKADA_tRNA_0004
L	PHANOTATE	CDS68	35731	35892	-	hypothetical protein
L	PHANOTATE	CDS69	36021	36173	-	hypothetical protein
L	PHANOTATE	CDS70	36253	36354	+	hypothetical protein
L	PHANOTATE	CDS71	36443	36538	+	hypothetical protein
L	PHANOTATE	CDS72	36846	37013	+	hypothetical protein
L	PHANOTATE	CDS73	37147	37569	+	hypothetical protein
L	PHANOTATE	CDS74	37566	37769	+	hypothetical protein
L	PHANOTATE	CDS75	37779	38027	+	hypothetical protein
L	PHANOTATE	CDS76	38035	38271	+	hypothetical protein
L	PHANOTATE	CDS77	38302	38601	-	hypothetical protein
L	PHANOTATE	CDS78	38684	49096	-	virion RNA polymerase
L	PHANOTATE	CDS79	49198	51147	-	virion structural protein
L	PHANOTATE	CDS80	51157	51597	-	hypothetical protein
L	PHANOTATE	CDS81	51609	54269	-	hypothetical protein
L	PHANOTATE	CDS82	54273	55103	-	virion structural protein
L	PHANOTATE	CDS83	55180	55797	-	hypothetical protein
L	PHANOTATE	CDS84	55851	57056	-	major head protein
L	PHANOTATE	CDS85	57069	58298	-	tail length tape measure protein
L	PHANOTATE	CDS86	58316	58666	-	hypothetical protein
L	PHANOTATE	CDS87	58680	60965	-	portal protein
L	PHANOTATE	CDS88	60974	61474	-	Rz-like spanin
L	PHANOTATE	CDS89	61455	62093	-	endolysin
[truncated: 17 more rows]

## Sheet: S4B_Data
Code	Description
REF	Reference bases
ALT	Altered bases
RD	Raw depth
AF	Allele frquency of altered bases
SB	Phred-scaled strand bias at this position
CDS	coding sequence
INDEL	Indicates that the variant is an insertion or deletion
AA	Amino acid
Phage	Lineage	Passage	Position	REF	ALT	RD	AF	SB	INDEL	CDS	Function	REF_AA	ALT_AA
D	2	69	35060	T	G	97	0.278351	0		52	internal virion protein	S	A
K	1	40	21333	C	A	28	0.678571	0		33	DNA polymerase processivity factor	A	D
K	1	40	52847	G	GGA	25	0.44	0	INDEL	75	hypothetical protein
K	1	40	61210	C	T	26	0.346154	0		88	NrdA-like aerobic NDP reductase large subunit	A	V
K	1	40	131640	A	T	30	0.366667	1		non coding
K	1	40	132615	A	C	49	0.428571	0		non coding
K	2	40	27735	A	G	30	0.2	1		40	hypothetical protein	N	S
K	2	40	71459	G	T	21	0.761905	0		104	late promoter transcriptional regulator	L	F
K	2	40	132615	A	C	37	0.216216	1		non coding
K	2	40	148139	GA	G	29	0.275862	0	INDEL	non coding
K	2	40	157931	ATAACAGCTTGTT	A	39	0.205128	1	INDEL	228	hypothetical protein
K	3	40	12368	A	G	53	0.924528	4		16	hypothetical protein	Y	C
K	3	40	17230	TA	T	81	0.271605	2	INDEL	26	hypothetical protein
K	3	40	52847	G	GGA	70	0.657143	5	INDEL	75	hypothetical protein
K	1	69	143222	G	A	20	0.55	0		220	tail protein	Q	Q
K	2	69	27694	T	A	26	0.269231	1		40	hypothetical protein	V	V
K	2	69	27695	G	A	26	0.269231	1		40	hypothetical protein	A	T
K	2	69	132615	A	C	31	0.483871	8		non coding
K	3	69	11277	C	G	24	0.541667	9		11	major head protein	A	G
F	1	40	5371	T	C	935	0.790374	2		6	unknown function	S	S
F	1	40	20782	G	A	71	0.901408	1		22	tail protein/tip attachment J	V	I
F	1	40	24852	C	A	74	0.608108	0		30	tail fiber protein/RBP	A	S
F	1	40	25201	G	T	81	0.395062	0		30	tail fiber protein/RBP	D	E
F	1	40	25590	G	T	54	0.407407	1		30	tail fiber protein/RBP	R	S
F	1	40	26354	T	C	70	0.542857	0		30	tail fiber protein/RBP	D	G
F	1	40	26450	C	A	89	0.426966	1		30	tail fiber protein/RBP	G	V
F	1	40	27776	G	T	61	0.721311	0		30	tail fiber protein/RBP	E	A
F	1	40	37587	C	T	58	0.224138	0		51	DNA helicase	G	S
F	1	40	38130	A	G	47	0.382979	2		51	DNA helicase	S	P
F	1	40	38859	C	A	75	0.586667	0		51	DNA helicase	D	Y
F	1	40	45170	T	C	2117	0.400094	0		73	hypothetical protein	F	S
F	2	40	20642	T	C	404	0.292079	2		22	tail protein/tip attachment J	F	S
F	2	40	20986	T	C	419	0.579952	0		22	tail protein/tip attachment J	S	P
F	2	40	25109	G	A	344	0.572674	2		30	tail fiber protein/RBP	T	M
F	2	40	25197	G	A	330	0.59697	4		30	tail fiber protein/RBP	H	Y
F	2	40	25202	T	C	332	0.213855	0		30	tail fiber protein/RBP	D	G
F	2	40	25598	C	T	309	0.553398	5		30	tail fiber protein/RBP	G	D
F	2	40	26354	T	C	328	0.77439	4		30	tail fiber protein/RBP	D	G
F	2	40	27776	G	A	317	0.479495	1		30	tail fiber protein/RBP	E	A
F	2	40	27777	C	T	315	0.27619	0		30	tail fiber protein/RBP	A	T
F	2	40	37784	G	T	292	0.465753	0		51	DNA helicase	G	T
F	2	40	38130	A	G	273	0.300366	1		51	DNA helicase	S	P
F	3	40	5373	C	T	1114	0.991921	5		6	unknown function	A	V
F	3	40	20911	A	G	840	0.910714	4		22	tail protein/tip attachment J	N	D
F	3	40	25202	T	C	1092	0.966117	1		30	tail fiber protein/RBP	D	G
F	3	40	26317	G	T	974	0.279261	2		30	tail fiber protein/RBP	S	R
F	3	40	26355	C	A	999	0.714715	1		30	tail fiber protein/RBP	D	Y
F	3	40	26799	A	G	1172	0.365188	0		30	tail fiber protein/RBP	Y	H
F	3	40	27302	A	G	1174	0.391823	1		30	tail fiber protein/RBP	V	V
F	3	40	27446	T	C	964	0.425311	1		30	tail fiber protein/RBP	K	K
F	3	40	27775	T	C	979	0.400409	2		30	tail fiber protein/RBP	A	A
F	3	40	27777	C	T	979	0.597549	4		30	tail fiber protein/RBP	A	T
F	1	69	5371	T	C	240	0.941667	1		6	unknown function	S	S
F	1	69	20782	G	A	62	1	0		22	tail protein/tip attachment J	V	I
F	1	69	24852	C	A	95	0.305263	1		30	tail fiber protein/RBP	A	S
F	1	69	25149	C	T	60	0.5	3		30	tail fiber protein/RBP	A	T
F	1	69	25201	G	T	57	0.754386	0		30	tail fiber protein/RBP	D	E
F	1	69	25590	G	T	61	0.672131	1		30	tail fiber protein/RBP	R	S
F	1	69	26354	T	C	49	0.836735	1		30	tail fiber protein/RBP	D	G
F	1	69	26450	C	A	68	0.205882	2		30	tail fiber protein/RBP	G	V
F	1	69	26858	G	T	63	0.666667	1		30	tail fiber protein/RBP	S	Y
F	1	69	27776	G	T	55	0.745455	1		30	tail fiber protein/RBP	E	A
F	1	69	37587	C	T	39	0.230769	3		51	DNA helicase	G	S
F	1	69	45170	T	C	329	0.449848	5		73	hypothetical protein	F	S
F	2	69	5373	C	T	1393	0.768844	0		6	unknown function	A	V
F	2	69	20642	T	C	211	0.36019	1		22	tail protein/tip attachment J	F	S
F	2	69	20986	T	C	190	0.526316	0		22	tail protein/tip attachment J	S	P
F	2	69	25109	G	A	135	0.874074	2		30	tail fiber protein/RBP	T	M
F	2	69	25197	G	A	136	0.852941	0		30	tail fiber protein/RBP	H	Y
F	2	69	25598	C	T	158	0.56962	1		30	tail fiber protein/RBP	D	G
F	2	69	26354	T	C	128	0.84375	0		30	tail fiber protein/RBP	D	G
F	2	69	26796	T	C	175	0.36	1		30	tail fiber protein/RBP	N	D
F	2	69	27776	G	A	340	0.505882	1		30	tail fiber protein/RBP	E	A
F	2	69	27777	C	T	340	0.364706	3		30	tail fiber protein/RBP	A	T
F	2	69	37784	G	T	192	0.760417	0		51	DNA helicase	G	T
F	2	69	38130	A	G	223	0.242152	2		51	DNA helicase	S	P
F	3	69	5373	C	T	416	1	0		6	unknown function	A	V
F	3	69	20911	A	G	72	0.986111	3		22	tail protein/tip attachment J	N	D
F	3	69	24902	T	C	55	0.890909	0		30	tail fiber protein/RBP	E	G
F	3	69	25201	G	T	53	0.698113	2		30	tail fiber protein/RBP	D	E
F	3	69	25202	T	C	52	0.288462	4		30	tail fiber protein/RBP	D	G
F	3	69	25203	C	G	52	0.230769	4		30	tail fiber protein/RBP	D	H
F	3	69	26317	G	T	38	0.368421	2		30	tail fiber protein/RBP	S	R
F	3	69	26355	C	A	45	0.644444	4		30	tail fiber protein/RBP	D	Y
F	3	69	26604	T	C	41	0.219512	5		30	tail fiber protein/RBP	T	A
F	3	69	26799	A	G	48	0.854167	1		30	tail fiber protein/RBP	Y	H
F	3	69	27775	T	C	60	0.466667	0		30	tail fiber protein/RBP	A	A
F	3	69	27777	C	T	60	0.483333	0		30	tail fiber protein/RBP	A	T
F	3	69	33953	T	G	31	0.225806	21		39	unknown function	Y	D
F	3	69	46477	A	G	1542	0.701038	4		77	hypothetical protein	E	E
L	2	40	58073	A	G	604	0.36755	0		85	tail length tape measure protein	S	P
L	3	40	6765	A	G	247	0.206478	3		27	hypothetical protein	D	G
L	3	40	7148	T	C	237	0.265823	2		28	hypothetical protein	V	A
L	3	40	8936	T	C	251	0.239044	2		32	RNA polymerase	V	A
L	3	40	13995	T	C	180	0.244444	0		42	ATPase	I	T
L	2	69	58073	A	G	374	0.550802	0		85	tail length tape measure protein	S	P
L	3	69	61426	A	G	37	0.432432	1		88	Rz-like spanin	E	E
C	1	40	37300	G	T	474	0.303797	2		52	tail fiber protein/RBP	R	L
C	1	40	37333	G	A	530	0.443396	0		52	tail fiber protein/RBP	G	D
C	2	40	37300	G	T	3623	0.273806	4		52	tail fiber protein/RBP	R	L
C	2	40	37333	G	A	3729	0.425851	2		52	tail fiber protein/RBP	G	D
C	3	40	37300	G	T	2475	0.296566	1		52	tail fiber protein/RBP	R	L
C	3	40	37333	G	A	2587	0.439892	5		52	tail fiber protein/RBP	G	D
C	1	69	6039	C	A	103	0.359223	0		15	serine-threonine kinase	R	R
C	1	69	6042	G	C	104	0.355769	0		15	serine-threonine kinase	V	L
C	1	69	6046	T	TTAC	105	0.352381	0	INDEL	15	serine-threonine kinase	-	T
C	1	69	6047	G	C	105	0.352381	0		15	serine-threonine kinase	A	A
C	1	69	37300	G	T	122	0.221311	0		52	tail fiber protein/RBP	R	L
C	2	69	6039	C	A	1186	0.301012	0		15	serine-threonine kinase	R	R
C	2	69	6042	G	C	1203	0.295927	0		15	serine-threonine kinase	V	L
C	2	69	6046	T	TTAC	1201	0.292256	0	INDEL	15	serine-threonine kinase	-	T
C	2	69	6047	G	C	1206	0.291874	0		15	serine-threonine kinase	A	A
C	2	69	37333	G	A	1202	0.832779	5		52	tail fiber protein/RBP	G	D
C	2	69	38343	A	G	1224	0.675654	1		52	tail fiber protein/RBP	T	A*
C	2	69	38344	C	T	1223	0.271464	3		52	tail fiber protein/RBP	T	I*
C	3	69	6039	C	A	297	0.296296	0		15	serine-threonine kinase	R	R
C	3	69	6042	G	C	297	0.292929	0		15	serine-threonine kinase	V	L
C	3	69	6046	T	TTAC	300	0.29	0	INDEL	15	serine-threonine kinase	-	T
C	3	69	6047	G	C	300	0.293333	0		15	serine-threonine kinase	A	A
C	3	69	37300	G	T	449	0.311804	6		52	tail fiber protein/RBP	R	L
C	3	69	37333	G	A	460	0.765217	6		52	tail fiber protein/RBP	G	D
A	1	40	3859	G	A	1549	0.31246	0		4	fibritin neck whisker	D	D
A	1	40	57111	G	C	1210	0.971901	0		112	hypothetical protein	A	P
A	1	40	82672	G	GA	1315	0.809886	2	INDEL	159	Srd anti-sigma factor
A	1	40	98787	G	A	1393	0.776023	0		192	MotA-like activator of middle period transcription	E	E
A	1	40	103910	C	T	2216	0.262184	5		204	tail fiber protein/RBP	R	Q
A	1	40	104700	C	T	2287	0.999125	3		204	tail fiber protein/RBP	E	K
A	1	40	104790	C	T	2242	0.911686	1		204	tail fiber protein/RBP	E	K
A	1	40	106887	C	A	1836	0.998366	3		204	tail fiber protein/RBP	V	F
A	1	40	106891	T	G	1809	0.998894	0		204	tail fiber protein/RBP	G	G
A	1	40	107220	C	T	2299	0.999565	3		204	tail fiber protein/RBP	D	N
A	3	40	79477	G	A	403	0.387097	6		151	hypothetical protein	T	I
A	3	40	104511	C	A	410	0.478049	1		204	tail fiber protein/RBP	D	Y
A	3	40	104700	C	T	472	0.648305	3		204	tail fiber protein/RBP	E	K
A	3	40	105524	C	T	363	0.581267	0		204	tail fiber protein/RBP	G	D
A	3	40	105857	G	T	522	0.672414	1		204	tail fiber protein/RBP	S	Y
A	3	40	106427	T	A	500	0.296	0		204	tail fiber protein/RBP	N	I
A	3	40	106871	T	C	414	0.995169	6		204	tail fiber protein/RBP	N	S
A	3	40	107220	C	T	507	0.609467	3		204	tail fiber protein/RBP	D	N
A	3	40	108698	G	A	501	0.295409	8		206	long tail fiber protein proximal connector	S	F
A	3	40	163554	C	T	419	0.367542	3		291	tail sheath	S	N
A	1	69	57111	G	C	6187	0.940197	1		112	hypothetical protein	A	P
A	1	69	98787	G	A	4497	0.880142	2		192	MotA-like activator of middle period transcription	E	E
A	1	69	103910	C	T	1840	0.979348	2		204	tail fiber protein/RBP	R	Q
A	1	69	104647	G	C	3151	0.810854	3		204	tail fiber protein/RBP	N	K
A	1	69	104700	C	T	2644	1	0		204	tail fiber protein/RBP	E	K
A	1	69	105321	C	T	1214	0.410214	1		204	tail fiber protein/RBP	E	K
A	1	69	106427	T	C	3257	0.272029	0		204	tail fiber protein/RBP	N	S
A	1	69	106887	C	A	3423	0.998539	3		204	tail fiber protein/RBP	V	F
A	1	69	106891	T	G	3367	0.999703	3		204	tail fiber protein/RBP	G	G
A	1	69	107220	C	T	6429	0.999222	6		204	tail fiber protein/RBP	D	N
A	1	69	129770	G	A	8718	0.218743	1		239	hypothetical protein	E	K
A	1	69	162990	C	T	2979	0.804968	0		291	tail sheath	R	H
A	3	69	37852	GA	G	3489	0.329034	4	INDEL	61/62	valyl tRNA synthetase modifier/unknown function
A	3	69	79477	G	A	3619	0.882564	1		151	hypothetical protein	T	I
A	3	69	102452	C	CA	4230	0.227423	0	INDEL	202	holin
A	3	69	104511	C	A	3513	0.567321	7		204	tail fiber protein/RBP	D	Y
A	3	69	104684	G	C	3882	0.565688	6		204	tail fiber protein/RBP	T	R
A	3	69	104700	C	T	3831	0.592274	1		204	tail fiber protein/RBP	E	K
A	3	69	105524	C	T	2922	0.840178	0		204	tail fiber protein/RBP	G	D
A	3	69	105857	G	T	4278	0.872137	0		204	tail fiber protein/RBP	S	Y
A	3	69	106016	G	T	3869	0.608684	3		204	tail fiber protein/RBP	T	K
A	3	69	106427	T	A	3929	0.374141	1		204	tail fiber protein/RBP	N	I
A	3	69	106871	T	C	3766	0.998672	3		204	tail fiber protein/RBP	N	S
A	3	69	107220	C	T	4262	0.619662	5		204	tail fiber protein/RBP	D	N
A	3	69	108698	G	A	4066	0.993114	6		206	long tail fiber protein proximal connector	S	F
A	3	69	151630	A	AG	4610	0.203254	6	INDEL	277	Hoc-like head decoration
	* Exception. if both marked substitutions are present the amino acid change would be T to V

## Sheet: S4C_Data
Phage F - K50PH164C1
Alignment position	Reference genome position	CDS	Annotation	Indels	Phage F	K50_evo1	K50_evo2	K50_evo3	K50_evo4	K50_evo5	K50_evo6	K50_evo7	K50_evo8	K50_evo9	K50_evo10	K50_evo11	K50_evo12	K50_evo13	K50_evo14	K50_evo15	K50_evo16	K50_evo17	K50_evo18	K50_evo19	K50_evo20	K50_evo21	K50_evo22	K50_evo23	K50_evo24	K50_evo25	K50_evo26	K50_evo27	K50_evo28	K50_evo29	K50_evo30	K50_evo31	K50_evo32	K50_evo33	K50_evo34	K50_evo35	K50_evo36	K50_evo37	K50_evo38
5061	5061	5	head maturation protease		G	G	G	G	G	G	G	G	G	G	G	G	G	G	G	G	G	G	G	G	G	G	G	G	G	G	G	G	G	G	T	G	G	G	G	G	G	G	G
5371	5371	6	unknown function		T	C	T	T	T	T	C	C	C	C	T	T	T	T	T	C	T	T	T	T	T	T	T	C	C	T	C	T	T	T	T	T	T	T	T	T	T	T	T
5373	5373	6	unknown function		C	C	C	C	T	T	C	C	C	C	T	C	T	T	T	C	C	C	T	T	T	T	T	C	C	C	C	C	T	T	T	T	C	T	C	C	C	C	C
6903	6903	8	major head protein		G	G	G	G	G	G	G	G	G	G	G	G	G	G	G	G	G	G	G	G	G	G	G	G	G	A	G	G	G	G	G	G	G	G	G	G	G	G	G
9751	9751	13	tail terminator		T	T	T	T	T	T	T	T	T	T	T	T	T	T	T	T	T	T	T	T	T	T	T	T	T	T	T	T	T	C	T	T	T	T	T	T	T	T	T
13295	13295	17	tail length tape measure protein		C	C	C	C	C	C	C	C	C	C	C	C	C	C	C	C	C	T	C	C	C	C	C	C	C	C	C	C	C	C	C	C	C	C	C	C	C	C	C
16532	16532	21	tail assembly protein		C	C	C	C	C	C	C	C	C	T	C	C	C	C	C	C	C	C	C	C	C	C	C	C	C	C	C	C	C	C	C	C	C	C	C	C	C	C	C
18285	18285	22	central tail fiber J		T	T	A	T	T	T	T	T	T	T	T	T	T	T	T	T	T	T	T	T	T	T	T	T	T	T	T	T	T	T	T	T	T	T	T	T	T	T	T
20642	20642	22	central tail fiber J		T	T	T	T	T	T	T	T	T	T	T	T	T	T	T	T	T	T	T	T	T	T	T	T	T	T	T	T	T	T	T	T	T	T	T	C	C	T	C
20782	20782	22	central tail fiber J		G	A	A	G	G	G	A	A	A	A	G	G	G	G	G	A	G	A	G	G	G	G	G	A	A	A	A	G	G	G	G	G	A	G	A	G	G	A	G
20797	20797	22	central tail fiber J		C	C	C	C	C	C	C	C	C	C	C	C	C	C	C	C	C	C	C	T	C	C	C	C	C	C	C	C	C	C	C	C	C	C	C	C	C	C	C
20806	20806	22	central tail fiber J		G	G	G	G	G	G	G	G	G	G	G	G	G	G	G	G	G	G	G	G	G	G	G	G	G	G	G	G	G	A	G	G	G	G	G	G	G	G	G
20861	20861	22	central tail fiber J		C	C	C	T	C	C	C	C	C	C	C	C	C	C	C	C	C	C	C	C	C	C	C	C	C	C	C	C	C	C	C	C	C	C	C	C	C	C	C
20911	20911	22	central tail fiber J		A	A	A	A	A	G	A	A	A	A	A	A	A	G	G	A	A	A	A	A	G	G	G	A	A	A	A	A	A	A	A	G	A	G	A	A	A	A	A
20986	20986	22	central tail fiber J		T	T	T	T	C	T	T	T	T	T	C	C	C	T	T	T	C	T	C	T	T	T	T	T	T	T	T	C	C	C	C	T	T	T	T	T	T	T	T
21522	21522	non coding			T	T	T	T	T	T	T	T	T	T	T	T	T	T	T	T	T	T	T	T	T	T	T	T	T	T	T	T	T	T	T	T	T	T	T	T	C	T	C
24852	24852	30	tail fiber protein		C	C	A	C	C	C	C	C	C	C	C	C	C	C	C	C	C	C	C	C	C	C	C	C	C	A	A	C	C	C	C	C	A	C	A	C	C	A	A
24902	24902	30	tail fiber protein		T	T	T	T	T	T	T	T	T	T	T	T	T	T	C	T	T	T	T	T	C	T	C	T	T	T	T	T	T	T	T	T	T	T	T	T	T	T	T
25009	25009	30	tail fiber protein		T	T	T	T	T	T	T	T	T	T	T	T	T	T	T	T	T	T	T	T	T	T	T	T	T	T	T	T	T	T	T	T	T	T	T	C	C	T	T
25015	25015	30	tail fiber protein		G	G	G	G	G	G	G	G	G	G	G	G	G	G	G	G	G	G	G	G	T	G	G	G	G	G	G	G	G	G	G	G	G	G	G	G	G	G	G
25045	25045	30	tail fiber protein		C	C	A	C	C	C	C	C	C	C	C	C	C	C	C	C	C	C	C	C	C	C	C	C	C	A	A	C	C	C	C	C	C	C	C	C	C	A	C
25047	25047	30	tail fiber protein		A	A	A	A	A	A	A	A	A	A	A	A	A	A	A	A	A	A	A	A	A	A	A	A	A	A	A	A	A	A	A	A	A	A	A	A	A	A	G
25054	25054	30	tail fiber protein		G	G	A	G	G	G	G	G	G	G	G	G	G	G	G	G	G	G	G	G	G	G	G	G	G	A	A	G	G	G	G	G	G	G	G	G	G	A	G
25109	25109	30	tail fiber protein		G	G	G	G	A	G	G	G	G	G	G	G	A	G	G	G	A	G	A	A	G	G	G	G	G	G	G	A	G	A	A	G	G	G	G	G	G	G	G
25110	25110	30	tail fiber protein		T	T	T	T	T	T	T	T	T	T	T	T	T	T	T	C	T	T	T	T	T	T	T	T	T	T	T	T	T	T	T	T	T	T	T	T	T	T	T
25149	25149	30	tail fiber protein		C	C	C	C	C	C	C	C	C	T	C	C	C	C	C	C	C	T	C	C	C	C	C	C	C	C	C	C	C	C	C	C	C	C	C	C	C	C	C
25197	25197	30	tail fiber protein		G	G	G	G	A	G	G	G	G	G	G	G	A	G	G	G	A	G	A	A	G	G	G	G	G	G	G	A	G	A	A	G	G	G	G	G	G	G	G
25201	25201	30	tail fiber protein		G	G	G	G	G	G	T	G	G	T	G	G	G	G	T	T	G	T	G	G	T	G	T	T	T	G	G	G	G	G	G	G	G	G	G	G	G	G	G
25202	25202	30	tail fiber protein		T	C	T	C	T	C	T	C	C	T	C	C	T	C	T	T	T	T	T	T	T	C	T	T	T	T	T	T	C	T	T	C	T	C	T	T	T	T	T
25520	25520	30	tail fiber protein		G	G	G	G	G	G	G	G	A	G	G	G	G	G	G	G	G	G	G	G	G	G	G	G	G	G	G	G	G	G	G	G	G	G	G	G	G	G	G
25553	25553	30	tail fiber protein		T	T	T	T	T	T	T	T	T	T	T	T	T	T	T	T	T	T	T	T	T	T	T	T	T	T	T	T	T	T	C	T	T	T	T	T	T	T	T
25590	25590	30	tail fiber protein		G	G	G	G	G	G	T	T	G	T	G	G	G	G	G	T	G	T	G	G	G	G	G	T	T	G	G	G	G	G	G	G	G	G	G	G	G	G	G
25598	25598	30	tail fiber protein		C	C	C	C	T	C	C	C	C	C	C	C	T	C	C	C	T	C	C	T	C	C	C	C	C	C	C	T	C	T	C	C	C	C	C	C	C	C	C
25941	25941	30	tail fiber protein		T	T	T	T	T	T	T	T	T	T	T	T	T	T	T	T	T	T	T	T	T	T	T	T	T	T	T	T	T	T	C	T	T	T	T	T	T	T	T
26302	26302	30	tail fiber protein		A	A	A	A	A	A	A	A	A	A	A	A	A	A	A	A	A	A	A	A	A	A	A	A	G	A	A	A	A	A	A	A	A	A	A	A	A	A	A
26317	26317	30	tail fiber protein		G	G	G	G	G	G	G	G	G	G	G	G	G	G	G	G	G	G	G	G	G	G	G	G	G	G	G	G	G	G	G	T	G	T	G	G	G	G	G
26354	26354	30	tail fiber protein		T	C	T	C	C	T	C	C	C	C	C	C	C	T	T	C	C	C	C	C	T	T	T	C	C	T	T	C	C	C	C	T	T	T	T	T	T	T	T
26355	26355	30	tail fiber protein		C	C	C	C	C	A	C	C	C	C	C	C	C	A	A	C	C	C	C	C	A	A	A	C	C	C	C	C	C	C	C	C	C	C	C	C	C	C	C
26450	26450	30	tail fiber protein		C	C	A	C	C	C	C	C	C	C	C	C	C	C	C	C	C	C	C	C	C	C	C	C	C	A	A	C	C	C	C	C	A	C	A	C	C	A	C
26603	26603	30	tail fiber protein		G	G	G	G	G	G	G	G	G	G	G	G	G	G	G	G	G	G	G	G	G	G	G	G	G	G	G	G	G	G	G	G	G	A	G	G	G	G	G
26604	26604	30	tail fiber protein		T	T	T	T	T	T	T	T	T	T	T	T	T	T	T	T	T	T	T	T	T	T	T	T	T	T	T	T	T	T	T	C	T	T	T	T	T	T	T
26787	26787	30	tail fiber protein		T	C	T	C	T	T	T	T	T	T	C	T	T	T	T	T	T	T	C	T	T	T	T	T	T	T	T	T	T	T	C	T	T	T	T	T	T	T	T
26796	26796	30	tail fiber protein		T	T	T	T	C	T	T	T	T	T	T	T	T	T	T	T	T	T	T	T	T	T	T	T	T	T	T	T	T	C	T	T	T	T	T	T	T	T	T
26799	26799	30	tail fiber protein		A	A	A	A	A	G	A	A	A	A	A	A	A	G	A	A	A	A	A	A	A	G	G	A	A	A	A	A	A	A	A	A	A	A	A	A	A	A	A
26856	26856	30	tail fiber protein		G	G	G	G	G	G	G	G	G	G	G	G	G	G	A	G	G	G	G	G	G	G	G	G	G	G	G	G	G	G	G	G	G	G	G	G	G	G	G
26858	26858	30	tail fiber protein		G	G	G	G	G	G	G	G	G	T	G	G	G	G	G	G	G	G	G	G	G	G	G	G	G	G	G	G	G	G	G	G	G	G	G	G	G	G	G
26879	26879	30	tail fiber protein		C	C	T	C	C	C	C	C	C	C	C	C	C	C	C	C	C	C	C	C	C	C	C	C	C	C	C	C	C	C	C	C	C	C	C	C	C	C	C
27302	27302	30	tail fiber protein		A	A	A	A	A	A	A	A	A	A	A	A	A	A	G	A	A	A	A	A	G	A	A	A	A	A	A	A	A	A	A	G	A	A	A	A	A	A	A
27426	27426	30	tail fiber protein		A	A	A	A	A	A	A	A	A	A	A	A	A	A	A	A	A	A	A	A	A	A	A	A	A	A	A	A	A	A	A	A	A	G	A	A	A	A	A
27428	27428	30	tail fiber protein		G	G	G	G	G	G	G	G	G	G	G	G	G	G	G	G	G	G	G	G	G	G	G	G	G	G	G	G	G	G	G	G	G	G	G	G	G	G	G
27446	27446	30	tail fiber protein		T	T	T	T	T	T	T	T	T	T	T	T	T	T	C	T	T	T	T	T	C	T	T	T	T	T	T	T	T	T	T	C	T	T	T	T	T	T	T
27775	27775	30	tail fiber protein		T	T	T	T	T	T	T	T	T	T	T	T	T	T	C	T	T	T	T	T	C	T	T	T	T	T	T	T	T	T	T	C	T	C	T	T	T	T	T
27776	27776	30	tail fiber protein		G	T	G	A	G	G	T	T	T	T	A	A	A	G	G	T	G	T	G	A	G	G	G	T	T	G	G	A	A	G	A	G	G	G	G	G	G	G	G
27777	27777	30	tail fiber protein		C	C	C	C	T	T	C	C	C	C	C	C	C	T	C	C	T	C	T	C	C	T	T	C	C	C	C	C	C	T	C	C	C	C	C	C	C	C	C
30127	30127	34	Holliday junction branch migration helicase		T	A	T	T	T	T	T	T	T	T	T	T	T	T	T	T	T	T	T	T	T	T	T	T	T	T	T	T	T	T	T	T	T	T	T	T	T	T	T
30363	30363	34	Holliday junction branch migration helicase		T	T	T	T	T	T	T	T	T	T	T	T	T	T	T	C	T	T	T	T	T	T	T	T	T	T	T	T	T	T	T	T	T	T	T	T	T	T	T
30526	30526	34	Holliday junction branch migration helicase		T	T	T	T	T	T	T	T	T	T	T	T	T	T	T	T	T	T	T	T	T	A	T	T	T	T	T	T	T	T	T	T	T	T	T	T	T	T	T
30581	30581	34	Holliday junction branch migration helicase	deletion	G	G	G	G	G	G	G	G	G	G	G	G	G	G	G	G	G	-	G	G	G	G	G	G	G	G	-	G	G	G	G	G	G	G	G	G	G	G	G
30582	30582	34	Holliday junction branch migration helicase	deletion	G	G	G	G	G	G	G	G	G	G	G	G	G	G	G	G	G	-	G	G	G	G	G	G	G	G	-	G	G	G	G	G	G	G	G	G	G	G	G
30583	30583	34	Holliday junction branch migration helicase	deletion	C	C	C	C	C	C	C	C	C	C	C	C	C	C	C	C	C	-	C	C	C	C	C	C	C	C	-	C	C	C	C	C	C	C	C	C	C	C	C
30584	30584	34	Holliday junction branch migration helicase	deletion	G	G	G	G	G	G	G	G	G	G	G	G	G	G	G	G	G	-	G	G	G	G	G	G	G	G	-	G	G	G	G	G	G	G	G	G	G	G	G
30585	30585	34	Holliday junction branch migration helicase	deletion	A	A	A	A	A	A	A	A	A	A	A	A	A	A	A	A	A	-	A	A	A	A	A	A	A	A	-	A	A	A	A	A	A	A	A	A	A	A	A
30586	30586	34	Holliday junction branch migration helicase	deletion	G	G	G	G	G	G	G	G	G	G	G	G	G	G	G	G	G	-	G	G	G	G	G	G	G	G	-	G	G	G	G	G	G	G	G	G	G	G	G
30587	30587	34	Holliday junction branch migration helicase	deletion	C	C	C	C	C	C	C	C	C	C	C	C	C	C	C	C	C	-	C	C	C	C	C	C	C	C	-	C	C	C	C	C	C	C	C	C	C	C	C
30588	30588	34	Holliday junction branch migration helicase	deletion	T	T	T	T	T	T	T	T	T	T	T	T	T	T	T	T	T	-	T	T	T	T	T	T	T	T	-	T	T	T	T	T	T	T	T	T	T	T	T
30589	30589	34	Holliday junction branch migration helicase	deletion	T	T	T	T	T	T	T	T	T	T	T	T	T	T	T	T	T	-	T	T	T	T	T	T	T	T	-	T	T	T	T	T	T	T	T	T	T	T	T
30590	30590	34	Holliday junction branch migration helicase	deletion	G	G	G	G	G	G	G	G	G	G	G	G	G	G	G	G	G	-	G	G	G	G	G	G	G	G	-	G	G	G	G	G	G	G	G	G	G	G	G
30591	30591	34	Holliday junction branch migration helicase	deletion	T	T	T	T	T	T	T	T	T	T	T	T	T	T	T	T	T	-	T	T	T	T	T	T	T	T	-	T	T	T	T	T	T	T	T	T	T	T	T
30592	30592	34	Holliday junction branch migration helicase	deletion	G	G	G	G	G	G	G	G	G	G	G	G	G	G	G	G	G	-	G	G	G	G	G	G	G	G	-	G	G	G	G	G	G	G	G	G	G	G	G
30593	30593	34	Holliday junction branch migration helicase	deletion	C	C	C	C	C	C	C	C	C	C	C	C	C	C	C	C	C	-	C	C	C	C	C	C	C	C	-	C	C	C	C	C	C	C	C	C	C	C	C
30594	30594	34	Holliday junction branch migration helicase	deletion	T	T	T	T	T	T	T	T	T	T	T	T	T	T	T	T	T	-	T	T	T	T	T	T	T	T	-	T	T	T	T	T	T	T	T	T	T	T	T
30595	30595	34	Holliday junction branch migration helicase	deletion	G	G	G	G	G	G	G	G	G	G	G	G	G	G	G	G	G	-	G	G	G	G	G	G	G	G	-	G	G	G	G	G	G	G	G	G	G	G	G
30596	30596	34	Holliday junction branch migration helicase	deletion	A	A	A	A	A	A	A	A	A	A	A	A	A	A	A	A	A	-	A	A	A	A	A	A	A	A	-	A	A	A	A	A	A	A	A	A	A	A	A
30597	30597	34	Holliday junction branch migration helicase	deletion	A	A	A	A	A	A	A	A	A	A	A	A	A	A	A	A	A	-	A	A	A	A	A	A	A	A	-	A	A	A	A	A	A	A	A	A	A	A	A
30598	30598	34	Holliday junction branch migration helicase	deletion	T	T	T	T	T	T	T	T	T	T	T	T	T	T	T	T	T	-	T	T	T	T	T	T	T	T	-	T	T	T	T	T	T	T	T	T	T	T	T
30599	30599	34	Holliday junction branch migration helicase	deletion	G	G	G	G	G	G	G	G	G	G	G	G	G	G	G	G	G	-	G	G	G	G	G	G	G	G	-	G	G	G	G	G	G	G	G	G	G	G	G
30600	30600	34	Holliday junction branch migration helicase	deletion	G	G	G	G	G	G	G	G	G	G	G	G	G	G	G	G	G	-	G	G	G	G	G	G	G	G	-	G	G	G	G	G	G	G	G	G	G	G	G
30601	30601	34	Holliday junction branch migration helicase	deletion	T	T	T	T	T	T	T	T	T	T	T	T	T	T	T	T	T	-	T	T	T	T	T	T	T	T	-	T	T	T	T	T	T	T	T	T	T	T	T
30602	30602	34	Holliday junction branch migration helicase	deletion	G	G	G	G	G	G	G	G	G	G	G	G	G	G	G	G	G	-	G	G	G	G	G	G	G	G	-	G	G	G	G	G	G	G	G	G	G	G	G
30603	30603	34	Holliday junction branch migration helicase	deletion	A	A	A	A	A	A	A	A	A	A	A	A	A	A	A	A	A	-	A	A	A	A	A	A	A	A	-	A	A	A	A	A	A	A	A	A	A	A	A
30604	30604	34	Holliday junction branch migration helicase	deletion	C	C	C	C	C	C	C	C	C	C	C	C	C	C	C	C	C	-	C	C	C	C	C	C	C	C	-	C	C	C	C	C	C	C	C	C	C	C	C
30605	30605	34	Holliday junction branch migration helicase	deletion	G	G	G	G	G	G	G	G	G	G	G	G	G	G	G	G	G	-	G	G	G	G	G	G	G	G	-	G	G	G	G	G	G	G	G	G	G	G	G
30606	30606	34	Holliday junction branch migration helicase	deletion	G	G	G	G	G	G	G	G	G	G	G	G	G	G	G	G	G	-	G	G	G	G	G	G	G	G	-	G	G	G	G	G	G	G	G	G	G	G	G
30607	30607	34	Holliday junction branch migration helicase	deletion	A	A	A	A	A	A	A	A	A	A	A	A	A	A	A	A	A	-	A	A	A	A	A	A	A	A	-	A	A	A	A	A	A	A	A	A	A	A	A
30608	30608	34	Holliday junction branch migration helicase	deletion	T	T	T	T	T	T	T	T	T	T	T	T	T	T	T	T	T	-	T	T	T	T	T	T	T	T	-	T	T	T	T	T	T	T	T	T	T	T	T
30609	30609	34	Holliday junction branch migration helicase	deletion	C	C	C	C	C	C	C	C	C	C	C	C	C	C	C	C	C	-	C	C	C	C	C	C	C	C	-	C	C	C	C	C	C	C	C	C	C	C	C
30610	30610	34	Holliday junction branch migration helicase	deletion	C	C	C	C	C	C	C	C	C	C	C	C	C	C	C	C	C	-	C	C	C	C	C	C	C	C	-	C	C	C	C	C	C	C	C	C	C	C	C
30611	30611	34	Holliday junction branch migration helicase	deletion	T	T	T	T	T	T	T	T	T	T	T	T	T	T	T	T	T	-	T	T	T	T	T	T	T	T	-	T	T	T	T	T	T	T	T	T	T	T	T
30612	30612	34	Holliday junction branch migration helicase	deletion	A	A	A	A	A	A	A	A	A	A	A	A	A	A	A	A	A	-	A	A	A	A	A	A	A	A	-	A	A	A	A	A	A	A	A	A	A	A	A
30613	30613	34	Holliday junction branch migration helicase	deletion	C	C	C	C	C	C	C	C	C	C	C	C	C	C	C	C	C	-	C	C	C	C	C	C	C	C	-	C	C	C	C	C	C	C	C	C	C	C	C
30614	30614	34	Holliday junction branch migration helicase	deletion	A	A	A	A	A	A	A	A	A	A	A	A	A	A	A	A	A	-	A	A	A	A	A	A	A	A	-	A	A	A	A	A	A	A	A	A	A	A	A
30615	30615	34	Holliday junction branch migration helicase	deletion	T	T	T	T	T	T	T	T	T	T	T	T	T	T	T	T	T	-	T	T	T	T	T	T	T	T	-	T	T	T	T	T	T	T	T	T	T	T	T
30616	30616	34	Holliday junction branch migration helicase	deletion	C	C	C	C	C	C	C	C	C	C	C	C	C	C	C	C	C	-	C	C	C	C	C	C	C	C	-	C	C	C	C	C	C	C	C	C	C	C	C
30617	30617	34	Holliday junction branch migration helicase	deletion	T	T	T	T	T	T	T	T	T	T	T	T	T	T	T	T	T	-	T	T	T	T	T	T	T	T	-	T	T	T	T	T	T	T	T	T	T	T	T
30618	30618	34	Holliday junction branch migration helicase	deletion	T	T	T	T	T	T	T	T	T	T	T	T	T	T	T	T	T	-	T	T	T	T	T	T	T	T	-	T	T	T	T	T	T	T	T	T	T	T	T
30619	30619	34	Holliday junction branch migration helicase	deletion	C	C	C	C	C	C	C	C	C	C	C	C	C	C	C	C	C	-	C	C	C	C	C	C	C	C	-	C	C	C	C	C	C	C	C	C	C	C	C
30620	30620	34	Holliday junction branch migration helicase	deletion	A	A	A	A	A	A	A	A	A	A	A	A	A	A	A	A	A	-	A	A	A	A	A	A	A	A	-	A	A	A	A	A	A	A	A	A	A	A	A
30621	30621	34	Holliday junction branch migration helicase	deletion	A	A	A	A	A	A	A	A	A	A	A	A	A	A	A	A	A	-	A	A	A	A	A	A	A	A	-	A	A	A	A	A	A	A	A	A	A	A	A
30622	30622	34	Holliday junction branch migration helicase	deletion	C	C	C	C	C	C	C	C	C	C	C	C	C	C	C	C	C	-	C	C	C	C	C	C	C	C	-	C	C	C	C	C	C	C	C	C	C	C	C
30623	30623	34	Holliday junction branch migration helicase	deletion	A	A	A	A	A	A	A	A	A	A	A	A	A	A	A	A	A	-	A	A	A	A	A	A	A	A	-	A	A	A	A	A	A	A	A	A	A	A	A
30624	30624	34	Holliday junction branch migration helicase	deletion	A	A	A	A	A	A	A	A	A	A	A	A	A	A	A	A	A	-	A	A	A	A	A	A	A	A	-	A	A	A	A	A	A	A	A	A	A	A	A
30625	30625	34	Holliday junction branch migration helicase	deletion	A	A	A	A	A	A	A	A	A	A	A	A	A	A	A	A	A	-	A	A	A	A	A	A	A	A	-	A	A	A	A	A	A	A	A	A	A	A	A
30626	30626	34	Holliday junction branch migration helicase	deletion	G	G	G	G	G	G	G	G	G	G	G	G	G	G	G	G	G	-	G	G	G	G	G	G	G	G	-	G	G	G	G	G	G	G	G	G	G	G	G
30627	30627	34	Holliday junction branch migration helicase	deletion	A	A	A	A	A	A	A	A	A	A	A	A	A	A	A	A	A	-	A	A	A	A	A	A	A	A	-	A	A	A	A	A	A	A	A	A	A	A	A
30628	30628	34	Holliday junction branch migration helicase	deletion	C	C	C	C	C	C	C	C	C	C	C	C	C	C	C	C	C	-	C	C	C	C	C	C	C	C	-	C	C	C	C	C	C	C	C	C	C	C	C
30657	30657	34	Holliday junction branch migration helicase		G	G	G	G	G	G	G	G	G	G	G	G	G	G	G	G	G	G	G	T	G	G	G	G	G	G	G	G	G	G	G	G	G	G	G	G	G	G	G
30867	30867	34	Holliday junction branch migration helicase		A	A	A	A	A	A	A	A	A	A	A	A	A	A	A	A	A	A	G	A	A	A	A	A	A	A	A	A	A	A	A	A	A	A	A	A	A	A	A
30922	30921	34	Holliday junction branch migration helicase	insertion	-	-	-	-	-	-	-	-	-	-	-	-	-	-	-	-	-	-	-	-	-	-	-	-	-	-	-	-	-	-	-	-	-	-	-	C	C	-	C
30923	30921	34	Holliday junction branch migration helicase	insertion	-	-	-	-	-	-	-	-	-	-	-	-	-	-	-	-	-	-	-	-	-	-	-	-	-	-	-	-	-	-	-	-	-	-	-	G	G	-	G
30924	30921	34	Holliday junction branch migration helicase	insertion	-	-	-	-	-	-	-	-	-	-	-	-	-	-	-	-	-	-	-	-	-	-	-	-	-	-	-	-	-	-	-	-	-	-	-	A	A	-	A
30925	30921	34	Holliday junction branch migration helicase	insertion	-	-	-	-	-	-	-	-	-	-	-	-	-	-	-	-	-	-	-	-	-	-	-	-	-	-	-	-	-	-	-	-	-	-	-	A	A	-	A
30926	30921	34	Holliday junction branch migration helicase	insertion	-	-	-	-	-	-	-	-	-	-	-	-	-	-	-	-	-	-	-	-	-	-	-	-	-	-	-	-	-	-	-	-	-	-	-	G	G	-	G
30927	30921	34	Holliday junction branch migration helicase	insertion	-	-	-	-	-	-	-	-	-	-	-	-	-	-	-	-	-	-	-	-	-	-	-	-	-	-	-	-	-	-	-	-	-	-	-	A	A	-	A
30928	30921	34	Holliday junction branch migration helicase	insertion	-	-	-	-	-	-	-	-	-	-	-	-	-	-	-	-	-	-	-	-	-	-	-	-	-	-	-	-	-	-	-	-	-	-	-	T	T	-	T
30929	30921	34	Holliday junction branch migration helicase	insertion	-	-	-	-	-	-	-	-	-	-	-	-	-	-	-	-	-	-	-	-	-	-	-	-	-	-	-	-	-	-	-	-	-	-	-	G	G	-	G
30930	30921	34	Holliday junction branch migration helicase	insertion	-	-	-	-	-	-	-	-	-	-	-	-	-	-	-	-	-	-	-	-	-	-	-	-	-	-	-	-	-	-	-	-	-	-	-	G	G	-	G
30931	30921	34	Holliday junction branch migration helicase	insertion	-	-	-	-	-	-	-	-	-	-	-	-	-	-	-	-	-	-	-	-	-	-	-	-	-	-	-	-	-	-	-	-	-	-	-	C	C	-	C
30932	30921	34	Holliday junction branch migration helicase	insertion	-	-	-	-	-	-	-	-	-	-	-	-	-	-	-	-	-	-	-	-	-	-	-	-	-	-	-	-	-	-	-	-	-	-	-	G	G	-	G
30933	30921	34	Holliday junction branch migration helicase	insertion	-	-	-	-	-	-	-	-	-	-	-	-	-	-	-	-	-	-	-	-	-	-	-	-	-	-	-	-	-	-	-	-	-	-	-	T	T	-	T
30934	30921	34	Holliday junction branch migration helicase	insertion	-	-	-	-	-	-	-	-	-	-	-	-	-	-	-	-	-	-	-	-	-	-	-	-	-	-	-	-	-	-	-	-	-	-	-	T	T	-	T
30935	30921	34	Holliday junction branch migration helicase	insertion	-	-	-	-	-	-	-	-	-	-	-	-	-	-	-	-	-	-	-	-	-	-	-	-	-	-	-	-	-	-	-	-	-	-	-	G	G	-	G
30936	30921	34	Holliday junction branch migration helicase	insertion	-	-	-	-	-	-	-	-	-	-	-	-	-	-	-	-	-	-	-	-	-	-	-	-	-	-	-	-	-	-	-	-	-	-	-	C	C	-	C
30937	30921	34	Holliday junction branch migration helicase	insertion	-	-	-	-	-	-	-	-	-	-	-	-	-	-	-	-	-	-	-	-	-	-	-	-	-	-	-	-	-	-	-	-	-	-	-	A	A	-	A
30938	30921	34	Holliday junction branch migration helicase	insertion	-	-	-	-	-	-	-	-	-	-	-	-	-	-	-	-	-	-	-	-	-	-	-	-	-	-	-	-	-	-	-	-	-	-	-	G	G	-	G
30939	30921	34	Holliday junction branch migration helicase	insertion	-	-	-	-	-	-	-	-	-	-	-	-	-	-	-	-	-	-	-	-	-	-	-	-	-	-	-	-	-	-	-	-	-	-	-	A	A	-	A
30940	30921	34	Holliday junction branch migration helicase	insertion	-	-	-	-	-	-	-	-	-	-	-	-	-	-	-	-	-	-	-	-	-	-	-	-	-	-	-	-	-	-	-	-	-	-	-	G	G	-	G
30941	30921	34	Holliday junction branch migration helicase	insertion	-	-	-	-	-	-	-	-	-	-	-	-	-	-	-	-	-	-	-	-	-	-	-	-	-	-	-	-	-	-	-	-	-	-	-	T	T	-	T
30942	30921	34	Holliday junction branch migration helicase	insertion	-	-	-	-	-	-	-	-	-	-	-	-	-	-	-	-	-	-	-	-	-	-	-	-	-	-	-	-	-	-	-	-	-	-	-	T	T	-	T
30943	30921	34	Holliday junction branch migration helicase	insertion	-	-	-	-	-	-	-	-	-	-	-	-	-	-	-	-	-	-	-	-	-	-	-	-	-	-	-	-	-	-	-	-	-	-	-	C	C	-	C
30944	30921	34	Holliday junction branch migration helicase	insertion	-	-	-	-	-	-	-	-	-	-	-	-	-	-	-	-	-	-	-	-	-	-	-	-	-	-	-	-	-	-	-	-	-	-	-	G	G	-	G
30945	30921	34	Holliday junction branch migration helicase	insertion	-	-	-	-	-	-	-	-	-	-	-	-	-	-	-	-	-	-	-	-	-	-	-	-	-	-	-	-	-	-	-	-	-	-	-	A	A	-	A
30946	30921	34	Holliday junction branch migration helicase	insertion	-	-	-	-	-	-	-	-	-	-	-	-	-	-	-	-	-	-	-	-	-	-	-	-	-	-	-	-	-	-	-	-	-	-	-	A	A	-	A
30947	30921	34	Holliday junction branch migration helicase	insertion	-	-	-	-	-	-	-	-	-	-	-	-	-	-	-	-	-	-	-	-	-	-	-	-	-	-	-	-	-	-	-	-	-	-	-	G	G	-	G
30948	30921	34	Holliday junction branch migration helicase	insertion	-	-	-	-	-	-	-	-	-	-	-	-	-	-	-	-	-	-	-	-	-	-	-	-	-	-	-	-	-	-	-	-	-	-	-	C	C	-	C
30949	30921	34	Holliday junction branch migration helicase	insertion	-	-	-	-	-	-	-	-	-	-	-	-	-	-	-	-	-	-	-	-	-	-	-	-	-	-	-	-	-	-	-	-	-	-	-	A	A	-	A
30950	30921	34	Holliday junction branch migration helicase	insertion	-	-	-	-	-	-	-	-	-	-	-	-	-	-	-	-	-	-	-	-	-	-	-	-	-	-	-	-	-	-	-	-	-	-	-	T	T	-	T
30951	30921	34	Holliday junction branch migration helicase	insertion	-	-	-	-	-	-	-	-	-	-	-	-	-	-	-	-	-	-	-	-	-	-	-	-	-	-	-	-	-	-	-	-	-	-	-	C	C	-	C
30952	30921	34	Holliday junction branch migration helicase	insertion	-	-	-	-	-	-	-	-	-	-	-	-	-	-	-	-	-	-	-	-	-	-	-	-	-	-	-	-	-	-	-	-	-	-	-	T	T	-	T
30953	30921	34	Holliday junction branch migration helicase	insertion	-	-	-	-	-	-	-	-	-	-	-	-	-	-	-	-	-	-	-	-	-	-	-	-	-	-	-	-	-	-	-	-	-	-	-	A	A	-	A
30954	30921	34	Holliday junction branch migration helicase	insertion	-	-	-	-	-	-	-	-	-	-	-	-	-	-	-	-	-	-	-	-	-	-	-	-	-	-	-	-	-	-	-	-	-	-	-	G	G	-	G
31536	31503	34	Holliday junction branch migration helicase		A	A	A	A	A	A	A	A	A	A	A	A	A	A	A	A	A	A	A	A	A	A	A	A	A	A	A	A	A	A	A	A	G	A	A	A	A	A	A
31634	31601	34	Holliday junction branch migration helicase		C	C	T	C	C	C	C	C	C	C	C	C	C	C	C	C	C	C	C	C	C	C	C	C	C	T	C	C	C	C	C	C	C	C	T	C	C	T	C
31727	31694	34	Holliday junction branch migration helicase		A	A	A	A	A	A	A	A	A	A	A	A	A	A	A	A	A	A	A	A	G	A	A	A	A	A	A	A	A	A	A	A	A	A	A	A	A	A	A
31978	31945	34	Holliday junction branch migration helicase		C	C	C	C	C	C	C	C	C	C	C	C	C	C	C	C	C	C	C	T	C	C	C	C	C	C	C	C	C	C	C	C	C	C	C	C	C	C	C
35748	35715	non coding			T	T	T	T	T	T	T	T	T	T	T	T	T	T	T	T	C	T	T	T	T	T	T	T	T	T	T	T	T	T	T	T	T	T	T	T	T	T	T
35759	35725	non coding		insertion	-	-	-	-	-	-	-	-	-	-	-	-	-	-	T	-	-	-	-	-	-	-	-	-	-	-	-	-	-	-	-	-	-	-	-	-	T	-	T
35984	35950	45	holin		A	A	A	A	A	A	A	A	A	A	A	A	A	A	A	A	A	A	A	G	A	A	A	A	A	A	A	A	A	A	A	A	A	A	A	A	A	A	A
36936	36902	47	Rz-like spanin		T	T	T	T	T	T	T	T	T	T	T	T	T	T	T	T	T	T	T	T	T	T	T	T	T	T	T	T	T	T	T	C	T	T	T	T	T	T	T
37621	37587	51	DNA helicase		C	C	T	C	C	C	C	C	C	C	C	C	C	C	C	C	C	T	C	C	C	C	C	C	C	T	T	C	C	C	C	C	C	C	C	C	C	T	C
37818	37784	51	DNA helicase		G	G	G	G	T	G	G	G	G	G	G	G	T	G	G	G	T	G	G	T	G	G	G	G	G	G	G	T	T	T	G	G	G	G	G	T	T	G	T
38164	38130	51	DNA helicase		A	A	G	A	A	A	A	A	A	A	A	A	G	A	A	A	A	G	A	A	A	A	A	A	A	G	G	A	A	A	A	A	G	A	G	G	G	G	G
38893	38859	51	DNA helicase		C	C	A	C	C	C	C	C	A	C	C	C	C	C	C	C	C	A	C	C	C	C	C	C	A	A	A	C	C	C	C	C	A	C	A	C	C	A	C
39702	39668	53	unknown function		A	A	A	A	A	A	A	A	G	A	A	A	A	A	A	A	A	A	A	A	A	A	A	A	A	A	A	A	A	A	A	A	A	A	A	A	A	A	A
41783	41749	58	unknown function		A	A	A	A	A	A	A	A	A	A	A	A	A	A	A	A	A	A	A	A	A	A	A	A	A	A	A	A	A	A	A	A	A	A	G	A	A	A	A
42746	42712	63	unknown function		C	C	A	C	C	C	C	C	C	C	C	C	C	C	C	C	C	C	C	C	C	C	C	C	C	C	C	C	C	C	C	C	C	C	C	C	C	C	C
44224	44190	69	unknown function		G	G	G	G	G	G	G	G	G	G	G	G	G	G	G	A	G	G	G	G	G	G	G	G	G	G	G	G	G	G	G	G	G	G	G	G	G	G	G
45013	44979	72	unknown function		T	T	T	T	T	T	T	T	T	T	T	T	T	T	T	T	-	T	T	T	T	T	T	T	T	T	T	T	T	T	T	T	T	T	T	T	T	T	T
45204	45170	73	hypothetical protein		T	T	C	T	T	T	T	T	T	C	T	T	T	T	T	T	T	T	T	T	T	T	T	T	T	C	C	T	T	T	T	T	C	T	C	T	T	C	T
45246	45211	73	hypothetical protein	insertion	-	-	-	-	-	-	-	-	-	-	-	-	-	-	-	-	-	-	-	-	-	-	-	-	-	-	-	-	-	-	-	-	-	-	-	C	C	-	-
45247	45211	73	hypothetical protein	insertion	-	-	-	-	-	-	-	-	-	-	-	-	-	-	-	-	-	-	-	-	-	-	-	-	-	-	-	-	-	-	-	-	-	-	-	G	G	-	-
45248	45211	73	hypothetical protein	insertion	-	-	-	-	-	-	-	-	-	-	-	-	-	-	-	-	-	-	-	-	-	-	-	-	-	-	-	-	-	-	-	-	-	-	-	G	G	-	-
45249	45211	73	hypothetical protein	insertion	-	-	-	-	-	-	-	-	-	-	-	-	-	-	-	-	-	-	-	-	-	-	-	-	-	-	-	-	-	-	-	-	-	-	-	A	A	-	-
45250	45211	73	hypothetical protein	insertion	-	-	-	-	-	-	-	-	-	-	-	-	-	-	-	-	-	-	-	-	-	-	-	-	-	-	-	-	-	-	-	-	-	-	-	G	G	-	-
45251	45211	73	hypothetical protein	insertion	-	-	-	-	-	-	-	-	-	-	-	-	-	-	-	-	-	-	-	-	-	-	-	-	-	-	-	-	-	-	-	-	-	-	-	G	G	-	-
45252	45211	73	hypothetical protein	insertion	-	-	-	-	-	-	-	-	-	-	-	-	-	-	-	-	-	-	-	-	-	-	-	-	-	-	-	-	-	-	-	-	-	-	-	C	C	-	-
45253	45211	73	hypothetical protein	insertion	-	-	-	-	-	-	-	-	-	-	-	-	-	-	-	-	-	-	-	-	-	-	-	-	-	-	-	-	-	-	-	-	-	-	-	G	G	-	-
45254	45211	73	hypothetical protein	insertion	-	-	-	-	-	-	-	-	-	-	-	-	-	-	-	-	-	-	-	-	-	-	-	-	-	-	-	-	-	-	-	-	-	-	-	G	G	-	-
45255	45211	73	hypothetical protein	insertion	-	-	-	-	-	-	-	-	-	-	-	-	-	-	-	-	-	-	-	-	-	-	-	-	-	-	-	-	-	-	-	-	-	-	-	A	A	-	-
45256	45211	73	hypothetical protein	insertion	-	-	-	-	-	-	-	-	-	-	-	-	-	-	-	-	-	-	-	-	-	-	-	-	-	-	-	-	-	-	-	-	-	-	-	A	A	-	-
45257	45211	73	hypothetical protein	insertion	-	-	-	-	-	-	-	-	-	-	-	-	-	-	-	-	-	-	-	-	-	-	-	-	-	-	-	-	-	-	-	-	-	-	-	T	T	-	-
45258	45211	73	hypothetical protein	insertion	-	-	-	-	-	-	-	-	-	-	-	-	-	-	-	-	-	-	-	-	-	-	-	-	-	-	-	-	-	-	-	-	-	-	-	A	A	-	-
45259	45211	73	hypothetical protein	insertion	-	-	-	-	-	-	-	-	-	-	-	-	-	-	-	-	-	-	-	-	-	-	-	-	-	-	-	-	-	-	-	-	-	-	-	C	C	-	-
45260	45211	73	hypothetical protein	insertion	-	-	-	-	-	-	-	-	-	-	-	-	-	-	-	-	-	-	-	-	-	-	-	-	-	-	-	-	-	-	-	-	-	-	-	A	A	-	-
45261	45211	73	hypothetical protein	insertion	-	-	-	-	-	-	-	-	-	-	-	-	-	-	-	-	-	-	-	-	-	-	-	-	-	-	-	-	-	-	-	-	-	-	-	A	A	-	-
45262	45211	73	hypothetical protein	insertion	-	-	-	-	-	-	-	-	-	-	-	-	-	-	-	-	-	-	-	-	-	-	-	-	-	-	-	-	-	-	-	-	-	-	-	C	C	-	-
45263	45211	73	hypothetical protein	insertion	-	-	-	-	-	-	-	-	-	-	-	-	-	-	-	-	-	-	-	-	-	-	-	-	-	-	-	-	-	-	-	-	-	-	-	C	C	-	-
45264	45211	73	hypothetical protein	insertion	-	-	-	-	-	-	-	-	-	-	-	-	-	-	-	-	-	-	-	-	-	-	-	-	-	-	-	-	-	-	-	-	-	-	-	G	G	-	-
45265	45211	73	hypothetical protein	insertion	-	-	-	-	-	-	-	-	-	-	-	-	-	-	-	-	-	-	-	-	-	-	-	-	-	-	-	-	-	-	-	-	-	-	-	T	T	-	-
45266	45211	73	hypothetical protein	insertion	-	-	-	-	-	-	-	-	-	-	-	-	-	-	-	-	-	-	-	-	-	-	-	-	-	-	-	-	-	-	-	-	-	-	-	A	A	-	-
45267	45211	73	hypothetical protein	insertion	-	-	-	-	-	-	-	-	-	-	-	-	-	-	-	-	-	-	-	-	-	-	-	-	-	-	-	-	-	-	-	-	-	-	-	T	T	-	-
45268	45211	73	hypothetical protein	insertion	-	-	-	-	-	-	-	-	-	-	-	-	-	-	-	-	-	-	-	-	-	-	-	-	-	-	-	-	-	-	-	-	-	-	-	G	G	-	-
45269	45211	73	hypothetical protein	insertion	-	-	-	-	-	-	-	-	-	-	-	-	-	-	-	-	-	-	-	-	-	-	-	-	-	-	-	-	-	-	-	-	-	-	-	A	A	-	-
45270	45211	73	hypothetical protein	insertion	-	-	-	-	-	-	-	-	-	-	-	-	-	-	-	-	-	-	-	-	-	-	-	-	-	-	-	-	-	-	-	-	-	-	-	T	T	-	-
45271	45211	73	hypothetical protein	insertion	-	-	-	-	-	-	-	-	-	-	-	-	-	-	-	-	-	-	-	-	-	-	-	-	-	-	-	-	-	-	-	-	-	-	-	G	G	-	-
45288	45227	73	hypothetical protein	insertion	-	-	-	-	-	-	-	-	-	-	-	-	-	-	-	-	-	-	-	C	-	-	-	-	-	-	-	-	-	-	-	-	-	-	-	-	-	-	-
45289	45227	73	hypothetical protein	insertion	-	-	-	-	-	-	-	-	-	-	-	-	-	-	-	-	-	-	-	C	-	-	-	-	-	-	-	-	-	-	-	-	-	-	-	-	-	-	-
45290	45227	73	hypothetical protein	insertion	-	-	-	-	-	-	-	-	-	-	-	-	-	-	-	-	-	-	-	G	-	-	-	-	-	-	-	-	-	-	-	-	-	-	-	-	-	-	-
45291	45227	73	hypothetical protein	insertion	-	-	-	-	-	-	-	-	-	-	-	-	-	-	-	-	-	-	-	T	-	-	-	-	-	-	-	-	-	-	-	-	-	-	-	-	-	-	-
45292	45227	73	hypothetical protein	insertion	-	-	-	-	-	-	-	-	-	-	-	-	-	-	-	-	-	-	-	A	-	-	-	-	-	-	-	-	-	-	-	-	-	-	-	-	-	-	-
45293	45227	73	hypothetical protein	insertion	-	-	-	-	-	-	-	-	-	-	-	-	-	-	-	-	-	-	-	T	-	-	-	-	-	-	-	-	-	-	-	-	-	-	-	-	-	-	-
45294	45227	73	hypothetical protein	insertion	-	-	-	-	-	-	-	-	-	-	-	-	-	-	-	-	-	-	-	G	-	-	-	-	-	-	-	-	-	-	-	-	-	-	-	-	-	-	-
45295	45227	73	hypothetical protein	insertion	-	-	-	-	-	-	-	-	-	-	-	-	-	-	-	-	-	-	-	A	-	-	-	-	-	-	-	-	-	-	-	-	-	-	-	-	-	-	-
45296	45227	73	hypothetical protein	insertion	-	-	-	-	-	-	-	-	-	-	-	-	-	-	-	-	-	-	-	T	-	-	-	-	-	-	-	-	-	-	-	-	-	-	-	-	-	-	-
45297	45227	73	hypothetical protein	insertion	-	-	-	-	-	-	-	-	-	-	-	-	-	-	-	-	-	-	-	G	-	-	-	-	-	-	-	-	-	-	-	-	-	-	-	-	-	-	-
45298	45227	73	hypothetical protein	insertion	-	-	-	-	-	-	-	-	-	-	-	-	-	-	-	-	-	-	-	C	-	-	-	-	-	-	-	-	-	-	-	-	-	-	-	-	-	-	-
45299	45227	73	hypothetical protein	insertion	-	-	-	-	-	-	-	-	-	-	-	-	-	-	-	-	-	-	-	G	-	-	-	-	-	-	-	-	-	-	-	-	-	-	-	-	-	-	-
45300	45227	73	hypothetical protein	insertion	-	-	-	-	-	-	-	-	-	-	-	-	-	-	-	-	-	-	-	G	-	-	-	-	-	-	-	-	-	-	-	-	-	-	-	-	-	-	-
45301	45227	73	hypothetical protein	insertion	-	-	-	-	-	-	-	-	-	-	-	-	-	-	-	-	-	-	-	A	-	-	-	-	-	-	-	-	-	-	-	-	-	-	-	-	-	-	-
45302	45227	73	hypothetical protein	insertion	-	-	-	-	-	-	-	-	-	-	-	-	-	-	-	-	-	-	-	G	-	-	-	-	-	-	-	-	-	-	-	-	-	-	-	-	-	-	-
45303	45227	73	hypothetical protein	insertion	-	-	-	-	-	-	-	-	-	-	-	-	-	-	-	-	-	-	-	G	-	-	-	-	-	-	-	-	-	-	-	-	-	-	-	-	-	-	-
45304	45227	73	hypothetical protein	insertion	-	-	-	-	-	-	-	-	-	-	-	-	-	-	-	-	-	-	-	C	-	-	-	-	-	-	-	-	-	-	-	-	-	-	-	-	-	-	-
45305	45227	73	hypothetical protein	insertion	-	-	-	-	-	-	-	-	-	-	-	-	-	-	-	-	-	-	-	G	-	-	-	-	-	-	-	-	-	-	-	-	-	-	-	-	-	-	-
45306	45227	73	hypothetical protein	insertion	-	-	-	-	-	-	-	-	-	-	-	-	-	-	-	-	-	-	-	G	-	-	-	-	-	-	-	-	-	-	-	-	-	-	-	-	-	-	-
45307	45227	73	hypothetical protein	insertion	-	-	-	-	-	-	-	-	-	-	-	-	-	-	-	-	-	-	-	A	-	-	-	-	-	-	-	-	-	-	-	-	-	-	-	-	-	-	-
45308	45227	73	hypothetical protein	insertion	-	-	-	-	-	-	-	-	-	-	-	-	-	-	-	-	-	-	-	A	-	-	-	-	-	-	-	-	-	-	-	-	-	-	-	-	-	-	-
45309	45227	73	hypothetical protein	insertion	-	-	-	-	-	-	-	-	-	-	-	-	-	-	-	-	-	-	-	T	-	-	-	-	-	-	-	-	-	-	-	-	-	-	-	-	-	-	-
45310	45227	73	hypothetical protein	insertion	-	-	-	-	-	-	-	-	-	-	-	-	-	-	-	-	-	-	-	A	-	-	-	-	-	-	-	-	-	-	-	-	-	-	-	-	-	-	-
45311	45227	73	hypothetical protein	insertion	-	-	-	-	-	-	-	-	-	-	-	-	-	-	-	-	-	-	-	C	-	-	-	-	-	-	-	-	-	-	-	-	-	-	-	-	-	-	-
45312	45227	73	hypothetical protein	insertion	-	-	-	-	-	-	-	-	-	-	-	-	-	-	-	-	-	-	-	A	-	-	-	-	-	-	-	-	-	-	-	-	-	-	-	-	-	-	-
45313	45227	73	hypothetical protein	insertion	-	-	-	-	-	-	-	-	-	-	-	-	-	-	-	-	-	-	-	A	-	-	-	-	-	-	-	-	-	-	-	-	-	-	-	-	-	-	-
45478	45392	74	deoxynucleoside monophosphate kinase		G	G	G	G	G	G	G	G	G	G	T	G	G	G	G	G	G	G	G	G	G	G	G	G	G	G	G	G	G	G	G	G	G	G	G	G	G	G	G
46562	46476	79	unknown function		C	C	C	C	C	C	C	C	C	C	C	C	C	C	C	C	C	C	C	C	C	C	T	C	C	C	C	C	C	C	C	C	C	C	C	C	C	C	C
47774	47688	81	unknown function		A	A	A	A	A	A	A	A	A	A	A	A	A	A	A	A	A	A	A	A	A	A	A	A	A	A	A	A	A	A	A	A	A	A	G	A	A	A	A
Phage A - K65PH164
Alignment position	Reference genome position	CDS	Annotation	Indels	Phage A	K65_evo1	K65_evo2	K65_evo3	K65_evo4	K65_evo5	K65_evo6	K65_evo7	K65_evo8	K65_evo9	K65_evo10
15208	15208	11	baseplate wedge subunit		C	C	C	C	C	C	C	G	C	C	C
17737	17737	14	baseplate hub subunit and tail lysozyme		C	T	C	C	C	C	C	C	C	C	C
37853	37853	70	valyl tRNA synthetase modifier	deletion	A	A	A	A	A	A	A	A	A	A	-
57111	57111	121	unknown function		G	G	C	G	C	C	G	G	G	G	G
78072	78072	157	unknown function		T	T	T	T	T	T	T	T	T	T	C
79336	79336	150	DNA primase		G	G	G	G	G	G	G	G	G	G	-
79477	79477	160	unknown function		G	A	G	G	G	G	A	A	A	A	A
82674	82673	159	Srd anti-sigma factor	insertion	-	-	-	-	A	A	-	-	-	-	-
98788	98787	192	MotA-like activator of middle period transcription		G	G	A	A	A	A	G	G	G	G	G
103911	103910	204	tail fiber protein/RBP		C	C	T	C	T	T	C	C	C	C	C
104512	104511	204	tail fiber protein/RBP		C	C	C	C	C	C	C	A	A	A	C
104648	104647	204	tail fiber protein/RBP		G	G	C	G	C	G	G	G	G	G	G
104685	104684	204	tail fiber protein/RBP		G	G	G	G	G	G	G	G	C	G	G
104701	104700	204	tail fiber protein/RBP		C	C	T	T	T	T	C	T	T	T	C
104791	104790	204	tail fiber protein/RBP		C	C	C	T	C	C	C	C	C	C	C
104970	104969	204	tail fiber protein/RBP		C	C	C	C	C	T	C	C	C	C	T
105322	105321	204	tail fiber protein/RBP		C	C	C	C	T	C	C	C	C	C	C
105525	105524	204	tail fiber protein/RBP		C	T	C	C	C	T	T	T	T	C	T
105858	105857	204	tail fiber protein/RBP		G	T	G	G	G	G	T	T	T	T	T
106017	106016	204	tail fiber protein/RBP		G	G	G	G	G	G	T	T	T	T	G
106428	106427	204	tail fiber protein/RBP		T	A	T	T	T	C	A	T	T	T	A
106872	106871	204	tail fiber protein/RBP		T	C	T	T	T	T	C	C	C	C	C
106888	106887	204	tail fiber protein/RBP		C	C	A	A	A	A	C	C	C	C	C
106892	106891	204	tail fiber protein/RBP		T	T	G	G	G	G	T	T	T	T	T
107221	107220	204	tail fiber protein/RBP		C	C	T	T	T	T	C	T	T	T	C
108699	108698	206	long tail fiber protein proximal connector		G	A	G	G	G	G	A	A	A	A	A
129771	129770	239	unknown function		G	G	G	G	G	A	G	G	G	G	G
151006	151005	non coding			G	G	G	G	G	G	G	G	A	G	A
151632	151630	277	Hoc-like head decoration	insertion	-	G	-	-	-	-	-	-	-	-	G
162484	162482	291	tail sheath		G	G	G	G	G	G	G	G	T	G	G
162992	162990	291	tail sheath		C	C	T	C	T	T	C	C	C	C	C
Phage B - K74PH129C2
Alignment position	Reference genome position	CDS	Annotation	Indels	Phage B	K74_evo1	K74_evo2	K74_evo3	K74_evo4	K74_evo5	K74_evo6
3161	3160	non coding		insertion	-	-	-	-	-	C	-
3162	3161	non coding		deletion	C	C	-	C	C	C	C
3827	3826	non coding		deletion	T	-	-	-	-	-	-
3828	3827	non coding		deletion	G	-	-	-	-	-	-
3829	3828	non coding		deletion	C	-	-	-	-	-	-
3830	3829	non coding		deletion	A	-	-	-	-	-	-
3831	3830	non coding		deletion	C	-	-	-	-	-	-
3832	3831	non coding		deletion	C	-	-	-	-	-	-
3833	3832	non coding		deletion	A	-	-	-	-	-	-
3834	3833	non coding		deletion	C	-	-	-	-	-	-
3835	3834	non coding		deletion	A	-	-	-	-	-	-
3836	3835	non coding		deletion	G	-	-	-	-	-	-
3837	3836	non coding		deletion	A	-	-	-	-	-	-
3838	3837	non coding		deletion	T	-	-	-	-	-	-
3839	3838	non coding		deletion	T	-	-	-	-	-	-
3840	3839	non coding		deletion	C	-	-	-	-	-	-
3841	3840	non coding		deletion	A	-	-	-	-	-	-
3842	3841	non coding		deletion	C	-	-	-	-	-	-
3843	3842	non coding		deletion	A	-	-	-	-	-	-
3844	3843	non coding		deletion	G	-	-	-	-	-	-
3845	3844	non coding		deletion	C	-	-	-	-	-	-
3846	3845	non coding		deletion	A	-	-	-	-	-	-
3847	3846	non coding		deletion	A	-	-	-	-	-	-
3848	3847	non coding		deletion	C	-	-	-	-	-	-
3849	3848	non coding		deletion	G	-	-	-	-	-	-
3850	3849	non coding		deletion	A	-	-	-	-	-	-
3851	3850	non coding		deletion	A	-	-	-	-	-	-
3852	3851	non coding		deletion	G	-	-	-	-	-	-
3853	3852	non coding		deletion	T	-	-	-	-	-	-
3854	3853	non coding		deletion	A	-	-	-	-	-	-
3855	3854	non coding		deletion	A	-	-	-	-	-	-
3856	3855	non coding		deletion	C	-	-	-	-	-	-
3857	3856	non coding		deletion	G	-	-	-	-	-	-
3858	3857	non coding		deletion	C	-	-	-	-	-	-
3859	3858	non coding		deletion	T	-	-	-	-	-	-
3860	3859	non coding		deletion	A	-	-	-	-	-	-
3861	3860	non coding		deletion	C	-	-	-	-	-	-
3862	3861	non coding		deletion	C	-	-	-	-	-	-
3863	3862	non coding		deletion	T	-	-	-	-	-	-
3864	3863	non coding		deletion	A	-	-	-	-	-	-
3865	3864	non coding		deletion	G	-	-	-	-	-	-
3866	3865	non coding		deletion	T	-	-	-	-	-	-
3867	3866	non coding		deletion	A	-	-	-	-	-	-
3868	3867	non coding		deletion	G	-	-	-	-	-	-
3869	3868	non coding		deletion	C	-	-	-	-	-	-
3870	3869	non coding		deletion	A	-	-	-	-	-	-
3871	3870	non coding		deletion	T	-	-	-	-	-	-
3872	3871	non coding		deletion	C	-	-	-	-	-	-
3873	3872	non coding		deletion	G	-	-	-	-	-	-
3874	3873	non coding		deletion	C	-	-	-	-	-	-
3875	3874	non coding		deletion	T	-	-	-	-	-	-
3876	3875	non coding		deletion	C	-	-	-	-	-	-
3877	3876	non coding		deletion	T	-	-	-	-	-	-
3878	3877	non coding		deletion	T	-	-	-	-	-	-
3879	3878	non coding		deletion	T	-	-	-	-	-	-
3880	3879	non coding		deletion	A	-	-	-	-	-	-
3881	3880	non coding		deletion	A	-	-	-	-	-	-
3882	3881	non coding		deletion	C	-	-	-	-	-	-
3883	3882	non coding		deletion	A	-	-	-	-	-	-
3884	3883	non coding		deletion	A	-	-	-	-	-	-
3885	3884	non coding		deletion	T	-	-	-	-	-	-
3886	3885	non coding		deletion	C	-	-	-	-	-	-
3887	3886	non coding		deletion	T	-	-	-	-	-	-
3888	3887	non coding		deletion	G	-	-	-	-	-	-
3889	3888	non coding		deletion	G	-	-	-	-	-	-
3890	3889	non coding		deletion	T	-	-	-	-	-	-
3891	3890	non coding		deletion	T	-	-	-	-	-	-
3892	3891	non coding		deletion	T	-	-	-	-	-	-
3893	3892	non coding		deletion	G	-	-	-	-	-	-
3894	3893	non coding		deletion	T	-	-	-	-	-	-
3895	3894	non coding		deletion	G	-	-	-	-	-	-
3896	3895	non coding		deletion	T	-	-	-	-	-	-
3897	3896	non coding		deletion	C	-	-	-	-	-	-
3898	3897	non coding		deletion	T	-	-	-	-	-	-
3899	3898	non coding		deletion	T	-	-	-	-	-	-
3900	3899	non coding		deletion	G	-	-	-	-	-	-
3901	3900	non coding		deletion	A	-	-	-	-	-	-
3902	3901	non coding		deletion	T	-	-	-	-	-	-
3903	3902	non coding		deletion	A	-	-	-	-	-	-
3904	3903	non coding		deletion	G	-	-	-	-	-	-
3905	3904	non coding		deletion	G	-	-	-	-	-	-
3906	3905	non coding		deletion	C	-	-	-	-	-	-
3907	3906	non coding		deletion	T	-	-	-	-	-	-
3908	3907	non coding		deletion	T	-	-	-	-	-	-
3909	3908	non coding		deletion	A	-	-	-	-	-	-
3910	3909	non coding		deletion	C	-	-	-	-	-	-
3911	3910	non coding		deletion	T	-	-	-	-	-	-
3912	3911	non coding		deletion	C	-	-	-	-	-	-
3913	3912	non coding		deletion	A	-	-	-	-	-	-
3914	3913	non coding		deletion	C	-	-	-	-	-	-
3915	3914	non coding		deletion	A	-	-	-	-	-	-
3916	3915	non coding		deletion	A	-	-	-	-	-	-
3917	3916	non coding		deletion	A	-	-	-	-	-	-
3918	3917	non coding		deletion	G	-	-	-	-	-	-
3919	3918	non coding		deletion	G	-	-	-	-	-	-
3920	3919	non coding		deletion	T	-	-	-	-	-	-
3921	3920	non coding		deletion	G	-	-	-	-	-	-
3922	3921	non coding		deletion	A	-	-	-	-	-	-
3923	3922	non coding		deletion	A	-	-	-	-	-	-
3924	3923	non coding		deletion	C	-	-	-	-	-	-
3925	3924	non coding		deletion	T	-	-	-	-	-	-
3926	3925	non coding		deletion	A	-	-	-	-	-	-
3927	3926	non coding		deletion	T	-	-	-	-	-	-
3928	3927	8	unknown function	deletion	T	-	-	-	-	-	-
3929	3928	8	unknown function	deletion	A	-	-	-	-	-	-
3930	3929	8	unknown function	deletion	T	-	-	-	-	-	-
3931	3930	8	unknown function	deletion	G	-	-	-	-	-	-
3932	3931	8	unknown function	deletion	A	-	-	-	-	-	-
3933	3932	8	unknown function	deletion	C	-	-	-	-	-	-
3934	3933	8	unknown function	deletion	T	-	-	-	-	-	-
3935	3934	8	unknown function	deletion	A	-	-	-	-	-	-
3936	3935	8	unknown function	deletion	A	-	-	-	-	-	-
3937	3936	8	unknown function	deletion	C	-	-	-	-	-	-
3938	3937	8	unknown function	deletion	G	-	-	-	-	-	-
3939	3938	8	unknown function	deletion	C	-	-	-	-	-	-
3940	3939	8	unknown function	deletion	A	-	-	-	-	-	-
3941	3940	8	unknown function	deletion	C	-	-	-	-	-	-
3942	3941	8	unknown function	deletion	A	-	-	-	-	-	-
3943	3942	8	unknown function	deletion	A	-	-	-	-	-	-
3944	3943	8	unknown function	deletion	C	-	-	-	-	-	-
3945	3944	8	unknown function	deletion	G	-	-	-	-	-	-
3946	3945	8	unknown function	deletion	T	-	-	-	-	-	-
3947	3946	8	unknown function	deletion	A	-	-	-	-	-	-
3948	3947	8	unknown function	deletion	A	-	-	-	-	-	-
3949	3948	8	unknown function	deletion	A	-	-	-	-	-	-
3950	3949	8	unknown function	deletion	C	-	-	-	-	-	-
3951	3950	8	unknown function	deletion	G	-	-	-	-	-	-
3952	3951	8	unknown function	deletion	C	-	-	-	-	-	-
3953	3952	8	unknown function	deletion	T	-	-	-	-	-	-
3954	3953	8	unknown function	deletion	A	-	-	-	-	-	-
3955	3954	8	unknown function	deletion	T	-	-	-	-	-	-
3956	3955	8	unknown function	deletion	G	-	-	-	-	-	-
3957	3956	8	unknown function	deletion	A	-	-	-	-	-	-
3958	3957	8	unknown function	deletion	A	-	-	-	-	-	-
3959	3958	8	unknown function	deletion	G	-	-	-	-	-	-
3960	3959	8	unknown function	deletion	C	-	-	-	-	-	-
3961	3960	8	unknown function	deletion	A	-	-	-	-	-	-
3962	3961	8	unknown function	deletion	T	-	-	-	-	-	-
3963	3962	8	unknown function	deletion	T	-	-	-	-	-	-
3964	3963	8	unknown function	deletion	A	-	-	-	-	-	-
3965	3964	8	unknown function	deletion	C	-	-	-	-	-	-
3966	3965	8	unknown function	deletion	A	-	-	-	-	-	-
3967	3966	8	unknown function	deletion	A	-	-	-	-	-	-
3968	3967	8	unknown function	deletion	G	-	-	-	-	-	-
3969	3968	8	unknown function	deletion	A	-	-	-	-	-	-
3970	3969	8	unknown function	deletion	G	-	-	-	-	-	-
3971	3970	8	unknown function	deletion	A	-	-	-	-	-	-
3972	3971	8	unknown function	deletion	A	-	-	-	-	-	-
3973	3972	8	unknown function	deletion	A	-	-	-	-	-	-
3974	3973	8	unknown function	deletion	C	-	-	-	-	-	-
3975	3974	8	unknown function	deletion	T	-	-	-	-	-	-
3976	3975	8	unknown function	deletion	T	-	-	-	-	-	-
3977	3976	8	unknown function	deletion	G	-	-	-	-	-	-
3978	3977	8	unknown function	deletion	C	-	-	-	-	-	-
3979	3978	8	unknown function	deletion	T	-	-	-	-	-	-
3980	3979	8	unknown function	deletion	G	-	-	-	-	-	-
3981	3980	8	unknown function	deletion	T	-	-	-	-	-	-
3982	3981	8	unknown function	deletion	C	-	-	-	-	-	-
3983	3982	8	unknown function	deletion	G	-	-	-	-	-	-
3984	3983	8	unknown function	deletion	C	-	-	-	-	-	-
3985	3984	8	unknown function	deletion	T	-	-	-	-	-	-
3986	3985	8	unknown function	deletion	T	-	-	-	-	-	-
3987	3986	8	unknown function	deletion	A	-	-	-	-	-	-
3988	3987	8	unknown function	deletion	T	-	-	-	-	-	-
3989	3988	8	unknown function	deletion	G	-	-	-	-	-	-
3990	3989	8	unknown function	deletion	C	-	-	-	-	-	-
3991	3990	8	unknown function	deletion	C	-	-	-	-	-	-
3992	3991	8	unknown function	deletion	G	-	-	-	-	-	-
3993	3992	8	unknown function	deletion	C	-	-	-	-	-	-
3994	3993	8	unknown function	deletion	T	-	-	-	-	-	-
3995	3994	8	unknown function	deletion	T	-	-	-	-	-	-
3996	3995	8	unknown function	deletion	G	-	-	-	-	-	-
3997	3996	8	unknown function	deletion	G	-	-	-	-	-	-
3998	3997	8	unknown function	deletion	C	-	-	-	-	-	-
3999	3998	8	unknown function	deletion	A	-	-	-	-	-	-
4000	3999	8	unknown function	deletion	A	-	-	-	-	-	-
4001	4000	8	unknown function	deletion	G	-	-	-	-	-	-
4002	4001	8	unknown function	deletion	C	-	-	-	-	-	-
4003	4002	8	unknown function	deletion	T	-	-	-	-	-	-
4004	4003	8	unknown function	deletion	A	-	-	-	-	-	-
4005	4004	8	unknown function	deletion	A	-	-	-	-	-	-
4006	4005	8	unknown function	deletion	C	-	-	-	-	-	-
4007	4006	8	unknown function	deletion	A	-	-	-	-	-	-
4008	4007	8	unknown function	deletion	C	-	-	-	-	-	-
4009	4008	8	unknown function	deletion	A	-	-	-	-	-	-
4010	4009	8	unknown function	deletion	G	-	-	-	-	-	-
4011	4010	8	unknown function	deletion	A	-	-	-	-	-	-
4012	4011	8	unknown function	deletion	C	-	-	-	-	-	-
4013	4012	8	unknown function	deletion	A	-	-	-	-	-	-
4014	4013	8	unknown function	deletion	A	-	-	-	-	-	-
4015	4014	8	unknown function	deletion	G	-	-	-	-	-	-
4016	4015	8	unknown function	deletion	A	-	-	-	-	-	-
4017	4016	8	unknown function	deletion	G	-	-	-	-	-	-
4018	4017	8	unknown function	deletion	C	-	-	-	-	-	-
4019	4018	8	unknown function	deletion	A	-	-	-	-	-	-
4020	4019	8	unknown function	deletion	A	-	-	-	-	-	-
4021	4020	8	unknown function	deletion	A	-	-	-	-	-	-
4022	4021	8	unknown function	deletion	C	-	-	-	-	-	-
4023	4022	8	unknown function	deletion	A	-	-	-	-	-	-
4024	4023	8	unknown function	deletion	C	-	-	-	-	-	-
4025	4024	8	unknown function	deletion	G	-	-	-	-	-	-
4026	4025	8	unknown function	deletion	A	-	-	-	-	-	-
4027	4026	8	unknown function	deletion	T	-	-	-	-	-	-
4028	4027	8	unknown function	deletion	A	-	-	-	-	-	-
4029	4028	8	unknown function	deletion	A	-	-	-	-	-	-
4030	4029	8	unknown function	deletion	A	-	-	-	-	-	-
4031	4030	8	unknown function	deletion	C	-	-	-	-	-	-
4032	4031	8	unknown function	deletion	T	-	-	-	-	-	-
4033	4032	8	unknown function	deletion	T	-	-	-	-	-	-
4034	4033	8	unknown function	deletion	T	-	-	-	-	-	-
4035	4034	8	unknown function	deletion	A	-	-	-	-	-	-
4036	4035	8	unknown function	deletion	C	-	-	-	-	-	-
4037	4036	8	unknown function	deletion	A	-	-	-	-	-	-
4038	4037	8	unknown function	deletion	G	-	-	-	-	-	-
4039	4038	8	unknown function	deletion	T	-	-	-	-	-	-
4040	4039	8	unknown function	deletion	A	-	-	-	-	-	-
4041	4040	8	unknown function	deletion	A	-	-	-	-	-	-
4042	4041	8	unknown function	deletion	A	-	-	-	-	-	-
4043	4042	8	unknown function	deletion	G	-	-	-	-	-	-
4044	4043	8	unknown function	deletion	T	-	-	-	-	-	-
4045	4044	8	unknown function	deletion	G	-	-	-	-	-	-
4046	4045	8	unknown function	deletion	G	-	-	-	-	-	-
4047	4046	8	unknown function	deletion	T	-	-	-	-	-	-
4048	4047	8	unknown function	deletion	T	-	-	-	-	-	-
4049	4048	8	unknown function	deletion	G	-	-	-	-	-	-
4050	4049	8	unknown function	deletion	C	-	-	-	-	-	-
4051	4050	8	unknown function	deletion	A	-	-	-	-	-	-
4052	4051	8	unknown function	deletion	A	-	-	-	-	-	-
4053	4052	8	unknown function	deletion	T	-	-	-	-	-	-
4054	4053	8	unknown function	deletion	T	-	-	-	-	-	-
4055	4054	8	unknown function	deletion	A	-	-	-	-	-	-
4056	4055	8	unknown function	deletion	A	-	-	-	-	-	-
4057	4056	8	unknown function	deletion	T	-	-	-	-	-	-
4058	4057	8	unknown function	deletion	G	-	-	-	-	-	-
4059	4058	8	unknown function	deletion	C	-	-	-	-	-	-
4060	4059	8	unknown function	deletion	T	-	-	-	-	-	-
4061	4060	8	unknown function	deletion	A	-	-	-	-	-	-
4062	4061	8	unknown function	deletion	A	-	-	-	-	-	-
4063	4062	8	unknown function	deletion	A	-	-	-	-	-	-
4064	4063	8	unknown function	deletion	A	-	-	-	-	-	-
4065	4064	8	unknown function	deletion	T	-	-	-	-	-	-
4066	4065	8	unknown function	deletion	A	-	-	-	-	-	-
4067	4066	8	unknown function	deletion	G	-	-	-	-	-	-
4068	4067	8	unknown function	deletion	A	-	-	-	-	-	-
4069	4068	8	unknown function	deletion	T	-	-	-	-	-	-
4070	4069	8	unknown function	deletion	A	-	-	-	-	-	-
4071	4070	8	unknown function	deletion	A	-	-	-	-	-	-
4072	4071	8	unknown function	deletion	A	-	-	-	-	-	-
4073	4072	8	unknown function	deletion	C	-	-	-	-	-	-
4074	4073	8	unknown function	deletion	T	-	-	-	-	-	-
4075	4074	8	unknown function	deletion	T	-	-	-	-	-	-
4076	4075	8	unknown function	deletion	G	-	-	-	-	-	-
4077	4076	8	unknown function	deletion	T	-	-	-	-	-	-
4078	4077	8	unknown function	deletion	G	-	-	-	-	-	-
4079	4078	8	unknown function	deletion	A	-	-	-	-	-	-
4080	4079	8	unknown function	deletion	A	-	-	-	-	-	-
4081	4080	8	unknown function	deletion	T	-	-	-	-	-	-
4082	4081	8	unknown function	deletion	A	-	-	-	-	-	-
4083	4082	8	unknown function	deletion	G	-	-	-	-	-	-
4084	4083	8	unknown function	deletion	T	-	-	-	-	-	-
4085	4084	8	unknown function	deletion	A	-	-	-	-	-	-
4086	4085	8	unknown function	deletion	C	-	-	-	-	-	-
4087	4086	8	unknown function	deletion	C	-	-	-	-	-	-
4088	4087	8	unknown function	deletion	T	-	-	-	-	-	-
4089	4088	8	unknown function	deletion	T	-	-	-	-	-	-
4090	4089	8	unknown function	deletion	A	-	-	-	-	-	-
4091	4090	8	unknown function	deletion	T	-	-	-	-	-	-
4092	4091	non coding		deletion	A	-	-	-	-	-	-
4093	4092	non coding		deletion	A	-	-	-	-	-	-
4094	4093	non coding		deletion	G	-	-	-	-	-	-
4095	4094	non coding		deletion	A	-	-	-	-	-	-
4096	4095	non coding		deletion	T	-	-	-	-	-	-
4097	4096	non coding		deletion	A	-	-	-	-	-	-
4098	4097	non coding		deletion	G	-	-	-	-	-	-
4099	4098	non coding		deletion	T	-	-	-	-	-	-
4100	4099	non coding		deletion	T	-	-	-	-	-	-
4101	4100	non coding		deletion	G	-	-	-	-	-	-
4102	4101	non coding		deletion	C	-	-	-	-	-	-
4103	4102	non coding		deletion	T	-	-	-	-	-	-
4104	4103	non coding		deletion	G	-	-	-	-	-	-
4105	4104	non coding		deletion	G	-	-	-	-	-	-
4106	4105	non coding		deletion	C	-	-	-	-	-	-
4107	4106	non coding		deletion	A	-	-	-	-	-	-
4108	4107	non coding		deletion	C	-	-	-	-	-	-
4109	4108	non coding		deletion	T	-	-	-	-	-	-
4110	4109	non coding		deletion	A	-	-	-	-	-	-
4111	4110	non coding		deletion	G	-	-	-	-	-	-
4112	4111	non coding		deletion	C	-	-	-	-	-	-
4113	4112	non coding		deletion	C	-	-	-	-	-	-
4114	4113	non coding		deletion	G	-	-	-	-	-	-
4115	4114	non coding		deletion	G	-	-	-	-	-	-
4116	4115	non coding		deletion	C	-	-	-	-	-	-
4117	4116	non coding		deletion	C	-	-	-	-	-	-
4118	4117	non coding		deletion	T	-	-	-	-	-	-
4119	4118	non coding		deletion	A	-	-	-	-	-	-
4120	4119	non coding		deletion	T	-	-	-	-	-	-
4121	4120	non coding		deletion	C	-	-	-	-	-	-
4122	4121	non coding		deletion	A	-	-	-	-	-	-
4123	4122	non coding		deletion	A	-	-	-	-	-	-
4124	4123	non coding		deletion	G	-	-	-	-	-	-
4125	4124	non coding		deletion	G	-	-	-	-	-	-
4126	4125	non coding		deletion	C	-	-	-	-	-	-
4127	4126	non coding		deletion	A	-	-	-	-	-	-
4128	4127	non coding		deletion	C	-	-	-	-	-	-
4129	4128	non coding		deletion	A	-	-	-	-	-	-
4130	4129	non coding		deletion	A	-	-	-	-	-	-
4131	4130	non coding		deletion	A	-	-	-	-	-	-
4132	4131	non coding		deletion	C	-	-	-	-	-	-
4133	4132	non coding		deletion	C	-	-	-	-	-	-
4134	4133	non coding		deletion	A	-	-	-	-	-	-
4135	4134	non coding		deletion	A	-	-	-	-	-	-
4136	4135	non coding		deletion	G	-	-	-	-	-	-
4137	4136	non coding		deletion	C	-	-	-	-	-	-
4138	4137	non coding		deletion	T	-	-	-	-	-	-
4139	4138	non coding		deletion	C	-	-	-	-	-	-
4140	4139	non coding		deletion	T	-	-	-	-	-	-
4141	4140	non coding		deletion	T	-	-	-	-	-	-
4142	4141	non coding		deletion	T	-	-	-	-	-	-
4143	4142	non coding		deletion	A	-	-	-	-	-	-
4144	4143	non coding		deletion	A	-	-	-	-	-	-
4145	4144	non coding		deletion	C	-	-	-	-	-	-
4146	4145	non coding		deletion	A	-	-	-	-	-	-
4147	4146	non coding		deletion	A	-	-	-	-	-	-
4148	4147	non coding		deletion	T	-	-	-	-	-	-
4149	4148	non coding		deletion	A	-	-	-	-	-	-
4150	4149	non coding		deletion	T	-	-	-	-	-	-
4151	4150	non coding		deletion	G	-	-	-	-	-	-
4152	4151	non coding		deletion	G	-	-	-	-	-	-
4153	4152	non coding		deletion	A	-	-	-	-	-	-
4154	4153	non coding		deletion	T	-	-	-	-	-	-
4155	4154	non coding		deletion	T	-	-	-	-	-	-
4156	4155	non coding		deletion	A	-	-	-	-	-	-
4157	4156	non coding		deletion	A	-	-	-	-	-	-
4158	4157	non coding		deletion	C	-	-	-	-	-	-
4159	4158	non coding		deletion	T	-	-	-	-	-	-
4160	4159	non coding		deletion	G	-	-	-	-	-	-
4161	4160	non coding		deletion	A	-	-	-	-	-	-
4162	4161	non coding		deletion	C	-	-	-	-	-	-
4163	4162	non coding		deletion	A	-	-	-	-	-	-
4164	4163	non coding		deletion	T	-	-	-	-	-	-
4165	4164	non coding		deletion	G	-	-	-	-	-	-
4166	4165	non coding		deletion	T	-	-	-	-	-	-
4167	4166	non coding		deletion	A	-	-	-	-	-	-
4168	4167	non coding		deletion	C	-	-	-	-	-	-
4169	4168	non coding		deletion	A	-	-	-	-	-	-
4170	4169	non coding		deletion	C	-	-	-	-	-	-
4171	4170	non coding		deletion	C	-	-	-	-	-	-
4172	4171	non coding		deletion	A	-	-	-	-	-	-
4173	4172	non coding		deletion	C	-	-	-	-	-	-
4174	4173	non coding		deletion	T	-	-	-	-	-	-
4175	4174	non coding		deletion	C	-	-	-	-	-	-
4176	4175	non coding		deletion	A	-	-	-	-	-	-
4177	4176	non coding		deletion	T	-	-	-	-	-	-
4178	4177	non coding		deletion	C	-	-	-	-	-	-
4179	4178	non coding		deletion	A	-	-	-	-	-	-
4180	4179	non coding		deletion	C	-	-	-	-	-	-
4181	4180	non coding		deletion	T	-	-	-	-	-	-
4182	4181	non coding		deletion	T	-	-	-	-	-	-
4183	4182	non coding		deletion	A	-	-	-	-	-	-
4184	4183	non coding		deletion	G	-	-	-	-	-	-
4185	4184	non coding		deletion	T	-	-	-	-	-	-
4186	4185	non coding		deletion	G	-	-	-	-	-	-
4187	4186	non coding		deletion	T	-	-	-	-	-	-
4188	4187	non coding		deletion	T	-	-	-	-	-	-
4189	4188	non coding		deletion	T	-	-	-	-	-	-
4190	4189	non coding		deletion	A	-	-	-	-	-	-
4191	4190	non coding		deletion	A	-	-	-	-	-	-
4192	4191	non coding		deletion	C	-	-	-	-	-	-
4193	4192	non coding		deletion	T	-	-	-	-	-	-
4194	4193	non coding		deletion	A	-	-	-	-	-	-
4195	4194	non coding		deletion	G	-	-	-	-	-	-
4196	4195	non coding		deletion	T	-	-	-	-	-	-
4197	4196	non coding		deletion	G	-	-	-	-	-	-
4198	4197	non coding		deletion	G	-	-	-	-	-	-
4199	4198	non coding		deletion	T	-	-	-	-	-	-
4200	4199	non coding		deletion	T	-	-	-	-	-	-
4201	4200	non coding		deletion	G	-	-	-	-	-	-
4202	4201	non coding		deletion	C	-	-	-	-	-	-
4203	4202	non coding		deletion	A	-	-	-	-	-	-
4204	4203	non coding		deletion	T	-	-	-	-	-	-
4205	4204	non coding		deletion	T	-	-	-	-	-	-
4206	4205	non coding		deletion	C	-	-	-	-	-	-
4207	4206	non coding		deletion	A	-	-	-	-	-	-
4208	4207	non coding		deletion	G	-	-	-	-	-	-
4209	4208	non coding		deletion	G	-	-	-	-	-	-
4210	4209	non coding		deletion	T	-	-	-	-	-	-
4211	4210	non coding		deletion	C	-	-	-	-	-	-
4212	4211	non coding		deletion	T	-	-	-	-	-	-
4213	4212	non coding		deletion	C	-	-	-	-	-	-
4214	4213	non coding		deletion	T	-	-	-	-	-	-
4215	4214	non coding		deletion	G	-	-	-	-	-	-
4216	4215	non coding		deletion	G	-	-	-	-	-	-
4217	4216	non coding		deletion	C	-	-	-	-	-	-
4218	4217	non coding		deletion	A	-	-	-	-	-	-
4219	4218	non coding		deletion	A	-	-	-	-	-	-
4220	4219	non coding		deletion	G	-	-	-	-	-	-
4221	4220	non coding		deletion	G	-	-	-	-	-	-
4222	4221	non coding		deletion	T	-	-	-	-	-	-
4223	4222	non coding		deletion	A	-	-	-	-	-	-
4224	4223	non coding		deletion	C	-	-	-	-	-	-
4225	4224	non coding		deletion	G	-	-	-	-	-	-
4226	4225	non coding		deletion	T	-	-	-	-	-	-
4227	4226	non coding		deletion	C	-	-	-	-	-	-
4228	4227	non coding		deletion	C	-	-	-	-	-	-
4229	4228	non coding		deletion	T	-	-	-	-	-	-
4230	4229	non coding		deletion	G	-	-	-	-	-	-
4231	4230	non coding		deletion	T	-	-	-	-	-	-
4232	4231	non coding		deletion	C	-	-	-	-	-	-
4233	4232	non coding		deletion	A	-	-	-	-	-	-
4234	4233	non coding		deletion	T	-	-	-	-	-	-
4235	4234	non coding		deletion	C	-	-	-	-	-	-
4236	4235	non coding		deletion	C	-	-	-	-	-	-
4237	4236	non coding		deletion	T	-	-	-	-	-	-
4238	4237	non coding		deletion	G	-	-	-	-	-	-
4239	4238	non coding		deletion	A	-	-	-	-	-	-
4240	4239	non coding		deletion	G	-	-	-	-	-	-
4241	4240	non coding		deletion	A	-	-	-	-	-	-
4242	4241	non coding		deletion	G	-	-	-	-	-	-
4243	4242	non coding		deletion	T	-	-	-	-	-	-
4244	4243	non coding		deletion	A	-	-	-	-	-	-
4245	4244	non coding		deletion	G	-	-	-	-	-	-
4246	4245	non coding		deletion	C	-	-	-	-	-	-
4247	4246	non coding		deletion	C	-	-	-	-	-	-
4248	4247	non coding		deletion	A	-	-	-	-	-	-
4249	4248	non coding		deletion	C	-	-	-	-	-	-
4250	4249	non coding		deletion	G	-	-	-	-	-	-
4251	4250	non coding		deletion	C	-	-	-	-	-	-
4252	4251	non coding		deletion	T	-	-	-	-	-	-
4253	4252	non coding		deletion	G	-	-	-	-	-	-
4254	4253	non coding		deletion	A	-	-	-	-	-	-
4255	4254	non coding		deletion	T	-	-	-	-	-	-
4256	4255	non coding		deletion	A	-	-	-	-	-	-
4257	4256	non coding		deletion	A	-	-	-	-	-	-
4258	4257	non coding		deletion	C	-	-	-	-	-	-
4259	4258	non coding		deletion	C	-	-	-	-	-	-
4260	4259	non coding		deletion	A	-	-	-	-	-	-
4261	4260	non coding		deletion	C	-	-	-	-	-	-
4262	4261	non coding		deletion	T	-	-	-	-	-	-
4263	4262	non coding		deletion	A	-	-	-	-	-	-
4264	4263	non coding		deletion	A	-	-	-	-	-	-
4265	4264	non coding		deletion	C	-	-	-	-	-	-
4266	4265	non coding		deletion	T	-	-	-	-	-	-
4267	4266	non coding		deletion	G	-	-	-	-	-	-
4268	4267	non coding		deletion	A	-	-	-	-	-	-
4269	4268	non coding		deletion	A	-	-	-	-	-	-
4270	4269	non coding		deletion	G	-	-	-	-	-	-
4271	4270	non coding		deletion	G	-	-	-	-	-	-
4272	4271	non coding		deletion	A	-	-	-	-	-	-
4273	4272	non coding		deletion	T	-	-	-	-	-	-
4274	4273	non coding		deletion	A	-	-	-	-	-	-
4275	4274	non coding		deletion	T	-	-	-	-	-	-
4276	4275	non coding		deletion	A	-	-	-	-	-	-
4277	4276	non coding		deletion	C	-	-	-	-	-	-
4278	4277	non coding		deletion	A	-	-	-	-	-	-
4279	4278	non coding		deletion	T	-	-	-	-	-	-
4280	4279	9	SAM-dependent methyltransferase	deletion	T	-	-	-	-	-	-
4281	4280	9	SAM-dependent methyltransferase	deletion	A	-	-	-	-	-	-
4282	4281	9	SAM-dependent methyltransferase	deletion	T	-	-	-	-	-	-
4283	4282	9	SAM-dependent methyltransferase	deletion	G	-	-	-	-	-	-
4284	4283	9	SAM-dependent methyltransferase	deletion	A	-	-	-	-	-	-
4285	4284	9	SAM-dependent methyltransferase	deletion	T	-	-	-	-	-	-
4286	4285	9	SAM-dependent methyltransferase	deletion	T	-	-	-	-	-	-
4287	4286	9	SAM-dependent methyltransferase	deletion	T	-	-	-	-	-	-
4288	4287	9	SAM-dependent methyltransferase	deletion	T	-	-	-	-	-	-
4289	4288	9	SAM-dependent methyltransferase	deletion	C	-	-	-	-	-	-
4290	4289	9	SAM-dependent methyltransferase	deletion	A	-	-	-	-	-	-
4291	4290	9	SAM-dependent methyltransferase	deletion	C	-	-	-	-	-	-
4292	4291	9	SAM-dependent methyltransferase	deletion	G	-	-	-	-	-	-
4293	4292	9	SAM-dependent methyltransferase	deletion	A	-	-	-	-	-	-
4294	4293	9	SAM-dependent methyltransferase	deletion	A	-	-	-	-	-	-
4295	4294	9	SAM-dependent methyltransferase	deletion	A	-	-	-	-	-	-
4296	4295	9	SAM-dependent methyltransferase	deletion	G	-	-	-	-	-	-
4297	4296	9	SAM-dependent methyltransferase	deletion	A	-	-	-	-	-	-
4298	4297	9	SAM-dependent methyltransferase	deletion	A	-	-	-	-	-	-
4299	4298	9	SAM-dependent methyltransferase	deletion	C	-	-	-	-	-	-
4300	4299	9	SAM-dependent methyltransferase	deletion	C	-	-	-	-	-	-
4301	4300	9	SAM-dependent methyltransferase	deletion	A	-	-	-	-	-	-
4302	4301	9	SAM-dependent methyltransferase	deletion	G	-	-	-	-	-	-
4303	4302	9	SAM-dependent methyltransferase	deletion	C	-	-	-	-	-	-
4304	4303	9	SAM-dependent methyltransferase	deletion	C	-	-	-	-	-	-
4305	4304	9	SAM-dependent methyltransferase	deletion	A	-	-	-	-	-	-
4306	4305	9	SAM-dependent methyltransferase	deletion	A	-	-	-	-	-	-
4307	4306	9	SAM-dependent methyltransferase	deletion	C	-	-	-	-	-	-
4308	4307	9	SAM-dependent methyltransferase	deletion	A	-	-	-	-	-	-
4309	4308	9	SAM-dependent methyltransferase	deletion	A	-	-	-	-	-	-
4310	4309	9	SAM-dependent methyltransferase	deletion	A	-	-	-	-	-	-
4311	4310	9	SAM-dependent methyltransferase	deletion	G	-	-	-	-	-	-
4312	4311	9	SAM-dependent methyltransferase	deletion	T	-	-	-	-	-	-
4313	4312	9	SAM-dependent methyltransferase	deletion	A	-	-	-	-	-	-
4314	4313	9	SAM-dependent methyltransferase	deletion	T	-	-	-	-	-	-
4315	4314	9	SAM-dependent methyltransferase	deletion	T	-	-	-	-	-	-
4316	4315	9	SAM-dependent methyltransferase	deletion	T	-	-	-	-	-	-
4317	4316	9	SAM-dependent methyltransferase	deletion	G	-	-	-	-	-	-
4318	4317	9	SAM-dependent methyltransferase	deletion	T	-	-	-	-	-	-
4319	4318	9	SAM-dependent methyltransferase	deletion	A	-	-	-	-	-	-
4320	4319	9	SAM-dependent methyltransferase	deletion	T	-	-	-	-	-	-
4321	4320	9	SAM-dependent methyltransferase	deletion	T	-	-	-	-	-	-
4322	4321	9	SAM-dependent methyltransferase	deletion	C	-	-	-	-	-	-
4323	4322	9	SAM-dependent methyltransferase	deletion	G	-	-	-	-	-	-
4324	4323	9	SAM-dependent methyltransferase	deletion	T	-	-	-	-	-	-
4325	4324	9	SAM-dependent methyltransferase	deletion	T	-	-	-	-	-	-
4326	4325	9	SAM-dependent methyltransferase	deletion	A	-	-	-	-	-	-
4327	4326	9	SAM-dependent methyltransferase	deletion	C	-	-	-	-	-	-
4328	4327	9	SAM-dependent methyltransferase	deletion	C	-	-	-	-	-	-
4329	4328	9	SAM-dependent methyltransferase	deletion	G	-	-	-	-	-	-
4330	4329	9	SAM-dependent methyltransferase	deletion	C	-	-	-	-	-	-
4331	4330	9	SAM-dependent methyltransferase	deletion	T	-	-	-	-	-	-
4332	4331	9	SAM-dependent methyltransferase	deletion	T	-	-	-	-	-	-
4333	4332	9	SAM-dependent methyltransferase	deletion	A	-	-	-	-	-	-
4334	4333	9	SAM-dependent methyltransferase	deletion	C	-	-	-	-	-	-
4335	4334	9	SAM-dependent methyltransferase	deletion	C	-	-	-	-	-	-
4336	4335	9	SAM-dependent methyltransferase	deletion	G	-	-	-	-	-	-
4337	4336	9	SAM-dependent methyltransferase	deletion	T	-	-	-	-	-	-
4338	4337	9	SAM-dependent methyltransferase	deletion	G	-	-	-	-	-	-
4339	4338	9	SAM-dependent methyltransferase	deletion	G	-	-	-	-	-	-
4340	4339	9	SAM-dependent methyltransferase	deletion	C	-	-	-	-	-	-
4341	4340	9	SAM-dependent methyltransferase	deletion	C	-	-	-	-	-	-
4342	4341	9	SAM-dependent methyltransferase	deletion	A	-	-	-	-	-	-
4343	4342	9	SAM-dependent methyltransferase	deletion	T	-	-	-	-	-	-
4344	4343	9	SAM-dependent methyltransferase	deletion	G	-	-	-	-	-	-
4345	4344	9	SAM-dependent methyltransferase	deletion	A	-	-	-	-	-	-
4346	4345	9	SAM-dependent methyltransferase	deletion	G	-	-	-	-	-	-
4347	4346	9	SAM-dependent methyltransferase	deletion	T	-	-	-	-	-	-
4348	4347	9	SAM-dependent methyltransferase	deletion	C	-	-	-	-	-	-
4349	4348	9	SAM-dependent methyltransferase	deletion	A	-	-	-	-	-	-
4350	4349	9	SAM-dependent methyltransferase	deletion	C	-	-	-	-	-	-
4351	4350	9	SAM-dependent methyltransferase	deletion	T	-	-	-	-	-	-
4352	4351	9	SAM-dependent methyltransferase	deletion	C	-	-	-	-	-	-
4353	4352	9	SAM-dependent methyltransferase	deletion	G	-	-	-	-	-	-
4354	4353	9	SAM-dependent methyltransferase	deletion	A	-	-	-	-	-	-
4355	4354	9	SAM-dependent methyltransferase	deletion	A	-	-	-	-	-	-
4356	4355	9	SAM-dependent methyltransferase	deletion	G	-	-	-	-	-	-
4357	4356	9	SAM-dependent methyltransferase	deletion	T	-	-	-	-	-	-
4358	4357	9	SAM-dependent methyltransferase	deletion	T	-	-	-	-	-	-
4359	4358	9	SAM-dependent methyltransferase	deletion	A	-	-	-	-	-	-
4360	4359	9	SAM-dependent methyltransferase	deletion	A	-	-	-	-	-	-
4361	4360	9	SAM-dependent methyltransferase	deletion	C	-	-	-	-	-	-
4362	4361	9	SAM-dependent methyltransferase	deletion	G	-	-	-	-	-	-
4363	4362	9	SAM-dependent methyltransferase	deletion	A	-	-	-	-	-	-
4364	4363	9	SAM-dependent methyltransferase	deletion	G	-	-	-	-	-	-
4365	4364	9	SAM-dependent methyltransferase	deletion	A	-	-	-	-	-	-
4366	4365	9	SAM-dependent methyltransferase	deletion	A	-	-	-	-	-	-
4367	4366	9	SAM-dependent methyltransferase	deletion	G	-	-	-	-	-	-
4368	4367	9	SAM-dependent methyltransferase	deletion	A	-	-	-	-	-	-
4369	4368	9	SAM-dependent methyltransferase	deletion	T	-	-	-	-	-	-
4370	4369	9	SAM-dependent methyltransferase	deletion	G	-	-	-	-	-	-
4371	4370	9	SAM-dependent methyltransferase	deletion	C	-	-	-	-	-	-
4372	4371	9	SAM-dependent methyltransferase	deletion	T	-	-	-	-	-	-
4373	4372	9	SAM-dependent methyltransferase	deletion	C	-	-	-	-	-	-
4374	4373	9	SAM-dependent methyltransferase	deletion	A	-	-	-	-	-	-
4375	4374	9	SAM-dependent methyltransferase	deletion	A	-	-	-	-	-	-
4376	4375	9	SAM-dependent methyltransferase	deletion	G	-	-	-	-	-	-
4377	4376	9	SAM-dependent methyltransferase	deletion	G	-	-	-	-	-	-
4378	4377	9	SAM-dependent methyltransferase	deletion	G	-	-	-	-	-	-
4379	4378	9	SAM-dependent methyltransferase	deletion	T	-	-	-	-	-	-
4380	4379	9	SAM-dependent methyltransferase	deletion	C	-	-	-	-	-	-
4381	4380	9	SAM-dependent methyltransferase	deletion	T	-	-	-	-	-	-
4382	4381	9	SAM-dependent methyltransferase	deletion	T	-	-	-	-	-	-
4383	4382	9	SAM-dependent methyltransferase	deletion	A	-	-	-	-	-	-
4384	4383	9	SAM-dependent methyltransferase	deletion	C	-	-	-	-	-	-
4385	4384	9	SAM-dependent methyltransferase	deletion	T	-	-	-	-	-	-
4386	4385	9	SAM-dependent methyltransferase	deletion	G	-	-	-	-	-	-
4387	4386	9	SAM-dependent methyltransferase	deletion	A	-	-	-	-	-	-
4388	4387	9	SAM-dependent methyltransferase	deletion	G	-	-	-	-	-	-
4389	4388	9	SAM-dependent methyltransferase	deletion	A	-	-	-	-	-	-
4390	4389	9	SAM-dependent methyltransferase	deletion	C	-	-	-	-	-	-
4391	4390	9	SAM-dependent methyltransferase	deletion	C	-	-	-	-	-	-
4392	4391	9	SAM-dependent methyltransferase	deletion	A	-	-	-	-	-	-
4393	4392	9	SAM-dependent methyltransferase	deletion	T	-	-	-	-	-	-
4394	4393	9	SAM-dependent methyltransferase	deletion	T	-	-	-	-	-	-
4395	4394	9	SAM-dependent methyltransferase	deletion	C	-	-	-	-	-	-
4396	4395	9	SAM-dependent methyltransferase	deletion	G	-	-	-	-	-	-
4397	4396	9	SAM-dependent methyltransferase	deletion	T	-	-	-	-	-	-
4398	4397	9	SAM-dependent methyltransferase	deletion	A	-	-	-	-	-	-
4399	4398	9	SAM-dependent methyltransferase	deletion	C	-	-	-	-	-	-
4400	4399	9	SAM-dependent methyltransferase	deletion	C	-	-	-	-	-	-
4401	4400	9	SAM-dependent methyltransferase	deletion	T	-	-	-	-	-	-
4402	4401	9	SAM-dependent methyltransferase	deletion	A	-	-	-	-	-	-
4403	4402	9	SAM-dependent methyltransferase	deletion	T	-	-	-	-	-	-
4404	4403	9	SAM-dependent methyltransferase	deletion	C	-	-	-	-	-	-
4405	4404	9	SAM-dependent methyltransferase	deletion	C	-	-	-	-	-	-
4406	4405	9	SAM-dependent methyltransferase	deletion	G	-	-	-	-	-	-
4407	4406	9	SAM-dependent methyltransferase	deletion	G	-	-	-	-	-	-
4408	4407	9	SAM-dependent methyltransferase	deletion	G	-	-	-	-	-	-
4409	4408	9	SAM-dependent methyltransferase	deletion	A	-	-	-	-	-	-
4410	4409	9	SAM-dependent methyltransferase	deletion	G	-	-	-	-	-	-
4411	4410	9	SAM-dependent methyltransferase	deletion	C	-	-	-	-	-	-
4412	4411	9	SAM-dependent methyltransferase	deletion	A	-	-	-	-	-	-
4413	4412	9	SAM-dependent methyltransferase	deletion	T	-	-	-	-	-	-
4414	4413	9	SAM-dependent methyltransferase	deletion	A	-	-	-	-	-	-
4415	4414	9	SAM-dependent methyltransferase	deletion	C	-	-	-	-	-	-
4416	4415	9	SAM-dependent methyltransferase	deletion	G	-	-	-	-	-	-
4417	4416	9	SAM-dependent methyltransferase	deletion	G	-	-	-	-	-	-
4418	4417	9	SAM-dependent methyltransferase	deletion	C	-	-	-	-	-	-
4419	4418	9	SAM-dependent methyltransferase	deletion	A	-	-	-	-	-	-
4420	4419	9	SAM-dependent methyltransferase	deletion	A	-	-	-	-	-	-
4421	4420	9	SAM-dependent methyltransferase	deletion	C	-	-	-	-	-	-
4422	4421	9	SAM-dependent methyltransferase	deletion	A	-	-	-	-	-	-
4423	4422	9	SAM-dependent methyltransferase	deletion	T	-	-	-	-	-	-
4424	4423	9	SAM-dependent methyltransferase	deletion	T	-	-	-	-	-	-
4425	4424	9	SAM-dependent methyltransferase	deletion	C	-	-	-	-	-	-
4426	4425	9	SAM-dependent methyltransferase	deletion	G	-	-	-	-	-	-
4427	4426	9	SAM-dependent methyltransferase	deletion	T	-	-	-	-	-	-
4428	4427	9	SAM-dependent methyltransferase	deletion	G	-	-	-	-	-	-
4429	4428	9	SAM-dependent methyltransferase	deletion	A	-	-	-	-	-	-
4430	4429	9	SAM-dependent methyltransferase	deletion	T	-	-	-	-	-	-
4431	4430	9	SAM-dependent methyltransferase	deletion	G	-	-	-	-	-	-
4432	4431	9	SAM-dependent methyltransferase	deletion	A	-	-	-	-	-	-
4433	4432	9	SAM-dependent methyltransferase	deletion	G	-	-	-	-	-	-
4434	4433	9	SAM-dependent methyltransferase	deletion	C	-	-	-	-	-	-
4435	4434	9	SAM-dependent methyltransferase	deletion	A	-	-	-	-	-	-
4436	4435	9	SAM-dependent methyltransferase	deletion	C	-	-	-	-	-	-
4437	4436	9	SAM-dependent methyltransferase	deletion	G	-	-	-	-	-	-
4438	4437	9	SAM-dependent methyltransferase	deletion	T	-	-	-	-	-	-
4439	4438	9	SAM-dependent methyltransferase	deletion	A	-	-	-	-	-	-
4440	4439	9	SAM-dependent methyltransferase	deletion	C	-	-	-	-	-	-
4441	4440	9	SAM-dependent methyltransferase	deletion	A	-	-	-	-	-	-
4442	4441	9	SAM-dependent methyltransferase	deletion	A	-	-	-	-	-	-
4443	4442	9	SAM-dependent methyltransferase	deletion	G	-	-	-	-	-	-
4444	4443	9	SAM-dependent methyltransferase	deletion	G	-	-	-	-	-	-
4445	4444	9	SAM-dependent methyltransferase	deletion	C	-	-	-	-	-	-
4446	4445	9	SAM-dependent methyltransferase	deletion	T	-	-	-	-	-	-
4447	4446	9	SAM-dependent methyltransferase	deletion	G	-	-	-	-	-	-
4448	4447	9	SAM-dependent methyltransferase	deletion	C	-	-	-	-	-	-
4449	4448	9	SAM-dependent methyltransferase	deletion	T	-	-	-	-	-	-
4450	4449	9	SAM-dependent methyltransferase	deletion	T	-	-	-	-	-	-
4451	4450	9	SAM-dependent methyltransferase	deletion	T	-	-	-	-	-	-
4452	4451	9	SAM-dependent methyltransferase	deletion	A	-	-	-	-	-	-
4453	4452	9	SAM-dependent methyltransferase	deletion	A	-	-	-	-	-	-
4454	4453	9	SAM-dependent methyltransferase	deletion	A	-	-	-	-	-	-
4455	4454	9	SAM-dependent methyltransferase	deletion	G	-	-	-	-	-	-
4456	4455	9	SAM-dependent methyltransferase	deletion	A	-	-	-	-	-	-
4457	4456	9	SAM-dependent methyltransferase	deletion	A	-	-	-	-	-	-
4458	4457	9	SAM-dependent methyltransferase	deletion	G	-	-	-	-	-	-
4459	4458	9	SAM-dependent methyltransferase	deletion	C	-	-	-	-	-	-
4460	4459	9	SAM-dependent methyltransferase	deletion	T	-	-	-	-	-	-
4461	4460	9	SAM-dependent methyltransferase	deletion	G	-	-	-	-	-	-
4462	4461	9	SAM-dependent methyltransferase	deletion	G	-	-	-	-	-	-
4463	4462	9	SAM-dependent methyltransferase	deletion	T	-	-	-	-	-	-
4464	4463	9	SAM-dependent methyltransferase	deletion	A	-	-	-	-	-	-
4465	4464	9	SAM-dependent methyltransferase	deletion	T	-	-	-	-	-	-
4466	4465	9	SAM-dependent methyltransferase	deletion	G	-	-	-	-	-	-
4467	4466	9	SAM-dependent methyltransferase	deletion	T	-	-	-	-	-	-
4468	4467	9	SAM-dependent methyltransferase	deletion	C	-	-	-	-	-	-
4469	4468	9	SAM-dependent methyltransferase	deletion	T	-	-	-	-	-	-
4470	4469	9	SAM-dependent methyltransferase	deletion	G	-	-	-	-	-	-
4471	4470	9	SAM-dependent methyltransferase	deletion	A	-	-	-	-	-	-
4472	4471	9	SAM-dependent methyltransferase	deletion	G	-	-	-	-	-	-
4473	4472	9	SAM-dependent methyltransferase	deletion	G	-	-	-	-	-	-
4474	4473	9	SAM-dependent methyltransferase	deletion	C	-	-	-	-	-	-
4475	4474	9	SAM-dependent methyltransferase	deletion	A	-	-	-	-	-	-
4476	4475	9	SAM-dependent methyltransferase	deletion	A	-	-	-	-	-	-
4477	4476	9	SAM-dependent methyltransferase	deletion	C	-	-	-	-	-	-
4478	4477	9	SAM-dependent methyltransferase	deletion	G	-	-	-	-	-	-
4479	4478	9	SAM-dependent methyltransferase	deletion	C	-	-	-	-	-	-
4480	4479	9	SAM-dependent methyltransferase	deletion	A	-	-	-	-	-	-
4481	4480	9	SAM-dependent methyltransferase	deletion	A	-	-	-	-	-	-
4482	4481	9	SAM-dependent methyltransferase	deletion	G	-	-	-	-	-	-
4483	4482	9	SAM-dependent methyltransferase	deletion	A	-	-	-	-	-	-
4484	4483	9	SAM-dependent methyltransferase	deletion	G	-	-	-	-	-	-
4485	4484	9	SAM-dependent methyltransferase	deletion	C	-	-	-	-	-	-
4486	4485	9	SAM-dependent methyltransferase	deletion	G	-	-	-	-	-	-
4487	4486	9	SAM-dependent methyltransferase	deletion	T	-	-	-	-	-	-
4488	4487	9	SAM-dependent methyltransferase	deletion	A	-	-	-	-	-	-
4489	4488	9	SAM-dependent methyltransferase	deletion	C	-	-	-	-	-	-
4490	4489	9	SAM-dependent methyltransferase	deletion	G	-	-	-	-	-	-
4491	4490	9	SAM-dependent methyltransferase	deletion	C	-	-	-	-	-	-
4492	4491	9	SAM-dependent methyltransferase	deletion	T	-	-	-	-	-	-
4493	4492	9	SAM-dependent methyltransferase	deletion	T	-	-	-	-	-	-
4494	4493	9	SAM-dependent methyltransferase	deletion	A	-	-	-	-	-	-
4495	4494	9	SAM-dependent methyltransferase	deletion	A	-	-	-	-	-	-
4496	4495	9	SAM-dependent methyltransferase	deletion	A	-	-	-	-	-	-
4497	4496	9	SAM-dependent methyltransferase	deletion	G	-	-	-	-	-	-
4498	4497	9	SAM-dependent methyltransferase	deletion	T	-	-	-	-	-	-
4499	4498	9	SAM-dependent methyltransferase	deletion	T	-	-	-	-	-	-
4500	4499	9	SAM-dependent methyltransferase	deletion	G	-	-	-	-	-	-
4501	4500	9	SAM-dependent methyltransferase	deletion	A	-	-	-	-	-	-
4502	4501	9	SAM-dependent methyltransferase	deletion	A	-	-	-	-	-	-
4503	4502	9	SAM-dependent methyltransferase	deletion	T	-	-	-	-	-	-
4504	4503	9	SAM-dependent methyltransferase	deletion	G	-	-	-	-	-	-
4505	4504	9	SAM-dependent methyltransferase	deletion	T	-	-	-	-	-	-
4506	4505	9	SAM-dependent methyltransferase	deletion	A	-	-	-	-	-	-
4507	4506	9	SAM-dependent methyltransferase	deletion	C	-	-	-	-	-	-
4508	4507	9	SAM-dependent methyltransferase	deletion	T	-	-	-	-	-	-
4509	4508	9	SAM-dependent methyltransferase	deletion	G	-	-	-	-	-	-
4510	4509	9	SAM-dependent methyltransferase	deletion	A	-	-	-	-	-	-
4511	4510	9	SAM-dependent methyltransferase	deletion	G	-	-	-	-	-	-
4512	4511	9	SAM-dependent methyltransferase	deletion	A	-	-	-	-	-	-
4513	4512	9	SAM-dependent methyltransferase	deletion	A	-	-	-	-	-	-
4514	4513	9	SAM-dependent methyltransferase	deletion	G	-	-	-	-	-	-
4515	4514	9	SAM-dependent methyltransferase	deletion	C	-	-	-	-	-	-
4516	4515	9	SAM-dependent methyltransferase	deletion	A	-	-	-	-	-	-
4517	4516	9	SAM-dependent methyltransferase	deletion	A	-	-	-	-	-	-
4518	4517	9	SAM-dependent methyltransferase	deletion	G	-	-	-	-	-	-
4519	4518	9	SAM-dependent methyltransferase	deletion	C	-	-	-	-	-	-
4520	4519	9	SAM-dependent methyltransferase	deletion	A	-	-	-	-	-	-
4521	4520	9	SAM-dependent methyltransferase	deletion	G	-	-	-	-	-	-
4522	4521	9	SAM-dependent methyltransferase	deletion	C	-	-	-	-	-	-
4523	4522	9	SAM-dependent methyltransferase	deletion	A	-	-	-	-	-	-
4524	4523	9	SAM-dependent methyltransferase	deletion	G	-	-	-	-	-	-
4525	4524	9	SAM-dependent methyltransferase	deletion	A	-	-	-	-	-	-
4526	4525	9	SAM-dependent methyltransferase	deletion	G	-	-	-	-	-	-
4527	4526	9	SAM-dependent methyltransferase	deletion	C	-	-	-	-	-	-
4528	4527	9	SAM-dependent methyltransferase	deletion	T	-	-	-	-	-	-
4529	4528	9	SAM-dependent methyltransferase	deletion	G	-	-	-	-	-	-
4530	4529	9	SAM-dependent methyltransferase	deletion	A	-	-	-	-	-	-
4531	4530	9	SAM-dependent methyltransferase	deletion	C	-	-	-	-	-	-
4532	4531	9	SAM-dependent methyltransferase	deletion	A	-	-	-	-	-	-
4533	4532	9	SAM-dependent methyltransferase	deletion	T	-	-	-	-	-	-
4534	4533	9	SAM-dependent methyltransferase	deletion	G	-	-	-	-	-	-
4535	4534	9	SAM-dependent methyltransferase	deletion	G	-	-	-	-	-	-
4536	4535	9	SAM-dependent methyltransferase	deletion	C	-	-	-	-	-	-
4537	4536	9	SAM-dependent methyltransferase	deletion	T	-	-	-	-	-	-
4538	4537	9	SAM-dependent methyltransferase	deletion	G	-	-	-	-	-	-
4539	4538	9	SAM-dependent methyltransferase	deletion	G	-	-	-	-	-	-
4540	4539	9	SAM-dependent methyltransferase	deletion	C	-	-	-	-	-	-
4541	4540	9	SAM-dependent methyltransferase	deletion	C	-	-	-	-	-	-
4542	4541	9	SAM-dependent methyltransferase	deletion	T	-	-	-	-	-	-
4543	4542	9	SAM-dependent methyltransferase	deletion	G	-	-	-	-	-	-
4544	4543	9	SAM-dependent methyltransferase	deletion	T	-	-	-	-	-	-
4545	4544	9	SAM-dependent methyltransferase	deletion	A	-	-	-	-	-	-
4546	4545	9	SAM-dependent methyltransferase	deletion	A	-	-	-	-	-	-
4547	4546	9	SAM-dependent methyltransferase	deletion	G	-	-	-	-	-	-
4548	4547	9	SAM-dependent methyltransferase	deletion	A	-	-	-	-	-	-
4549	4548	9	SAM-dependent methyltransferase	deletion	C	-	-	-	-	-	-
4550	4549	9	SAM-dependent methyltransferase	deletion	C	-	-	-	-	-	-
4551	4550	9	SAM-dependent methyltransferase	deletion	T	-	-	-	-	-	-
4552	4551	9	SAM-dependent methyltransferase	deletion	A	-	-	-	-	-	-
4553	4552	9	SAM-dependent methyltransferase	deletion	C	-	-	-	-	-	-
4554	4553	9	SAM-dependent methyltransferase	deletion	T	-	-	-	-	-	-
4555	4554	9	SAM-dependent methyltransferase	deletion	C	-	-	-	-	-	-
4556	4555	9	SAM-dependent methyltransferase	deletion	G	-	-	-	-	-	-
4557	4556	9	SAM-dependent methyltransferase	deletion	C	-	-	-	-	-	-
4558	4557	9	SAM-dependent methyltransferase	deletion	A	-	-	-	-	-	-
4559	4558	9	SAM-dependent methyltransferase	deletion	A	-	-	-	-	-	-
4560	4559	9	SAM-dependent methyltransferase	deletion	G	-	-	-	-	-	-
4561	4560	9	SAM-dependent methyltransferase	deletion	A	-	-	-	-	-	-
4562	4561	9	SAM-dependent methyltransferase	deletion	T	-	-	-	-	-	-
4563	4562	9	SAM-dependent methyltransferase	deletion	G	-	-	-	-	-	-
4564	4563	9	SAM-dependent methyltransferase	deletion	C	-	-	-	-	-	-
4565	4564	9	SAM-dependent methyltransferase	deletion	T	-	-	-	-	-	-
4566	4565	9	SAM-dependent methyltransferase	deletion	G	-	-	-	-	-	-
4567	4566	9	SAM-dependent methyltransferase	deletion	T	-	-	-	-	-	-
4568	4567	9	SAM-dependent methyltransferase	deletion	G	-	-	-	-	-	-
4569	4568	9	SAM-dependent methyltransferase	deletion	C	-	-	-	-	-	-
4570	4569	9	SAM-dependent methyltransferase	deletion	T	-	-	-	-	-	-
4571	4570	9	SAM-dependent methyltransferase	deletion	G	-	-	-	-	-	-
4572	4571	9	SAM-dependent methyltransferase	deletion	G	-	-	-	-	-	-
4573	4572	9	SAM-dependent methyltransferase	deletion	T	-	-	-	-	-	-
4574	4573	9	SAM-dependent methyltransferase	deletion	G	-	-	-	-	-	-
4575	4574	9	SAM-dependent methyltransferase	deletion	G	-	-	-	-	-	-
4741	4740	9	SAM-dependent methyltransferase		T	T	C	C	C	C	C
9620	9619	non coding		deletion	A	A	A	-	A	A	-
9621	9620	non coding		deletion	T	T	T	-	T	T	-
9622	9621	non coding		deletion	T	T	T	-	T	T	-
9623	9622	non coding		deletion	A	A	A	-	A	A	-
9624	9623	non coding		deletion	G	G	G	-	G	G	-
9625	9624	non coding		deletion	G	G	G	-	G	G	-
9626	9625	non coding		deletion	T	T	T	-	T	T	-
9627	9626	non coding		deletion	A	A	A	-	A	A	-
9628	9627	non coding		deletion	G	G	G	-	G	G	-
9629	9628	non coding		deletion	C	C	C	-	C	C	-
9630	9629	non coding		deletion	A	A	A	-	A	A	-
9631	9630	non coding		deletion	C	C	C	-	C	C	-
9632	9631	non coding		deletion	T	T	T	-	T	T	-
9633	9632	non coding		deletion	A	A	A	-	A	A	-
9634	9633	non coding		deletion	T	T	T	-	T	T	-
9635	9634	non coding		deletion	A	A	A	-	A	A	-
9636	9635	non coding		deletion	G	G	G	-	G	G	-
9637	9636	non coding		deletion	G	G	G	-	G	G	-
9638	9637	non coding		deletion	G	-	-	-	-	-	-
9639	9638	non coding		deletion	A	-	-	-	-	-	-
9640	9639	non coding		deletion	A	-	-	-	-	-	-
9641	9640	non coding		deletion	C	-	-	-	-	-	-
9642	9641	non coding		deletion	C	-	-	-	-	-	-
9643	9642	non coding		deletion	T	-	-	-	-	-	-
9644	9643	non coding		deletion	T	-	-	-	-	-	-
9645	9644	non coding		deletion	C	-	-	-	-	-	-
9646	9645	non coding		deletion	G	-	-	-	-	-	-
9647	9646	non coding		deletion	A	-	-	-	-	-	-
9648	9647	non coding		deletion	A	-	-	-	-	-	-
9649	9648	non coding		deletion	C	-	-	-	-	-	-
9650	9649	non coding		deletion	G	-	-	-	-	-	-
9651	9650	non coding		deletion	A	-	-	-	-	-	-
9652	9651	non coding		deletion	C	-	-	-	-	-	-
9653	9652	non coding		deletion	C	-	-	-	-	-	-
9654	9653	non coding		deletion	G	-	-	-	-	-	-
9655	9654	non coding		deletion	A	-	-	-	-	-	-
9656	9655	non coding		deletion	G	-	-	-	-	-	-
9657	9656	non coding		deletion	G	-	-	-	-	-	-
9658	9657	non coding		deletion	G	-	-	-	-	-	-
9659	9658	non coding		deletion	T	-	-	-	-	-	-
9660	9659	non coding		deletion	T	-	-	-	-	-	-
9661	9660	non coding		deletion	C	-	-	-	-	-	-
9662	9661	non coding		deletion	C	-	-	-	-	-	-
9663	9662	non coding		deletion	A	-	-	-	-	-	-
9664	9663	non coding		deletion	T	-	-	-	-	-	-
9665	9664	non coding		deletion	T	-	-	-	-	-	-
9666	9665	non coding		deletion	A	-	-	-	-	-	-
9667	9666	non coding		deletion	C	-	-	-	-	-	-
9668	9667	non coding		deletion	T	-	-	-	-	-	-
9669	9668	non coding		deletion	T	-	-	-	-	-	-
9670	9669	non coding		deletion	A	-	-	-	-	-	-
9671	9670	non coding		deletion	A	-	-	-	-	-	-
9672	9671	non coding		deletion	A	-	-	-	-	-	-
9673	9672	non coding		deletion	G	-	-	-	-	-	-
9674	9673	non coding		deletion	T	-	-	-	-	-	-
9675	9674	non coding		deletion	C	-	-	-	-	-	-
9676	9675	non coding		deletion	T	-	-	-	-	-	-
9677	9676	non coding		deletion	T	-	-	-	-	-	-
9678	9677	non coding		deletion	A	-	-	-	-	-	-
9679	9678	non coding		deletion	A	-	-	-	-	-	-
9680	9679	non coding		deletion	C	-	-	-	-	-	-
9681	9680	non coding		deletion	T	-	-	-	-	-	-
9682	9681	non coding		deletion	T	-	-	-	-	-	-
9683	9682	non coding		deletion	A	-	-	-	-	-	-
9684	9683	non coding		deletion	A	-	-	-	-	-	-
9685	9684	non coding		deletion	A	-	-	-	-	-	-
9686	9685	non coding		deletion	G	-	-	-	-	-	-
9687	9686	non coding		deletion	A	-	-	-	-	-	-
9688	9687	non coding		deletion	A	-	-	-	-	-	-
9689	9688	non coding		deletion	T	-	-	-	-	-	-
9690	9689	non coding		deletion	A	-	-	-	-	-	-
9691	9690	non coding		deletion	C	-	-	-	-	-	-
9692	9691	non coding		deletion	T	-	-	-	-	-	-
9693	9692	non coding		deletion	T	-	-	-	-	-	-
9694	9693	non coding		deletion	A	-	-	-	-	-	-
9695	9694	non coding		deletion	A	-	-	-	-	-	-
9696	9695	non coding		deletion	A	-	-	-	-	-	-
9697	9696	non coding		deletion	G	-	-	-	-	-	-
9698	9697	non coding		deletion	A	-	-	-	-	-	-
9699	9698	non coding		deletion	G	-	-	-	-	-	-
9700	9699	non coding		deletion	G	-	-	-	-	-	-
9701	9700	non coding		deletion	C	-	-	-	-	-	-
9702	9701	non coding		deletion	A	-	-	-	-	-	-
9703	9702	non coding		deletion	C	-	-	-	-	-	-
9704	9703	non coding		deletion	A	-	-	-	-	-	-
9705	9704	non coding		deletion	C	-	-	-	-	-	-
9706	9705	18	unknown function	deletion	C	-	-	-	-	-	-
9707	9706	18	unknown function	deletion	A	-	-	-	-	-	-
9708	9707	18	unknown function	deletion	T	-	-	-	-	-	-
9709	9708	18	unknown function	deletion	G	-	-	-	-	-	-
9710	9709	18	unknown function	deletion	A	-	-	-	-	-	-
9711	9710	18	unknown function	deletion	C	-	-	-	-	-	-
9712	9711	18	unknown function	deletion	T	-	-	-	-	-	-
9713	9712	18	unknown function	deletion	T	-	-	-	-	-	-
9714	9713	18	unknown function	deletion	A	-	-	-	-	-	-
9715	9714	18	unknown function	deletion	C	-	-	-	-	-	-
9716	9715	18	unknown function	deletion	T	-	-	-	-	-	-
9717	9716	18	unknown function	deletion	C	-	-	-	-	-	-
9718	9717	18	unknown function	deletion	A	-	-	-	-	-	-
9719	9718	18	unknown function	deletion	A	-	-	-	-	-	-
9720	9719	18	unknown function	deletion	T	-	-	-	-	-	-
9721	9720	18	unknown function	deletion	C	-	-	-	-	-	-
9722	9721	18	unknown function	deletion	G	-	-	-	-	-	-
9723	9722	18	unknown function	deletion	T	-	-	-	-	-	-
9724	9723	18	unknown function	deletion	T	-	-	-	-	-	-
9725	9724	18	unknown function	deletion	G	-	-	-	-	-	-
9726	9725	18	unknown function	deletion	T	-	-	-	-	-	-
9727	9726	18	unknown function	deletion	A	-	-	-	-	-	-
9728	9727	18	unknown function	deletion	A	-	-	-	-	-	-
9729	9728	18	unknown function	deletion	C	-	-	-	-	-	-
9730	9729	18	unknown function	deletion	C	-	-	-	-	-	-
9731	9730	18	unknown function	deletion	A	-	-	-	-	-	-
9732	9731	18	unknown function	deletion	T	-	-	-	-	-	-
9733	9732	18	unknown function	deletion	C	-	-	-	-	-	-
9734	9733	18	unknown function	deletion	T	-	-	-	-	-	-
9735	9734	18	unknown function	deletion	T	-	-	-	-	-	-
9736	9735	18	unknown function	deletion	G	-	-	-	-	-	-
9737	9736	18	unknown function	deletion	T	-	-	-	-	-	-
9738	9737	18	unknown function	deletion	T	-	-	-	-	-	-
9739	9738	18	unknown function	deletion	A	-	-	-	-	-	-
9740	9739	18	unknown function	deletion	A	-	-	-	-	-	-
9741	9740	18	unknown function	deletion	T	-	-	-	-	-	-
9742	9741	18	unknown function	deletion	C	-	-	-	-	-	-
9743	9742	18	unknown function	deletion	A	-	-	-	-	-	-
9744	9743	18	unknown function	deletion	T	-	-	-	-	-	-
9745	9744	18	unknown function	deletion	A	-	-	-	-	-	-
9746	9745	18	unknown function	deletion	T	-	-	-	-	-	-
9747	9746	18	unknown function	deletion	T	-	-	-	-	-	-
9748	9747	18	unknown function	deletion	A	-	-	-	-	-	-
9749	9748	18	unknown function	deletion	A	-	-	-	-	-	-
9750	9749	18	unknown function	deletion	C	-	-	-	-	-	-
9751	9750	18	unknown function	deletion	C	-	-	-	-	-	-
9752	9751	18	unknown function	deletion	G	-	-	-	-	-	-
9753	9752	18	unknown function	deletion	T	-	-	-	-	-	-
9754	9753	18	unknown function	deletion	C	-	-	-	-	-	-
9755	9754	18	unknown function	deletion	C	-	-	-	-	-	-
9756	9755	18	unknown function	deletion	T	-	-	-	-	-	-
9757	9756	18	unknown function	deletion	G	-	-	-	-	-	-
9758	9757	18	unknown function	deletion	T	-	-	-	-	-	-
9759	9758	18	unknown function	deletion	T	-	-	-	-	-	-
9760	9759	18	unknown function	deletion	C	-	-	-	-	-	-
9761	9760	18	unknown function	deletion	G	-	-	-	-	-	-
9762	9761	18	unknown function	deletion	T	-	-	-	-	-	-
9763	9762	18	unknown function	deletion	G	-	-	-	-	-	-
9764	9763	18	unknown function	deletion	A	-	-	-	-	-	-
9765	9764	18	unknown function	deletion	G	-	-	-	-	-	-
9766	9765	18	unknown function	deletion	G	-	-	-	-	-	-
9767	9766	18	unknown function	deletion	G	-	-	-	-	-	-
9768	9767	18	unknown function	deletion	C	-	-	-	-	-	-
9769	9768	18	unknown function	deletion	C	-	-	-	-	-	-
9770	9769	18	unknown function	deletion	A	-	-	-	-	-	-
9771	9770	18	unknown function	deletion	C	-	-	-	-	-	-
9772	9771	18	unknown function	deletion	C	-	-	-	-	-	-
9773	9772	18	unknown function	deletion	A	-	-	-	-	-	-
9774	9773	18	unknown function	deletion	C	-	-	-	-	-	-
9775	9774	18	unknown function	deletion	A	-	-	-	-	-	-
9776	9775	18	unknown function	deletion	C	-	-	-	-	-	-
9777	9776	18	unknown function	deletion	G	-	-	-	-	-	-
9778	9777	18	unknown function	deletion	G	-	-	-	-	-	-
9779	9778	18	unknown function	deletion	C	-	-	-	-	-	-
9780	9779	18	unknown function	deletion	T	-	-	-	-	-	-
9781	9780	18	unknown function	deletion	C	-	-	-	-	-	-
9782	9781	18	unknown function	deletion	G	-	-	-	-	-	-
9783	9782	18	unknown function	deletion	C	-	-	-	-	-	-
9784	9783	18	unknown function	deletion	T	-	-	-	-	-	-
9785	9784	18	unknown function	deletion	A	-	-	-	-	-	-
9786	9785	18	unknown function	deletion	C	-	-	-	-	-	-
9787	9786	18	unknown function	deletion	C	-	-	-	-	-	-
9788	9787	18	unknown function	deletion	T	-	-	-	-	-	-
9789	9788	18	unknown function	deletion	G	-	-	-	-	-	-
9790	9789	18	unknown function	deletion	C	-	-	-	-	-	-
9791	9790	18	unknown function	deletion	G	-	-	-	-	-	-
9792	9791	18	unknown function	deletion	A	-	-	-	-	-	-
9793	9792	18	unknown function	deletion	G	-	-	-	-	-	-
9794	9793	18	unknown function	deletion	C	-	-	-	-	-	-
9795	9794	18	unknown function	deletion	A	-	-	-	-	-	-
9796	9795	18	unknown function	deletion	C	-	-	-	-	-	-
9797	9796	18	unknown function	deletion	A	-	-	-	-	-	-
9798	9797	18	unknown function	deletion	C	-	-	-	-	-	-
9799	9798	18	unknown function	deletion	C	-	-	-	-	-	-
9800	9799	18	unknown function	deletion	C	-	-	-	-	-	-
9801	9800	18	unknown function	deletion	T	-	-	-	-	-	-
9802	9801	18	unknown function	deletion	T	-	-	-	-	-	-
9803	9802	18	unknown function	deletion	G	-	-	-	-	-	-
9804	9803	18	unknown function	deletion	A	-	-	-	-	-	-
9805	9804	18	unknown function	deletion	G	-	-	-	-	-	-
9806	9805	18	unknown function	deletion	A	-	-	-	-	-	-
9807	9806	18	unknown function	deletion	A	-	-	-	-	-	-
9808	9807	18	unknown function	deletion	G	-	-	-	-	-	-
9809	9808	18	unknown function	deletion	C	-	-	-	-	-	-
9810	9809	18	unknown function	deletion	A	-	-	-	-	-	-
9811	9810	18	unknown function	deletion	G	-	-	-	-	-	-
9812	9811	18	unknown function	deletion	G	-	-	-	-	-	-
9813	9812	18	unknown function	deletion	C	-	-	-	-	-	-
9814	9813	18	unknown function	deletion	A	-	-	-	-	-	-
9815	9814	18	unknown function	deletion	A	-	-	-	-	-	-
9816	9815	18	unknown function	deletion	A	-	-	-	-	-	-
9817	9816	18	unknown function	deletion	G	-	-	-	-	-	-
9818	9817	18	unknown function	deletion	A	-	-	-	-	-	-
9819	9818	18	unknown function	deletion	G	-	-	-	-	-	-
9820	9819	18	unknown function	deletion	T	-	-	-	-	-	-
9821	9820	18	unknown function	deletion	A	-	-	-	-	-	-
9822	9821	18	unknown function	deletion	A	-	-	-	-	-	-
9823	9822	18	unknown function	deletion	C	-	-	-	-	-	-
9824	9823	18	unknown function	deletion	G	-	-	-	-	-	-
9825	9824	18	unknown function	deletion	A	-	-	-	-	-	-
9826	9825	18	unknown function	deletion	G	-	-	-	-	-	-
9827	9826	18	unknown function	deletion	G	-	-	-	-	-	-
9828	9827	18	unknown function	deletion	G	-	-	-	-	-	-
9829	9828	18	unknown function	deletion	G	-	-	-	-	-	-
9830	9829	18	unknown function	deletion	T	-	-	-	-	-	-
9831	9830	18	unknown function	deletion	A	-	-	-	-	-	-
9832	9831	18	unknown function	deletion	C	-	-	-	-	-	-
9833	9832	18	unknown function	deletion	A	-	-	-	-	-	-
9834	9833	18	unknown function	deletion	C	-	-	-	-	-	-
9835	9834	18	unknown function	deletion	A	-	-	-	-	-	-
9836	9835	18	unknown function	deletion	G	-	-	-	-	-	-
9837	9836	18	unknown function	deletion	A	-	-	-	-	-	-
9838	9837	18	unknown function	deletion	C	-	-	-	-	-	-
9839	9838	18	unknown function	deletion	A	-	-	-	-	-	-
9840	9839	18	unknown function	deletion	T	-	-	-	-	-	-
9841	9840	18	unknown function	deletion	A	-	-	-	-	-	-
9842	9841	18	unknown function	deletion	T	-	-	-	-	-	-
9843	9842	18	unknown function	deletion	T	-	-	-	-	-	-
9844	9843	18	unknown function	deletion	G	-	-	-	-	-	-
9845	9844	18	unknown function	deletion	C	-	-	-	-	-	-
9846	9845	18	unknown function	deletion	A	-	-	-	-	-	-
9847	9846	18	unknown function	deletion	C	-	-	-	-	-	-
9848	9847	18	unknown function	deletion	G	-	-	-	-	-	-
9849	9848	18	unknown function	deletion	G	-	-	-	-	-	-
9850	9849	18	unknown function	deletion	T	-	-	-	-	-	-
9851	9850	18	unknown function	deletion	A	-	-	-	-	-	-
9852	9851	18	unknown function	deletion	A	-	-	-	-	-	-
9853	9852	18	unknown function	deletion	G	-	-	-	-	-	-
9854	9853	18	unknown function	deletion	G	-	-	-	-	-	-
9855	9854	18	unknown function	deletion	T	-	-	-	-	-	-
9856	9855	18	unknown function	deletion	G	-	-	-	-	-	-
9857	9856	18	unknown function	deletion	T	-	-	-	-	-	-
9858	9857	18	unknown function	deletion	G	-	-	-	-	-	-
9859	9858	18	unknown function	deletion	C	-	-	-	-	-	-
9860	9859	18	unknown function	deletion	C	-	-	-	-	-	-
9861	9860	18	unknown function	deletion	G	-	-	-	-	-	-
9862	9861	18	unknown function	deletion	C	-	-	-	-	-	-
9863	9862	18	unknown function	deletion	T	-	-	-	-	-	-
9864	9863	18	unknown function	deletion	T	-	-	-	-	-	-
9865	9864	18	unknown function	deletion	G	-	-	-	-	-	-
9866	9865	18	unknown function	deletion	T	-	-	-	-	-	-
9867	9866	18	unknown function	deletion	C	-	-	-	-	-	-
9868	9867	18	unknown function	deletion	T	-	-	-	-	-	-
9869	9868	18	unknown function	deletion	G	-	-	-	-	-	-
9870	9869	18	unknown function	deletion	A	-	-	-	-	-	-
9871	9870	18	unknown function	deletion	A	-	-	-	-	-	-
9872	9871	18	unknown function	deletion	G	-	-	-	-	-	-
9873	9872	18	unknown function	deletion	A	-	-	-	-	-	-
9874	9873	18	unknown function	deletion	T	-	-	-	-	-	-
9875	9874	18	unknown function	deletion	A	-	-	-	-	-	-
9876	9875	18	unknown function	deletion	A	-	-	-	-	-	-
9877	9876	18	unknown function	deletion	G	-	-	-	-	-	-
9878	9877	18	unknown function	deletion	G	-	-	-	-	-	-
9879	9878	18	unknown function	deletion	T	-	-	-	-	-	-
9880	9879	18	unknown function	deletion	A	-	-	-	-	-	-
9881	9880	18	unknown function	deletion	T	-	-	-	-	-	-
9882	9881	18	unknown function	deletion	C	-	-	-	-	-	-
9883	9882	18	unknown function	deletion	A	-	-	-	-	-	-
9884	9883	18	unknown function	deletion	C	-	-	-	-	-	-
9885	9884	18	unknown function	deletion	T	-	-	-	-	-	-
9886	9885	18	unknown function	deletion	C	-	-	-	-	-	-
9887	9886	18	unknown function	deletion	A	-	-	-	-	-	-
9888	9887	18	unknown function	deletion	A	-	-	-	-	-	-
9889	9888	18	unknown function	deletion	T	-	-	-	-	-	-
9890	9889	18	unknown function	deletion	A	-	-	-	-	-	-
9891	9890	18	unknown function	deletion	A	-	-	-	-	-	-
9892	9891	18	unknown function	deletion	G	-	-	-	-	-	-
9893	9892	18	unknown function	deletion	C	-	-	-	-	-	-
9894	9893	18	unknown function	deletion	A	-	-	-	-	-	-
9895	9894	18	unknown function	deletion	G	-	-	-	-	-	-
9896	9895	18	unknown function	deletion	G	-	-	-	-	-	-
9897	9896	18	unknown function	deletion	T	-	-	-	-	-	-
9898	9897	18	unknown function	deletion	G	-	-	-	-	-	-
9899	9898	18	unknown function	deletion	C	-	-	-	-	-	-
9900	9899	18	unknown function	deletion	G	-	-	-	-	-	-
9901	9900	18	unknown function	deletion	A	-	-	-	-	-	-
9902	9901	18	unknown function	deletion	T	-	-	-	-	-	-
9903	9902	18	unknown function	deletion	G	-	-	-	-	-	-
9904	9903	18	unknown function	deletion	G	-	-	-	-	-	-
9905	9904	18	unknown function	deletion	C	-	-	-	-	-	-
9906	9905	18	unknown function	deletion	T	-	-	-	-	-	-
9907	9906	18	unknown function	deletion	T	-	-	-	-	-	-
9908	9907	18	unknown function	deletion	G	-	-	-	-	-	-
9909	9908	18	unknown function	deletion	A	-	-	-	-	-	-
9910	9909	18	unknown function	deletion	G	-	-	-	-	-	-
9911	9910	18	unknown function	deletion	T	-	-	-	-	-	-
9912	9911	18	unknown function	deletion	C	-	-	-	-	-	-
9913	9912	18	unknown function	deletion	C	-	-	-	-	-	-
9914	9913	18	unknown function	deletion	A	-	-	-	-	-	-
9915	9914	18	unknown function	deletion	G	-	-	-	-	-	-
9916	9915	18	unknown function	deletion	A	-	-	-	-	-	-
9917	9916	18	unknown function	deletion	C	-	-	-	-	-	-
9918	9917	18	unknown function	deletion	T	-	-	-	-	-	-
9919	9918	18	unknown function	deletion	T	-	-	-	-	-	-
9920	9919	18	unknown function	deletion	G	-	-	-	-	-	-
9921	9920	18	unknown function	deletion	A	-	-	-	-	-	-
9922	9921	18	unknown function	deletion	T	-	-	-	-	-	-
9923	9922	18	unknown function	deletion	G	-	-	-	-	-	-
9924	9923	18	unknown function	deletion	A	-	-	-	-	-	-
9925	9924	18	unknown function	deletion	A	-	-	-	-	-	-
9926	9925	18	unknown function	deletion	G	-	-	-	-	-	-
9927	9926	18	unknown function	deletion	A	-	-	-	-	-	-
9928	9927	18	unknown function	deletion	G	-	-	-	-	-	-
9929	9928	18	unknown function	deletion	A	-	-	-	-	-	-
9930	9929	18	unknown function	deletion	A	-	-	-	-	-	-
9931	9930	18	unknown function	deletion	G	-	-	-	-	-	-
9932	9931	18	unknown function	deletion	C	-	-	-	-	-	-
9933	9932	18	unknown function	deletion	A	-	-	-	-	-	-
9934	9933	18	unknown function	deletion	G	-	-	-	-	-	-
9935	9934	18	unknown function	deletion	A	-	-	-	-	-	-
9936	9935	18	unknown function	deletion	A	-	-	-	-	-	-
9937	9936	18	unknown function	deletion	G	-	-	-	-	-	-
9938	9937	18	unknown function	deletion	G	-	-	-	-	-	-
9939	9938	18	unknown function	deletion	C	-	-	-	-	-	-
9940	9939	18	unknown function	deletion	G	-	-	-	-	-	-
9941	9940	18	unknown function	deletion	C	-	-	-	-	-	-
9942	9941	18	unknown function	deletion	G	-	-	-	-	-	-
9943	9942	18	unknown function	deletion	C	-	-	-	-	-	-
9944	9943	18	unknown function	deletion	G	-	-	-	-	-	-
9945	9944	18	unknown function	deletion	A	-	-	-	-	-	-
9946	9945	18	unknown function	deletion	T	-	-	-	-	-	-
9947	9946	18	unknown function	deletion	G	-	-	-	-	-	-
9948	9947	18	unknown function	deletion	T	-	-	-	-	-	-
9949	9948	18	unknown function	deletion	G	-	-	-	-	-	-
9950	9949	18	unknown function	deletion	G	-	-	-	-	-	-
9951	9950	18	unknown function	deletion	A	-	-	-	-	-	-
9952	9951	18	unknown function	deletion	T	-	-	-	-	-	-
9953	9952	18	unknown function	deletion	G	-	-	-	-	-	-
9954	9953	18	unknown function	deletion	A	-	-	-	-	-	-
9955	9954	18	unknown function	deletion	A	-	-	-	-	-	-
9956	9955	18	unknown function	deletion	C	-	-	-	-	-	-
9957	9956	18	unknown function	deletion	T	-	-	-	-	-	-
9958	9957	18	unknown function	deletion	C	-	-	-	-	-	-
9959	9958	18	unknown function	deletion	C	-	-	-	-	-	-
9960	9959	18	unknown function	deletion	T	-	-	-	-	-	-
9961	9960	18	unknown function	deletion	A	-	-	-	-	-	-
9962	9961	18	unknown function	deletion	G	-	-	-	-	-	-
9963	9962	18	unknown function	deletion	C	-	-	-	-	-	-
9964	9963	18	unknown function	deletion	G	-	-	-	-	-	-
9965	9964	18	unknown function	deletion	C	-	-	-	-	-	-
9966	9965	18	unknown function	deletion	A	-	-	-	-	-	-
9967	9966	18	unknown function	deletion	C	-	-	-	-	-	-
9968	9967	18	unknown function	deletion	C	-	-	-	-	-	-
9969	9968	18	unknown function	deletion	A	-	-	-	-	-	-
9970	9969	18	unknown function	deletion	G	-	-	-	-	-	-
9971	9970	18	unknown function	deletion	C	-	-	-	-	-	-
9972	9971	18	unknown function	deletion	G	-	-	-	-	-	-
9973	9972	18	unknown function	deletion	G	-	-	-	-	-	-
9974	9973	18	unknown function	deletion	G	-	-	-	-	-	-
9975	9974	18	unknown function	deletion	A	-	-	-	-	-	-
9976	9975	18	unknown function	deletion	C	-	-	-	-	-	-
9977	9976	18	unknown function	deletion	C	-	-	-	-	-	-
9978	9977	18	unknown function	deletion	G	-	-	-	-	-	-
9979	9978	18	unknown function	deletion	C	-	-	-	-	-	-
9980	9979	18	unknown function	deletion	A	-	-	-	-	-	-
9981	9980	18	unknown function	deletion	T	-	-	-	-	-	-
9982	9981	18	unknown function	deletion	G	-	-	-	-	-	-
9983	9982	18	unknown function	deletion	A	-	-	-	-	-	-
9984	9983	18	unknown function	deletion	A	-	-	-	-	-	-
9985	9984	18	unknown function	deletion	G	-	-	-	-	-	-
9986	9985	18	unknown function	deletion	T	-	-	-	-	-	-
9987	9986	18	unknown function	deletion	T	-	-	-	-	-	-
9988	9987	18	unknown function	deletion	C	-	-	-	-	-	-
9989	9988	18	unknown function	deletion	C	-	-	-	-	-	-
9990	9989	18	unknown function	deletion	T	-	-	-	-	-	-
9991	9990	18	unknown function	deletion	C	-	-	-	-	-	-
9992	9991	18	unknown function	deletion	A	-	-	-	-	-	-
9993	9992	18	unknown function	deletion	G	-	-	-	-	-	-
9994	9993	18	unknown function	deletion	C	-	-	-	-	-	-
9995	9994	18	unknown function	deletion	A	-	-	-	-	-	-
9996	9995	18	unknown function	deletion	A	-	-	-	-	-	-
9997	9996	18	unknown function	deletion	G	-	-	-	-	-	-
9998	9997	18	unknown function	deletion	T	-	-	-	-	-	-
9999	9998	18	unknown function	deletion	C	-	-	-	-	-	-
10000	9999	18	unknown function	deletion	G	-	-	-	-	-	-
10001	10000	18	unknown function	deletion	C	-	-	-	-	-	-
10002	10001	18	unknown function	deletion	T	-	-	-	-	-	-
10003	10002	18	unknown function	deletion	G	-	-	-	-	-	-
10004	10003	18	unknown function	deletion	A	-	-	-	-	-	-
10005	10004	18	unknown function	deletion	A	-	-	-	-	-	-
10006	10005	18	unknown function	deletion	T	-	-	-	-	-	-
10007	10006	18	unknown function	deletion	G	-	-	-	-	-	-
10008	10007	18	unknown function	deletion	A	-	-	-	-	-	-
10009	10008	18	unknown function	deletion	A	-	-	-	-	-	-
10010	10009	18	unknown function	deletion	G	-	-	-	-	-	-
10011	10010	18	unknown function	deletion	C	-	-	-	-	-	-
10012	10011	18	unknown function	deletion	C	-	-	-	-	-	-
10013	10012	18	unknown function	deletion	C	-	-	-	-	-	-
10014	10013	18	unknown function	deletion	A	-	-	-	-	-	-
10015	10014	18	unknown function	deletion	A	-	-	-	-	-	-
10016	10015	18	unknown function	deletion	G	-	-	-	-	-	-
10017	10016	18	unknown function	deletion	A	-	-	-	-	-	-
10018	10017	18	unknown function	deletion	C	-	-	-	-	-	-
10019	10018	18	unknown function	deletion	G	-	-	-	-	-	-
10020	10019	18	unknown function	deletion	A	-	-	-	-	-	-
10021	10020	18	unknown function	deletion	G	-	-	-	-	-	-
10022	10021	18	unknown function	deletion	C	-	-	-	-	-	-
10023	10022	18	unknown function	deletion	T	-	-	-	-	-	-
10024	10023	18	unknown function	deletion	G	-	-	-	-	-	-
10025	10024	18	unknown function	deletion	A	-	-	-	-	-	-
10026	10025	18	unknown function	deletion	T	-	-	-	-	-	-
10027	10026	18	unknown function	deletion	G	-	-	-	-	-	-
10028	10027	18	unknown function	deletion	C	-	-	-	-	-	-
10029	10028	18	unknown function	deletion	T	-	-	-	-	-	-
10030	10029	18	unknown function	deletion	G	-	-	-	-	-	-
10031	10030	18	unknown function	deletion	G	-	-	-	-	-	-
10032	10031	18	unknown function	deletion	T	-	-	-	-	-	-
10033	10032	18	unknown function	deletion	C	-	-	-	-	-	-
10034	10033	18	unknown function	deletion	T	-	-	-	-	-	-
10035	10034	18	unknown function	deletion	C	-	-	-	-	-	-
10036	10035	18	unknown function	deletion	C	-	-	-	-	-	-
10037	10036	18	unknown function	deletion	G	-	-	-	-	-	-
10038	10037	18	unknown function	deletion	A	-	-	-	-	-	-
10039	10038	18	unknown function	deletion	C	-	-	-	-	-	-
10040	10039	18	unknown function	deletion	C	-	-	-	-	-	-
10041	10040	18	unknown function	deletion	T	-	-	-	-	-	-
10042	10041	18	unknown function	deletion	G	-	-	-	-	-	-
10043	10042	18	unknown function	deletion	A	-	-	-	-	-	-
10044	10043	18	unknown function	deletion	T	-	-	-	-	-	-
10045	10044	18	unknown function	deletion	T	-	-	-	-	-	-
10046	10045	18	unknown function	deletion	C	-	-	-	-	-	-
10047	10046	18	unknown function	deletion	A	-	-	-	-	-	-
10048	10047	18	unknown function	deletion	C	-	-	-	-	-	-
10049	10048	18	unknown function	deletion	G	-	-	-	-	-	-
10050	10049	18	unknown function	deletion	T	-	-	-	-	-	-
10051	10050	18	unknown function	deletion	T	-	-	-	-	-	-
10052	10051	18	unknown function	deletion	A	-	-	-	-	-	-
10053	10052	18	unknown function	deletion	A	-	-	-	-	-	-
10054	10053	18	unknown function	deletion	G	-	-	-	-	-	-
10055	10054	18	unknown function	deletion	T	-	-	-	-	-	-
10056	10055	18	unknown function	deletion	T	-	-	-	-	-	-
10057	10056	18	unknown function	deletion	C	-	-	-	-	-	-
10058	10057	18	unknown function	deletion	A	-	-	-	-	-	-
10059	10058	18	unknown function	deletion	C	-	-	-	-	-	-
10060	10059	18	unknown function	deletion	C	-	-	-	-	-	-
10061	10060	18	unknown function	deletion	G	-	-	-	-	-	-
10062	10061	18	unknown function	deletion	C	-	-	-	-	-	-
10063	10062	18	unknown function	deletion	T	-	-	-	-	-	-
10064	10063	18	unknown function	deletion	G	-	-	-	-	-	-
10065	10064	18	unknown function	deletion	T	-	-	-	-	-	-
10066	10065	18	unknown function	deletion	G	-	-	-	-	-	-
10067	10066	18	unknown function	deletion	T	-	-	-	-	-	-
10068	10067	18	unknown function	deletion	T	-	-	-	-	-	-
10069	10068	18	unknown function	deletion	T	-	-	-	-	-	-
10070	10069	18	unknown function	deletion	C	-	-	-	-	-	-
10071	10070	18	unknown function	deletion	C	-	-	-	-	-	-
10072	10071	18	unknown function	deletion	T	-	-	-	-	-	-
10073	10072	18	unknown function	deletion	G	-	-	-	-	-	-
10074	10073	18	unknown function	deletion	A	-	-	-	-	-	-
10075	10074	18	unknown function	deletion	C	-	-	-	-	-	-
10076	10075	18	unknown function	deletion	G	-	-	-	-	-	-
10077	10076	18	unknown function	deletion	G	-	-	-	-	-	-
10078	10077	18	unknown function	deletion	T	-	-	-	-	-	-
10079	10078	18	unknown function	deletion	A	-	-	-	-	-	-
10080	10079	18	unknown function	deletion	C	-	-	-	-	-	-
10081	10080	18	unknown function	deletion	C	-	-	-	-	-	-
10082	10081	18	unknown function	deletion	C	-	-	-	-	-	-
10083	10082	18	unknown function	deletion	A	-	-	-	-	-	-
10084	10083	18	unknown function	deletion	C	-	-	-	-	-	-
10085	10084	18	unknown function	deletion	T	-	-	-	-	-	-
10086	10085	18	unknown function	deletion	C	-	-	-	-	-	-
10087	10086	18	unknown function	deletion	T	-	-	-	-	-	-
10088	10087	18	unknown function	deletion	A	-	-	-	-	-	-
10089	10088	18	unknown function	deletion	A	-	-	-	-	-	-
10090	10089	18	unknown function	deletion	G	-	-	-	-	-	-
10091	10090	18	unknown function	deletion	A	-	-	-	-	-	-
10092	10091	18	unknown function	deletion	C	-	-	-	-	-	-
10093	10092	18	unknown function	deletion	G	-	-	-	-	-	-
10094	10093	18	unknown function	deletion	C	-	-	-	-	-	-
10095	10094	18	unknown function	deletion	T	-	-	-	-	-	-
10096	10095	18	unknown function	deletion	C	-	-	-	-	-	-
10097	10096	18	unknown function	deletion	T	-	-	-	-	-	-
10098	10097	18	unknown function	deletion	T	-	-	-	-	-	-
10099	10098	18	unknown function	deletion	T	-	-	-	-	-	-
10100	10099	18	unknown function	deletion	A	-	-	-	-	-	-
10101	10100	18	unknown function	deletion	A	-	-	-	-	-	-
10102	10101	18	unknown function	deletion	G	-	-	-	-	-	-
10103	10102	18	unknown function	deletion	T	-	-	-	-	-	-
10104	10103	18	unknown function	deletion	T	-	-	-	-	-	-
10105	10104	18	unknown function	deletion	A	-	-	-	-	-	-
10106	10105	18	unknown function	deletion	G	-	-	-	-	-	-
10107	10106	18	unknown function	deletion	G	-	-	-	-	-	-
10108	10107	18	unknown function	deletion	A	-	-	-	-	-	-
10109	10108	18	unknown function	deletion	C	-	-	-	-	-	-
10110	10109	18	unknown function	deletion	T	-	-	-	-	-	-
10111	10110	18	unknown function	deletion	T	-	-	-	-	-	-
10112	10111	18	unknown function	deletion	G	-	-	-	-	-	-
10113	10112	18	unknown function	deletion	G	-	-	-	-	-	-
10114	10113	18	unknown function	deletion	G	-	-	-	-	-	-
10115	10114	18	unknown function	deletion	C	-	-	-	-	-	-
10116	10115	18	unknown function	deletion	C	-	-	-	-	-	-
10117	10116	18	unknown function	deletion	G	-	-	-	-	-	-
10118	10117	18	unknown function	deletion	T	-	-	-	-	-	-
10119	10118	18	unknown function	deletion	G	-	-	-	-	-	-
10120	10119	18	unknown function	deletion	T	-	-	-	-	-	-
10121	10120	18	unknown function	deletion	G	-	-	-	-	-	-
10122	10121	18	unknown function	deletion	G	-	-	-	-	-	-
10123	10122	18	unknown function	deletion	T	-	-	-	-	-	-
10124	10123	18	unknown function	deletion	C	-	-	-	-	-	-
10125	10124	18	unknown function	deletion	T	-	-	-	-	-	-
10126	10125	18	unknown function	deletion	G	-	-	-	-	-	-
10127	10126	18	unknown function	deletion	C	-	-	-	-	-	-
10128	10127	18	unknown function	deletion	A	-	-	-	-	-	-
10129	10128	18	unknown function	deletion	C	-	-	-	-	-	-
10130	10129	18	unknown function	deletion	G	-	-	-	-	-	-
10131	10130	18	unknown function	deletion	T	-	-	-	-	-	-
10132	10131	18	unknown function	deletion	T	-	-	-	-	-	-
10133	10132	18	unknown function	deletion	A	-	-	-	-	-	-
10134	10133	18	unknown function	deletion	A	-	-	-	-	-	-
10135	10134	18	unknown function	deletion	G	-	-	-	-	-	-
10136	10135	18	unknown function	deletion	T	-	-	-	-	-	-
10137	10136	18	unknown function	deletion	C	-	-	-	-	-	-
10138	10137	18	unknown function	deletion	C	-	-	-	-	-	-
10139	10138	18	unknown function	deletion	C	-	-	-	-	-	-
10140	10139	18	unknown function	deletion	T	-	-	-	-	-	-
10141	10140	18	unknown function	deletion	C	-	-	-	-	-	-
10142	10141	18	unknown function	deletion	C	-	-	-	-	-	-
10143	10142	18	unknown function	deletion	G	-	-	-	-	-	-
10144	10143	18	unknown function	deletion	C	-	-	-	-	-	-
10145	10144	18	unknown function	deletion	T	-	-	-	-	-	-
10146	10145	18	unknown function	deletion	G	-	-	-	-	-	-
10147	10146	18	unknown function	deletion	G	-	-	-	-	-	-
10148	10147	18	unknown function	deletion	A	-	-	-	-	-	-
10149	10148	18	unknown function	deletion	C	-	-	-	-	-	-
10150	10149	18	unknown function	deletion	C	-	-	-	-	-	-
10151	10150	18	unknown function	deletion	G	-	-	-	-	-	-
10152	10151	18	unknown function	deletion	A	-	-	-	-	-	-
10153	10152	18	unknown function	deletion	G	-	-	-	-	-	-
10154	10153	18	unknown function	deletion	C	-	-	-	-	-	-
10155	10154	18	unknown function	deletion	T	-	-	-	-	-	-
10156	10155	18	unknown function	deletion	T	-	-	-	-	-	-
10157	10156	18	unknown function	deletion	G	-	-	-	-	-	-
10158	10157	18	unknown function	deletion	A	-	-	-	-	-	-
10159	10158	18	unknown function	deletion	A	-	-	-	-	-	-
10160	10159	18	unknown function	deletion	G	-	-	-	-	-	-
10161	10160	18	unknown function	deletion	A	-	-	-	-	-	-
10162	10161	18	unknown function	deletion	C	-	-	-	-	-	-
10163	10162	18	unknown function	deletion	C	-	-	-	-	-	-
10164	10163	18	unknown function	deletion	G	-	-	-	-	-	-
10165	10164	18	unknown function	deletion	C	-	-	-	-	-	-
10166	10165	18	unknown function	deletion	T	-	-	-	-	-	-
10167	10166	18	unknown function	deletion	A	-	-	-	-	-	-
10168	10167	18	unknown function	deletion	T	-	-	-	-	-	-
10169	10168	18	unknown function	deletion	C	-	-	-	-	-	-
10170	10169	18	unknown function	deletion	T	-	-	-	-	-	-
10171	10170	18	unknown function	deletion	G	-	-	-	-	-	-
10172	10171	18	unknown function	deletion	A	-	-	-	-	-	-
10173	10172	18	unknown function	deletion	T	-	-	-	-	-	-
10174	10173	18	unknown function	deletion	A	-	-	-	-	-	-
10175	10174	18	unknown function	deletion	G	-	-	-	-	-	-
10176	10175	18	unknown function	deletion	A	-	-	-	-	-	-
10177	10176	18	unknown function	deletion	C	-	-	-	-	-	-
10178	10177	18	unknown function	deletion	C	-	-	-	-	-	-
10179	10178	18	unknown function	deletion	A	-	-	-	-	-	-
10180	10179	18	unknown function	deletion	G	-	-	-	-	-	-
10181	10180	18	unknown function	deletion	C	-	-	-	-	-	-
10182	10181	18	unknown function	deletion	T	-	-	-	-	-	-
10183	10182	18	unknown function	deletion	G	-	-	-	-	-	-
10184	10183	18	unknown function	deletion	T	-	-	-	-	-	-
10185	10184	18	unknown function	deletion	G	-	-	-	-	-	-
10186	10185	18	unknown function	deletion	C	-	-	-	-	-	-
10187	10186	18	unknown function	deletion	A	-	-	-	-	-	-
10188	10187	18	unknown function	deletion	C	-	-	-	-	-	-
10189	10188	18	unknown function	deletion	C	-	-	-	-	-	-
10190	10189	18	unknown function	deletion	A	-	-	-	-	-	-
10191	10190	18	unknown function	deletion	A	-	-	-	-	-	-
10192	10191	18	unknown function	deletion	T	-	-	-	-	-	-
10193	10192	18	unknown function	deletion	G	-	-	-	-	-	-
10194	10193	18	unknown function	deletion	G	-	-	-	-	-	-
10195	10194	18	unknown function	deletion	C	-	-	-	-	-	-
10196	10195	18	unknown function	deletion	G	-	-	-	-	-	-
10197	10196	18	unknown function	deletion	A	-	-	-	-	-	-
10198	10197	18	unknown function	deletion	G	-	-	-	-	-	-
10199	10198	18	unknown function	deletion	C	-	-	-	-	-	-
10200	10199	18	unknown function	deletion	G	-	-	-	-	-	-
10201	10200	18	unknown function	deletion	T	-	-	-	-	-	-
10202	10201	18	unknown function	deletion	A	-	-	-	-	-	-
10203	10202	18	unknown function	deletion	A	-	-	-	-	-	-
10204	10203	18	unknown function	deletion	G	-	-	-	-	-	-
10205	10204	18	unknown function	deletion	C	-	-	-	-	-	-
10206	10205	18	unknown function	deletion	A	-	-	-	-	-	-
10207	10206	18	unknown function	deletion	G	-	-	-	-	-	-
10208	10207	18	unknown function	deletion	T	-	-	-	-	-	-
10209	10208	18	unknown function	deletion	T	-	-	-	-	-	-
10210	10209	18	unknown function	deletion	C	-	-	-	-	-	-
10211	10210	18	unknown function	deletion	G	-	-	-	-	-	-
10212	10211	18	unknown function	deletion	T	-	-	-	-	-	-
10213	10212	18	unknown function	deletion	C	-	-	-	-	-	-
10214	10213	18	unknown function	deletion	T	-	-	-	-	-	-
10215	10214	18	unknown function	deletion	A	-	-	-	-	-	-
10216	10215	18	unknown function	deletion	C	-	-	-	-	-	-
10217	10216	18	unknown function	deletion	T	-	-	-	-	-	-
10218	10217	18	unknown function	deletion	A	-	-	-	-	-	-
10219	10218	18	unknown function	deletion	C	-	-	-	-	-	-
10220	10219	18	unknown function	deletion	A	-	-	-	-	-	-
10221	10220	18	unknown function	deletion	A	-	-	-	-	-	-
10222	10221	18	unknown function	deletion	G	-	-	-	-	-	-
10223	10222	18	unknown function	deletion	A	-	-	-	-	-	-
10224	10223	18	unknown function	deletion	G	-	-	-	-	-	-
10225	10224	18	unknown function	deletion	C	-	-	-	-	-	-
10226	10225	18	unknown function	deletion	G	-	-	-	-	-	-
10227	10226	18	unknown function	deletion	A	-	-	-	-	-	-
10228	10227	18	unknown function	deletion	A	-	-	-	-	-	-
10229	10228	18	unknown function	deletion	G	-	-	-	-	-	-
10230	10229	18	unknown function	deletion	T	-	-	-	-	-	-
10231	10230	18	unknown function	deletion	A	-	-	-	-	-	-
10232	10231	18	unknown function	deletion	G	-	-	-	-	-	-
10233	10232	18	unknown function	deletion	T	-	-	-	-	-	-
10234	10233	18	unknown function	deletion	A	-	-	-	-	-	-
10235	10234	18	unknown function	deletion	G	-	-	-	-	-	-
10236	10235	18	unknown function	deletion	G	-	-	-	-	-	-
10237	10236	18	unknown function	deletion	A	-	-	-	-	-	-
10238	10237	18	unknown function	deletion	T	-	-	-	-	-	-
10239	10238	18	unknown function	deletion	G	-	-	-	-	-	-
10240	10239	18	unknown function	deletion	C	-	-	-	-	-	-
10241	10240	18	unknown function	deletion	A	-	-	-	-	-	-
10242	10241	18	unknown function	deletion	T	-	-	-	-	-	-
10243	10242	18	unknown function	deletion	C	-	-	-	-	-	-
10244	10243	18	unknown function	deletion	G	-	-	-	-	-	-
10245	10244	18	unknown function	deletion	A	-	-	-	-	-	-
10246	10245	18	unknown function	deletion	G	-	-	-	-	-	-
10247	10246	18	unknown function	deletion	T	-	-	-	-	-	-
10248	10247	18	unknown function	deletion	T	-	-	-	-	-	-
10249	10248	18	unknown function	deletion	C	-	-	-	-	-	-
10250	10249	18	unknown function	deletion	C	-	-	-	-	-	-
10251	10250	18	unknown function	deletion	G	-	-	-	-	-	-
10252	10251	18	unknown function	deletion	C	-	-	-	-	-	-
10253	10252	18	unknown function	deletion	C	-	-	-	-	-	-
10254	10253	18	unknown function	deletion	A	-	-	-	-	-	-
10255	10254	18	unknown function	deletion	C	-	-	-	-	-	-
10256	10255	18	unknown function	deletion	G	-	-	-	-	-	-
10257	10256	18	unknown function	deletion	G	-	-	-	-	-	-
10258	10257	18	unknown function	deletion	T	-	-	-	-	-	-
10259	10258	18	unknown function	deletion	A	-	-	-	-	-	-
10260	10259	18	unknown function	deletion	A	-	-	-	-	-	-
10261	10260	18	unknown function	deletion	G	-	-	-	-	-	-
10262	10261	18	unknown function	deletion	T	-	-	-	-	-	-
10263	10262	18	unknown function	deletion	C	-	-	-	-	-	-
10264	10263	18	unknown function	deletion	T	-	-	-	-	-	-
10265	10264	18	unknown function	deletion	G	-	-	-	-	-	-
10266	10265	18	unknown function	deletion	A	-	-	-	-	-	-
10267	10266	18	unknown function	deletion	A	-	-	-	-	-	-
10268	10267	18	unknown function	deletion	T	-	-	-	-	-	-
10269	10268	18	unknown function	deletion	A	-	-	-	-	-	-
10270	10269	non coding		deletion	A	-	-	-	-	-	-
10271	10270	non coding		deletion	G	-	-	-	-	-	-
10272	10271	non coding		deletion	G	-	-	-	-	-	-
10273	10272	non coding		deletion	T	-	-	-	-	-	-
10274	10273	non coding		deletion	A	-	-	-	-	-	-
10275	10274	non coding		deletion	G	-	-	-	-	-	-
10276	10275	non coding		deletion	C	-	-	-	-	-	-
10277	10276	non coding		deletion	A	-	-	-	-	-	-
10278	10277	non coding		deletion	C	-	-	-	-	-	-
10279	10278	non coding		deletion	T	-	-	-	-	-	-
10280	10279	non coding		deletion	A	-	-	-	-	-	-
10281	10280	non coding		deletion	T	-	-	-	-	-	-
10282	10281	non coding		deletion	A	-	-	-	-	-	-
10283	10282	non coding		deletion	G	-	-	-	-	-	-
10284	10283	non coding		deletion	G	-	-	-	-	-	-
10285	10284	non coding		deletion	A	A	A	-	A	A	-
10286	10285	non coding		deletion	A	A	A	-	A	A	-
10287	10286	non coding		deletion	C	C	C	-	C	C	-
10288	10287	non coding		deletion	A	A	A	-	A	A	-
10289	10288	non coding		deletion	T	T	T	-	T	T	-
10290	10289	non coding		deletion	A	A	A	-	A	A	-
10291	10290	non coding		deletion	C	C	C	-	C	C	-
10292	10291	non coding		deletion	T	T	T	-	T	T	-
10293	10292	non coding		deletion	C	C	C	-	C	C	-
10294	10293	non coding		deletion	A	A	A	-	A	A	-
10295	10294	non coding		deletion	A	A	A	-	A	A	-
10296	10295	non coding		deletion	G	G	G	-	G	G	-
10297	10296	non coding		deletion	G	G	G	-	G	G	-
10298	10297	non coding		deletion	T	T	T	-	T	T	-
10299	10298	non coding		deletion	C	C	C	-	C	C	-
10300	10299	non coding		deletion	A	A	A	-	A	A	-
10301	10300	non coding		deletion	T	T	T	-	T	T	-
10302	10301	non coding		deletion	C	C	C	-	C	C	-
10303	10302	non coding		deletion	G	G	G	-	G	G	-
10304	10303	non coding		deletion	G	G	G	-	G	G	-
10305	10304	non coding		deletion	A	A	A	-	A	A	-
10306	10305	non coding		deletion	T	T	T	-	T	T	-
10307	10306	non coding		deletion	T	T	T	-	T	T	-
10308	10307	non coding		deletion	C	C	C	-	C	C	-
10309	10308	non coding		deletion	C	C	C	-	C	C	-
10310	10309	non coding		deletion	G	G	G	-	G	G	-
10311	10310	non coding		deletion	G	G	G	-	G	G	-
10312	10311	non coding		deletion	T	T	T	-	T	T	-
10313	10312	non coding		deletion	G	G	G	-	G	G	-
10314	10313	non coding		deletion	G	G	G	-	G	G	-
10315	10314	non coding		deletion	C	C	C	-	C	C	-
10316	10315	non coding		deletion	C	C	C	-	C	C	-
10317	10316	non coding		deletion	T	T	T	-	T	T	-
10318	10317	non coding		deletion	T	T	T	-	T	T	-
10319	10318	non coding		deletion	T	T	T	-	T	T	-
10320	10319	non coding		deletion	A	A	A	-	A	A	-
10321	10320	non coding		deletion	T	T	T	-	T	T	-
10322	10321	non coding		deletion	G	G	G	-	G	G	-
10323	10322	non coding		deletion	A	A	A	-	A	A	-
10324	10323	non coding		deletion	A	A	A	-	A	A	-
10325	10324	non coding		deletion	T	T	T	-	T	T	-
10326	10325	non coding		deletion	G	G	G	-	G	G	-
10327	10326	non coding		deletion	T	T	T	-	T	T	-
10328	10327	non coding		deletion	T	T	T	-	T	T	-
10329	10328	non coding		deletion	C	C	C	-	C	C	-
10330	10329	non coding		deletion	C	C	C	-	C	C	-
10331	10330	non coding		deletion	T	T	T	-	T	T	-
10332	10331	non coding		deletion	T	T	T	-	T	T	-
10333	10332	non coding		deletion	A	A	A	-	A	A	-
10334	10333	non coding		deletion	C	C	C	-	C	C	-
10335	10334	non coding		deletion	G	G	G	-	G	G	-
10336	10335	non coding		deletion	A	A	A	-	A	A	-
10337	10336	non coding		deletion	G	G	G	-	G	G	-
10338	10337	non coding		deletion	C	C	C	-	C	C	-
10339	10338	non coding		deletion	A	A	A	-	A	A	-
10340	10339	non coding		deletion	C	C	C	-	C	C	-
10341	10340	non coding		deletion	A	A	A	-	A	A	-
10342	10341	non coding		deletion	A	A	A	-	A	A	-
10343	10342	non coding		deletion	T	T	T	-	T	T	-
10344	10343	non coding		deletion	C	C	C	-	C	C	-
10345	10344	non coding		deletion	A	A	A	-	A	A	-
10346	10345	non coding		deletion	G	G	G	-	G	G	-
10347	10346	non coding		deletion	G	G	G	-	G	G	-
10348	10347	non coding		deletion	A	A	A	-	A	A	-
10349	10348	non coding		deletion	G	G	G	-	G	G	-
10350	10349	non coding		deletion	T	T	T	-	T	T	-
10351	10350	non coding		deletion	A	A	A	-	A	A	-
10352	10351	non coding		deletion	A	A	A	-	A	A	-
10353	10352	non coding		deletion	C	C	C	-	C	C	-
10354	10353	non coding		deletion	A	A	A	-	A	A	-
10355	10354	non coding		deletion	C	C	C	-	C	C	-
10356	10355	19	unknown function	deletion	C	C	C	-	C	C	-
10357	10356	19	unknown function	deletion	A	A	A	-	A	A	-
10358	10357	19	unknown function	deletion	T	T	T	-	T	T	-
10359	10358	19	unknown function	deletion	G	G	G	-	G	G	-
10360	10359	19	unknown function	deletion	T	T	T	-	T	T	-
10361	10360	19	unknown function	deletion	A	A	A	-	A	A	-
10362	10361	19	unknown function	deletion	C	C	C	-	C	C	-
10363	10362	19	unknown function	deletion	C	C	C	-	C	C	-
10364	10363	19	unknown function	deletion	A	A	A	-	A	A	-
10365	10364	19	unknown function	deletion	G	G	G	-	G	G	-
10366	10365	19	unknown function	deletion	A	A	A	-	A	A	-
10367	10366	19	unknown function	deletion	A	A	A	-	A	A	-
10368	10367	19	unknown function	deletion	C	C	C	-	C	C	-
10369	10368	19	unknown function	deletion	A	A	A	-	A	A	-
10370	10369	19	unknown function	deletion	C	C	C	-	C	C	-
10371	10370	19	unknown function	deletion	A	A	A	-	A	A	-
10372	10371	19	unknown function	deletion	A	A	A	-	A	A	-
10373	10372	19	unknown function	deletion	T	T	T	-	T	T	-
10374	10373	19	unknown function	deletion	C	C	C	-	C	C	-
10375	10374	19	unknown function	deletion	A	A	A	-	A	A	-
10376	10375	19	unknown function	deletion	A	A	A	-	A	A	-
10377	10376	19	unknown function	deletion	C	C	C	-	C	C	-
10378	10377	19	unknown function	deletion	T	T	T	-	T	T	-
10379	10378	19	unknown function	deletion	T	T	T	-	T	T	-
10380	10379	19	unknown function	deletion	T	T	T	-	T	T	-
10381	10380	19	unknown function	deletion	G	G	G	-	G	G	-
10382	10381	19	unknown function	deletion	A	A	A	-	A	A	-
10383	10382	19	unknown function	deletion	G	G	G	-	G	G	-
10384	10383	19	unknown function	deletion	C	C	C	-	C	C	-
10385	10384	19	unknown function	deletion	G	G	G	-	G	G	-
10386	10385	19	unknown function	deletion	C	C	C	-	C	C	-
10387	10386	19	unknown function	deletion	A	A	A	-	A	A	-
10388	10387	19	unknown function	deletion	A	A	A	-	A	A	-
10389	10388	19	unknown function	deletion	C	C	C	-	C	C	-
10390	10389	19	unknown function	deletion	C	C	C	-	C	C	-
10391	10390	19	unknown function	deletion	G	G	G	-	G	G	-
10392	10391	19	unknown function	deletion	T	T	T	-	T	T	-
10393	10392	19	unknown function	deletion	G	G	G	-	G	G	-
10394	10393	19	unknown function	deletion	A	A	A	-	A	A	-
10395	10394	19	unknown function	deletion	A	A	A	-	A	A	-
10396	10395	19	unknown function	deletion	C	C	C	-	C	C	-
10397	10396	19	unknown function	deletion	G	G	G	-	G	G	-
10398	10397	19	unknown function	deletion	T	T	T	-	T	T	-
10399	10398	19	unknown function	deletion	C	C	C	-	C	C	-
10400	10399	19	unknown function	deletion	A	A	A	-	A	A	-
10401	10400	19	unknown function	deletion	G	G	G	-	G	G	-
10402	10401	19	unknown function	deletion	C	C	C	-	C	C	-
10403	10402	19	unknown function	deletion	A	A	A	-	A	A	-
10404	10403	19	unknown function	deletion	G	G	G	-	G	G	-
10405	10404	19	unknown function	deletion	A	A	A	-	A	A	-
10406	10405	19	unknown function	deletion	C	C	C	-	C	C	-
10407	10406	19	unknown function	deletion	C	C	C	-	C	C	-
10408	10407	19	unknown function	deletion	G	G	G	-	G	G	-
10409	10408	19	unknown function	deletion	A	A	A	-	A	A	-
10410	10409	19	unknown function	deletion	G	G	G	-	G	G	-
10411	10410	19	unknown function	deletion	G	G	G	-	G	G	-
10412	10411	19	unknown function	deletion	G	G	G	-	G	G	-
10413	10412	19	unknown function	deletion	T	T	T	-	T	T	-
10414	10413	19	unknown function	deletion	T	T	T	-	T	T	-
10415	10414	19	unknown function	deletion	A	A	A	-	A	A	-
10416	10415	19	unknown function	deletion	T	T	T	-	T	T	-
10417	10416	19	unknown function	deletion	A	A	A	-	A	A	-
10418	10417	19	unknown function	deletion	T	T	T	-	T	T	-
10419	10418	19	unknown function	deletion	C	C	C	-	C	C	-
10420	10419	19	unknown function	deletion	C	C	C	-	C	C	-
10421	10420	19	unknown function	deletion	C	C	C	-	C	C	-
10422	10421	19	unknown function	deletion	T	T	T	-	T	T	-
10423	10422	19	unknown function	deletion	A	A	A	-	A	A	-
10424	10423	19	unknown function	deletion	A	A	A	-	A	A	-
10425	10424	19	unknown function	deletion	G	G	G	-	G	G	-
10426	10425	19	unknown function	deletion	G	G	G	-	G	G	-
10427	10426	19	unknown function	deletion	G	G	G	-	G	G	-
10428	10427	19	unknown function	deletion	C	C	C	-	C	C	-
10429	10428	19	unknown function	deletion	C	C	C	-	C	C	-
10430	10429	19	unknown function	deletion	G	G	G	-	G	G	-
10431	10430	19	unknown function	deletion	C	C	C	-	C	C	-
10432	10431	19	unknown function	deletion	A	A	A	-	A	A	-
10433	10432	19	unknown function	deletion	A	A	A	-	A	A	-
10434	10433	19	unknown function	deletion	G	G	G	-	G	G	-
10435	10434	19	unknown function	deletion	C	C	C	-	C	C	-
10436	10435	19	unknown function	deletion	T	T	T	-	T	T	-
10437	10436	19	unknown function	deletion	G	G	G	-	G	G	-
10438	10437	19	unknown function	deletion	A	A	A	-	A	A	-
10439	10438	19	unknown function	deletion	A	A	A	-	A	A	-
10440	10439	19	unknown function	deletion	C	C	C	-	C	C	-
10441	10440	19	unknown function	deletion	A	A	A	-	A	A	-
10442	10441	19	unknown function	deletion	A	A	A	-	A	A	-
10443	10442	19	unknown function	deletion	G	G	G	-	G	G	-
10444	10443	19	unknown function	deletion	A	A	A	-	A	A	-
10445	10444	19	unknown function	deletion	C	C	C	-	C	C	-
10446	10445	19	unknown function	deletion	G	G	G	-	G	G	-
10447	10446	19	unknown function	deletion	A	A	A	-	A	A	-
10448	10447	19	unknown function	deletion	A	A	A	-	A	A	-
10449	10448	19	unknown function	deletion	A	A	A	-	A	A	-
10450	10449	19	unknown function	deletion	C	C	C	-	C	C	-
10451	10450	19	unknown function	deletion	G	G	G	-	G	G	-
10452	10451	19	unknown function	deletion	C	C	C	-	C	C	-
10453	10452	19	unknown function	deletion	G	G	G	-	G	G	-
10454	10453	19	unknown function	deletion	G	G	G	-	G	G	-
10455	10454	19	unknown function	deletion	T	T	T	-	T	T	-
10456	10455	19	unknown function	deletion	G	G	G	-	G	G	-
10457	10456	19	unknown function	deletion	T	T	T	-	T	T	-
10458	10457	19	unknown function	deletion	T	T	T	-	T	T	-
10459	10458	19	unknown function	deletion	G	G	G	-	G	G	-
10460	10459	19	unknown function	deletion	G	G	G	-	G	G	-
10461	10460	19	unknown function	deletion	C	C	C	-	C	C	-
10462	10461	19	unknown function	deletion	G	G	G	-	G	G	-
10463	10462	19	unknown function	deletion	T	T	T	-	T	T	-
10464	10463	19	unknown function	deletion	G	G	G	-	G	G	-
10465	10464	19	unknown function	deletion	A	A	A	-	A	A	-
10466	10465	19	unknown function	deletion	A	A	A	-	A	A	-
10467	10466	19	unknown function	deletion	G	G	G	-	G	G	-
10468	10467	19	unknown function	deletion	G	G	G	-	G	G	-
10469	10468	19	unknown function	deletion	G	G	G	-	G	G	-
10470	10469	19	unknown function	deletion	T	T	T	-	T	T	-
10471	10470	19	unknown function	deletion	T	T	T	-	T	T	-
10472	10471	19	unknown function	deletion	C	C	C	-	C	C	-
10473	10472	19	unknown function	deletion	C	C	C	-	C	C	-
10474	10473	19	unknown function	deletion	T	T	T	-	T	T	-
10475	10474	19	unknown function	deletion	T	T	T	-	T	T	-
10476	10475	19	unknown function	deletion	C	C	C	-	C	C	-
10477	10476	19	unknown function	deletion	C	C	C	-	C	C	-
10478	10477	19	unknown function	deletion	G	G	G	-	G	G	-
10479	10478	19	unknown function	deletion	T	T	T	-	T	T	-
10480	10479	19	unknown function	deletion	A	A	A	-	A	A	-
10481	10480	19	unknown function	deletion	A	A	A	-	A	A	-
10482	10481	19	unknown function	deletion	T	T	T	-	T	T	-
10483	10482	19	unknown function	deletion	G	G	G	-	G	G	-
10484	10483	19	unknown function	deletion	C	C	C	-	C	C	-
10485	10484	19	unknown function	deletion	G	G	G	-	G	G	-
10486	10485	19	unknown function	deletion	A	A	A	-	A	A	-
10487	10486	19	unknown function	deletion	A	A	A	-	A	A	-
10488	10487	19	unknown function	deletion	G	G	G	-	G	G	-
10489	10488	19	unknown function	deletion	G	G	G	-	G	G	-
10490	10489	19	unknown function	deletion	G	G	G	-	G	G	-
10491	10490	19	unknown function	deletion	T	T	T	-	T	T	-
10492	10491	19	unknown function	deletion	G	G	G	-	G	G	-
10493	10492	19	unknown function	deletion	A	A	A	-	A	A	-
10494	10493	19	unknown function	deletion	C	C	C	-	C	C	-
10495	10494	19	unknown function	deletion	A	A	A	-	A	A	-
10496	10495	19	unknown function	deletion	G	G	G	-	G	G	-
10497	10496	19	unknown function	deletion	C	C	C	-	C	C	-
10498	10497	19	unknown function	deletion	G	G	G	-	G	G	-
10499	10498	19	unknown function	deletion	T	T	T	-	T	T	-
10500	10499	19	unknown function	deletion	T	T	T	-	T	T	-
10501	10500	19	unknown function	deletion	G	G	G	-	G	G	-
10502	10501	19	unknown function	deletion	T	T	T	-	T	T	-
10503	10502	19	unknown function	deletion	T	T	T	-	T	T	-
10504	10503	19	unknown function	deletion	A	A	A	-	A	A	-
10505	10504	19	unknown function	deletion	A	A	A	-	A	A	-
10506	10505	19	unknown function	deletion	C	C	C	-	C	C	-
10507	10506	19	unknown function	deletion	C	C	C	-	C	C	-
10508	10507	19	unknown function	deletion	A	A	A	-	A	A	-
10509	10508	19	unknown function	deletion	A	A	A	-	A	A	-
10510	10509	19	unknown function	deletion	G	G	G	-	G	G	-
10511	10510	19	unknown function	deletion	A	A	A	-	A	A	-
10512	10511	19	unknown function	deletion	G	G	G	-	G	G	-
10513	10512	19	unknown function	deletion	A	A	A	-	A	A	-
10514	10513	19	unknown function	deletion	A	A	A	-	A	A	-
10515	10514	19	unknown function	deletion	A	A	A	-	A	A	-
10516	10515	19	unknown function	deletion	T	T	T	-	T	T	-
10517	10516	19	unknown function	deletion	A	A	A	-	A	A	-
10518	10517	19	unknown function	deletion	C	C	C	-	C	C	-
10519	10518	19	unknown function	deletion	T	T	T	-	T	T	-
10520	10519	19	unknown function	deletion	T	T	T	-	T	T	-
10521	10520	19	unknown function	deletion	C	C	C	-	C	C	-
10522	10521	19	unknown function	deletion	G	G	G	-	G	G	-
10523	10522	19	unknown function	deletion	T	T	T	-	T	T	-
10524	10523	19	unknown function	deletion	A	A	A	-	A	A	-
10525	10524	19	unknown function	deletion	G	G	G	-	G	G	-
10526	10525	19	unknown function	deletion	G	G	G	-	G	G	-
10527	10526	19	unknown function	deletion	A	A	A	-	A	A	-
10528	10527	19	unknown function	deletion	G	G	G	-	G	G	-
10529	10528	19	unknown function	deletion	C	C	C	-	C	C	-
10530	10529	19	unknown function	deletion	G	G	G	-	G	G	-
10531	10530	19	unknown function	deletion	T	T	T	-	T	T	-
10532	10531	19	unknown function	deletion	A	A	A	-	A	A	-
10533	10532	non coding		deletion	A	A	A	-	A	A	-
10534	10533	non coding		deletion	C	C	C	-	C	C	-
10535	10534	non coding		deletion	A	A	A	-	A	A	-
10536	10535	20	dGTPase inhibitor	deletion	A	A	A	-	A	A	-
10537	10536	20	dGTPase inhibitor	deletion	A	A	A	-	A	A	-
10538	10537	20	dGTPase inhibitor	deletion	T	T	T	-	T	T	-
10539	10538	20	dGTPase inhibitor	deletion	G	G	G	-	G	G	-
10540	10539	20	dGTPase inhibitor	deletion	G	G	G	-	G	G	-
10541	10540	20	dGTPase inhibitor	deletion	C	C	C	-	C	C	-
10542	10541	20	dGTPase inhibitor	deletion	T	T	T	-	T	T	-
10543	10542	20	dGTPase inhibitor	deletion	A	A	A	-	A	A	-
10544	10543	20	dGTPase inhibitor	deletion	C	C	C	-	C	C	-
10545	10544	20	dGTPase inhibitor	deletion	T	T	T	-	T	T	-
10546	10545	20	dGTPase inhibitor	deletion	G	G	G	-	G	G	-
10547	10546	20	dGTPase inhibitor	deletion	A	A	A	-	A	A	-
10548	10547	20	dGTPase inhibitor	deletion	A	A	A	-	A	A	-
10549	10548	20	dGTPase inhibitor	deletion	A	A	A	-	A	A	-
10550	10549	20	dGTPase inhibitor	deletion	A	A	A	-	A	A	-
10551	10550	20	dGTPase inhibitor	deletion	A	A	A	-	A	A	-
10552	10551	20	dGTPase inhibitor	deletion	A	A	A	-	A	A	-
10553	10552	20	dGTPase inhibitor	deletion	G	G	G	-	G	G	-
10554	10553	20	dGTPase inhibitor	deletion	G	G	G	-	G	G	-
10555	10554	20	dGTPase inhibitor	deletion	T	T	T	-	T	T	-
10556	10555	20	dGTPase inhibitor	deletion	G	G	G	-	G	G	-
10557	10556	20	dGTPase inhibitor	deletion	G	G	G	-	G	G	-
10558	10557	20	dGTPase inhibitor	deletion	C	C	C	-	C	C	-
10559	10558	20	dGTPase inhibitor	deletion	T	T	T	-	T	T	-
10560	10559	20	dGTPase inhibitor	deletion	G	G	G	-	G	G	-
10561	10560	20	dGTPase inhibitor	deletion	T	T	T	-	T	T	-
10562	10561	20	dGTPase inhibitor	deletion	T	T	T	-	T	T	-
10563	10562	20	dGTPase inhibitor	deletion	C	C	C	-	C	C	-
10564	10563	20	dGTPase inhibitor	deletion	G	G	G	-	G	G	-
10565	10564	20	dGTPase inhibitor	deletion	A	A	A	-	A	A	-
10566	10565	20	dGTPase inhibitor	deletion	C	C	C	-	C	C	-
10567	10566	20	dGTPase inhibitor	deletion	G	G	G	-	G	G	-
10568	10567	20	dGTPase inhibitor	deletion	G	G	G	-	G	G	-
10569	10568	20	dGTPase inhibitor	deletion	G	G	G	-	G	G	-
10570	10569	20	dGTPase inhibitor	deletion	A	A	A	-	A	A	-
10571	10570	20	dGTPase inhibitor	deletion	G	G	G	-	G	G	-
10572	10571	20	dGTPase inhibitor	deletion	C	C	C	-	C	C	-
10573	10572	20	dGTPase inhibitor	deletion	A	A	A	-	A	A	-
10574	10573	20	dGTPase inhibitor	deletion	C	C	C	-	C	C	-
10575	10574	20	dGTPase inhibitor	deletion	A	A	A	-	A	A	-
10576	10575	20	dGTPase inhibitor	deletion	T	T	T	-	T	T	-
10577	10576	20	dGTPase inhibitor	deletion	C	C	C	-	C	C	-
10578	10577	20	dGTPase inhibitor	deletion	A	A	A	-	A	A	-
10579	10578	20	dGTPase inhibitor	deletion	C	C	C	-	C	C	-
10580	10579	20	dGTPase inhibitor	deletion	A	A	A	-	A	A	-
10581	10580	20	dGTPase inhibitor	deletion	A	A	A	-	A	A	-
10582	10581	20	dGTPase inhibitor	deletion	T	T	T	-	T	T	-
10583	10582	20	dGTPase inhibitor	deletion	G	G	G	-	G	G	-
10584	10583	20	dGTPase inhibitor	deletion	G	G	G	-	G	G	-
10585	10584	20	dGTPase inhibitor	deletion	T	T	T	-	T	T	-
10586	10585	20	dGTPase inhibitor	deletion	C	C	C	-	C	C	-
10587	10586	20	dGTPase inhibitor	deletion	T	T	T	-	T	T	-
10588	10587	20	dGTPase inhibitor	deletion	C	C	C	-	C	C	-
10589	10588	20	dGTPase inhibitor	deletion	G	G	G	-	G	G	-
10590	10589	20	dGTPase inhibitor	deletion	T	T	T	-	T	T	-
10591	10590	20	dGTPase inhibitor	deletion	T	T	T	-	T	T	-
10592	10591	20	dGTPase inhibitor	deletion	T	T	T	-	T	T	-
10593	10592	20	dGTPase inhibitor	deletion	A	A	A	-	A	A	-
10594	10593	20	dGTPase inhibitor	deletion	G	G	G	-	G	G	-
10595	10594	20	dGTPase inhibitor	deletion	G	G	G	-	G	G	-
10596	10595	20	dGTPase inhibitor	deletion	A	A	A	-	A	A	-
10597	10596	20	dGTPase inhibitor	deletion	G	G	G	-	G	G	-
10598	10597	20	dGTPase inhibitor	deletion	C	C	C	-	C	C	-
10599	10598	20	dGTPase inhibitor	deletion	A	A	A	-	A	A	-
10600	10599	20	dGTPase inhibitor	deletion	G	G	G	-	G	G	-
10601	10600	20	dGTPase inhibitor	deletion	C	C	C	-	C	C	-
10602	10601	20	dGTPase inhibitor	deletion	G	G	G	-	G	G	-
10603	10602	20	dGTPase inhibitor	deletion	G	G	G	-	G	G	-
10604	10603	20	dGTPase inhibitor	deletion	A	A	A	-	A	A	-
10605	10604	20	dGTPase inhibitor	deletion	G	G	G	-	G	G	-
10606	10605	20	dGTPase inhibitor	deletion	C	C	C	-	C	C	-
10607	10606	20	dGTPase inhibitor	deletion	G	G	G	-	G	G	-
10608	10607	20	dGTPase inhibitor	deletion	T	T	T	-	T	T	-
10609	10608	20	dGTPase inhibitor	deletion	A	A	A	-	A	A	-
10610	10609	20	dGTPase inhibitor	deletion	G	G	G	-	G	G	-
10611	10610	20	dGTPase inhibitor	deletion	A	A	A	-	A	A	-
10612	10611	20	dGTPase inhibitor	deletion	C	C	C	-	C	C	-
10613	10612	20	dGTPase inhibitor	deletion	T	T	T	-	T	T	-
10614	10613	20	dGTPase inhibitor	deletion	A	A	A	-	A	A	-
10615	10614	20	dGTPase inhibitor	deletion	A	A	A	-	A	A	-
10616	10615	20	dGTPase inhibitor	deletion	T	T	T	-	T	T	-
10617	10616	20	dGTPase inhibitor	deletion	G	G	G	-	G	G	-
[truncated: 188 more rows]

## Sheet: S4D_Data
Phage	CDS	Annotation	Tested dN/dS	p-value
A	204	tail fiber protein/RBP	Mean = 3.860, CoV = 0.000	0.1648
B	55	tail fiber protein/RBP	Mean = 68.55, CoV = 0.2213	0.4814
C	52	tail fiber protein/RBP	Mean = 109.1, CoV = 0.1005	0.1334
F	22	tail protein/tip attachment J	Mean = 3.822, CoV = 1.174	0.4552
F	30	tail fiber protein/RBP	Mean = 10.50, CoV = 1.982	3.017e-05
F	34	Holliday junction branch migration helicase	Mean = 3.315, CoV = 1.736	0.4471
F	51	DNA helicase	Mean = 47.08, CoV = 0.000	0.09041
