# Supplementary material for: The host range of generalist and specialist phages in capsule-diverse Klebsiella hosts is driven by the evolvability of receptor-binding proteins
Source: PLoS Biol. 2025 Nov 26;23(11):e3003515. doi: 10.1371/journal.pbio.3003515 (PMC12654880; doi:10.1371/journal.pbio.3003515)
Supplement: S5 Data — Raw data, ANOVA results, and Post Hoc Tukey results. (XLSX) [file pbio.3003515.s012.xlsx]

## Sheet: S5_Data
phage	replicate	well	initial_titer	log(initial_titer)	final_titer	log(final_titer)	log.titer.increment=log(final_titer)-log(initial_titer)
K74_evo1	1	1	8100000	6.90849	10300000000	10.0128	3.10435
K74_evo1	1	2	8100000	6.90849	8300000000	9.91908	3.01059
K74_evo1	1	3	8100000	6.90849	8500000000	9.92942	3.02093
K74_evo1	2	1	8200000	6.91381	9000000000	9.95424	3.04043
K74_evo1	2	2	8200000	6.91381	10300000000	10.0128	3.09902
K74_evo1	2	3	8200000	6.91381	10700000000	10.0294	3.11557
K74_evo1	3	1	3800000	6.57978	16700000000	10.2227	3.64293
K74_evo1	3	2	3800000	6.57978	10800000000	10.0334	3.45364
K74_evo1	3	3	3800000	6.57978	24000000000	10.3802	3.80043
K74_evo4	1	1	10400000	7.01703	9400000000	9.97313	2.95609
K74_evo4	1	2	10400000	7.01703	12000000000	10.0792	3.06215
K74_evo4	1	3	10400000	7.01703	7800000000	9.89209	2.87506
K74_evo4	2	1	10900000	7.03743	12000000000	10.0792	3.04175
K74_evo4	2	2	10900000	7.03743	12700000000	10.1038	3.06638
K74_evo4	2	3	10900000	7.03743	8800000000	9.94448	2.90706
K74_evo4	3	1	9000000	6.95424	11100000000	10.0453	3.09108
K74_evo4	3	2	9000000	6.95424	11600000000	10.0645	3.11022
K74_evo4	3	3	9000000	6.95424	12800000000	10.1072	3.15297
K74PH1219C2	1	1	10300000	7.01284	1520000000	9.18184	2.16901
K74PH1219C2	1	2	10300000	7.01284	2550000000	9.40654	2.3937
K74PH1219C2	1	3	10300000	7.01284	1760000000	9.24551	2.23268
K74PH1219C2	2	1	22900000	7.35984	1730000000	9.23805	1.87821
K74PH1219C2	2	2	22900000	7.35984	1480000000	9.17026	1.81043
K74PH1219C2	2	3	22900000	7.35984	1700000000	9.23045	1.87061
K74PH1219C2	3	1	11000000	7.04139	1080000000	9.03342	1.99203
K74PH1219C2	3	2	11000000	7.04139	930000000	8.96848	1.92709
K74PH1219C2	3	3	11000000	7.04139	2080000000	9.31806	2.27667
ANOVA
Df Sum Sq Mean Sq F value Pr(>F)
Fago 2 10.478 5.239 28.34 4.8e-07 ***
Residuals 24 4.437 0.185
---
Signif. codes: 0 ‘***’ 0.001 ‘**’ 0.01 ‘*’ 0.05 ‘.’ 0.1 ‘ ’ 1
POST HOC TUKEY
Tukey multiple comparisons of means
95% family-wise confidence level
Fit: aov(formula = log.titer.increment ~ phage, data = K74_data_titer)
$phage
diff lwr upr p adj
K74_evo1-K74PH129C2 1.5251454 1.0189710 2.0313198 0.0000003
K74_evo4-K74PH129C2 0.7208116 0.2146372 1.2269860 0.0044041
K74_evo4-K74_evo1 -0.8043338 -1.3105082 -0.2981594 0.0015962
