# Supplementary material for: The host range of generalist and specialist phages in capsule-diverse Klebsiella hosts is driven by the evolvability of receptor-binding proteins
Source: PLoS Biol. 2025 Nov 26;23(11):e3003515. doi: 10.1371/journal.pbio.3003515 (PMC12654880; doi:10.1371/journal.pbio.3003515)
Supplement: S6 Data — Graphic representation of the β–α value for each position of the CDS, with dN/dS > 1 indicating exact positions under positive selection. Bayes factor for the prediction of positive selection on positions with posterior probabilities of [α < β] < 0.9% were > 10 (strong evidence). aa: amino acid. S6A. Positions per protein under the effect of selection. S6B. β–α value for each position. (XLSX) [file pbio.3003515.s013.xlsx]

## Sheet: S6A_Data
Phage F	cds30	32 sequences	1314 sites	with posterior probability of 0,85	variants
Site	Partition	α	β	β-α	Prob[α>β]	Prob[α<β]	BayesFactor[α<β]
541	1	4.653	41.437	36.784	0.011	0.95	22.414	positive/diversifying selection
602	1	3.97	34.721	30.751	0.022	0.943	19.392	positive/diversifying selection
685	1	4.408	41.737	37.329	0.009	0.954	24.786	positive/diversifying selection
697	1	4.006	32.859	28.853	0.026	0.936	17.419	positive/diversifying selection
937	1	3.849	34.453	30.604	0.021	0.944	19.921	positive/diversifying selection
1100	1	4.113	33.783	29.67	0.025	0.937	17.645	positive/diversifying selection
1121	1	5.344	37.395	32.051	0.024	0.926	14.71	positive/diversifying selection
702	1	20.3	2.029	-18.271	0.881	0.089	0.115	negative/purifying selection
1069	1	10.781	48.276	37.495	0.01	0.869	7.841	positive/diversifying selection
1118	1	21.198	2.207	-18.991	0.882	0.087	0.112	negative/purifying selection
1131	1	20.286	2.01	-18.275	0.881	0.088	0.115	negative/purifying selection
Phage F	cds22	9 sequences	1470 sites	with posterior probability of 0,85	variants
Site	Partition	α	β	β-α	Prob[α>β]	Prob[α<β]	BayesFactor[α<β]
1446	1	4.37	27.865	23.495	0.083	0.876	7.901	positive/diversifying selection
1421	1	4.373	28.184	23.811	0.081	0.877	8.032	positive/diversifying selection
1404	1	4.521	28.02	23.499	0.084	0.873	7.746	positive/diversifying selection
1386	1	4.328	28.206	23.878	0.081	0.878	8.11	positive/diversifying selection
545	1	28.813	4.129	-24.685	0.886	0.075	0.091	negative/purifying selection
1331	1	4.355	27.65	23.295	0.084	0.875	7.833	positive/diversifying selection
1378	1	4.323	27.896	23.573	0.082	0.877	7.984	positive/diversifying selection
1383	1	4.325	27.841	23.516	0.083	0.876	7.958	positive/diversifying selection
Phage F	cds51	6 sequences	526 sites	with posterior probability of 0,85	variants
Site	Partition	α	β	β-α	Prob[α>β]	Prob[α<β]	BayesFactor[α<β]
64	1	4.617	28.886	24.269	0.081	0.876	7.944	positive/diversifying selection
307	1	4.752	40.048	35.296	0.021	0.938	17.076	positive/diversifying selection
422	1	4.801	28.517	23.716	0.086	0.87	7.536	positive/diversifying selection
488	1	4.598	28.986	24.388	0.081	0.877	8.014	positive/diversifying selection
Phage F	cds34	12 sequences	1343 sites	with posterior probability of 0,85	variants
Site	Partition	α	β	β-α	Prob[α>β]	Prob[α<β]	BayesFactor[α<β]
25	1	4.235	23.45	19.215	0.107	0.851	6.545	positive/diversifying selection
770	1	3.962	25.174	21.212	0.093	0.867	7.516	positive/diversifying selection
824	1	4.269	25.04	20.771	0.098	0.86	7.063	positive/diversifying selection
868	1	4.363	25.445	21.082	0.097	0.861	7.095	positive/diversifying selection
938	1	4.364	25.514	21.15	0.096	0.861	7.118	positive/diversifying selection
1161	1	4.364	25.514	21.15	0.096	0.861	7.118	positive/diversifying selection
1194	1	4.427	25.837	21.41	0.095	0.862	7.159	positive/diversifying selection
1225	1	4.364	25.551	21.187	0.096	0.861	7.132	positive/diversifying selection
1308	1	28.636	3.483	-25.153	0.899	0.067	0.083	negative/purifying selection
Phage F	cds6	3 sequences	158 sites	with posterior probability of 0,85	variants
Site	Partition	α	β	β-α	Prob[α>β]	Prob[α<β]	BayesFactor[α<β]
12	1	28.804	3.792	-25.012	0.892	72	0.085	negative/purifying selection
13	1	4.086	29.076	24.99	0.074	888	8.759	positive/diversifying selection
Phage A	cds204	11 sequences	1477 sites	with posterior probability of 0,85	variants
Site	Partition	α	β	β-α	Prob[α>β]	Prob[α<β]	BayesFactor[α<β]
94	1	5.042	36.748	31.706	0.033	0.923	15.324	positive/diversifying selection
203	1	28.328	2.557	-25.771	0.918	0.056	0.076	negative/purifying selection
358	1	5.038	36.848	31.81	0.033	0.923	15.405	positive/diversifying selection
495	1	4.558	37.403	32.845	0.027	0.934	18.073	positive/diversifying selection
659	1	5.053	42.862	37.809	0.015	0.941	20.641	positive/diversifying selection
844	1	4.748	36.498	31.751	0.031	0.927	16.415	positive/diversifying selection
934	1	4.732	36.56	31.827	0.031	0.928	16.53	positive/diversifying selection
1197	1	3.94	37.828	33.888	0.021	0.946	22.539	positive/diversifying selection
Phage A	cds291	3 sequences	657 sites	with posterior probability of 0,85	variants
Site	Partition	α	β	β-α	Prob[α>β]	Prob[α<β]	BayesFactor[α<β]
363	1	5.436	30.12	24.683	0.084	0.867	7.442	positive/diversifying selection
532	1	5.414	30.635	25.22	0.081	0.87	7.664	positive/diversifying selection
Phage B	cds55	3 sequences	808 sites	with posterior probability of 0,85	variants
Site	Partition	α	β	β-α	Prob[α>β]	Prob[α<β]	BayesFactor[α<β]
422	1	5.066	31.066	26.001	0.075	0.88	8.071	positive/diversifying selection
545	1	4.94	30.899	25.959	0.074	0.881	8.192	positive/diversifying selection
613	1	4.94	30.989	26.049	0.074	0.882	8.23	positive/diversifying selection
Phage B	cds36	3 sequences	708 sites	with posterior probability of 0,85	variants
Site	Partition	α	β	β-α	Prob[α>β]	Prob[α<β]	BayesFactor[α<β]
100	1	5.23	41.517	36.287	0.021	0.934	15.703	positive/diversifying selection
Phage C	cds52	4 sequences	749 sites	with posterior probability of 0,85	variant calling data
Site	Partition	α	β	β-α	Prob[α>β]	Prob[α<β]	BayesFactor[α<β]
304	1	4.988	29.694	24.706	0.082	0.873	7.818	positive/diversifying selection
315	1	4.951	29.084	24.133	0.085	0.87	7.628	positive/diversifying selection
652	1	4.939	40.649	35.71	0.021	0.937	16.782	positive/diversifying selection

## Sheet: S6B_Data
Phage F	cds30		Phage F	cds22		Phage F	cds51		Phage F	cds34		Phage A	cds204		Phage B	cds55		Phage C	cds52
Position	Beta-alfa		Position	Beta-alfa		Position	Beta-alfa		Position	Beta-alfa		Position	Beta-alfa		Position	Beta-alfa		Position	Beta-alfa
1	-1.233		1	-0.652		1	-0.939		1	-1.584		1	-2.349		1	-0.303		1	-1.003
2	-0.501		2	-0.35		2	-0.641		2	-0.431		2	-1.817		2	0.079		2	-0.629
3	-0.661		3	-0.362		3	-0.641		3	-0.887		3	-2.244		3	0.062		3	-0.359
4	-0.49		4	-0.255		4	-0.373		4	-0.613		4	-1.875		4	-0.024		4	-0.629
5	-0.464		5	-0.652		5	-0.55		5	-0.76		5	-2.344		5	-0.049		5	-0.726
6	-0.494		6	-0.626		6	-0.526		6	-0.887		6	-1.418		6	-0.05		6	-0.6
7	-0.482		7	-0.322		7	-0.41		7	-0.899		7	-2.067		7	-0.163		7	-0.578
8	-0.445		8	-0.359		8	-0.409		8	-0.962		8	-1.875		8	-0.041		8	-0.662
9	-0.551		9	-0.284		9	-0.62		9	-0.676		9	-1.933		9	-0.066		9	-0.726
10	-0.229		10	-0.362		10	-0.508		10	-0.577		10	-1.875		10	0.052		10	-0.466
11	-1.233		11	-0.218		11	-0.542		11	-0.981		11	-1.655		11	0.054		11	-0.596
12	-0.603		12	-0.174		12	-0.542		12	-0.832		12	-2.067		12	-0.079		12	-0.403
13	-0.501		13	-0.33		13	-0.245		13	-0.939		13	-2.022		13	-0.163		13	-0.629
14	-0.432		14	-0.401		14	-0.523		14	-0.492		14	-2.047		14	-0.059		14	-0.642
15	-0.546		15	-0.347		15	-0.524		15	-0.885		15	-2.41		15	-0.059		15	-0.607
16	-0.49		16	-0.258		16	-0.517		16	-0.834		16	-1.694		16	-0.044		16	-0.513
17	-0.661		17	-0.234		17	-0.599		17	-0.822		17	-1.676		17	-0.034		17	-0.641
18	-0.559		18	-0.278		18	-0.641		18	-0.887		18	-2.281		18	-0.065		18	-0.629
19	-0.546		19	-0.372		19	-0.389		19	-0.962		19	-2.067		19	0.079		19	-0.629
20	-0.449		20	-0.362		20	-0.542		20	-0.832		20	-1.651		20	-0.066		20	-0.666
21	-0.571		21	-0.329		21	-0.315		21	-0.887		21	-1.451		21	-0.192		21	-0.301
22	-0.343		22	-0.184		22	-0.245		22	-0.71		22	-2.225		22	-0.065		22	-0.629
23	-0.693		23	-0.329		23	-0.596		23	-0.926		23	-1.651		23	0.079		23	-0.629
24	-0.694		24	-0.211		24	-0.785		24	-0.426		24	-2.244		24	0.054		24	-0.596
25	-0.489		25	-0.234		25	-0.245		25	19.191		25	-1.838		25	0.059		25	-0.221
26	-0.655		26	-0.172		26	-0.334		26	-0.89		26	-1.554		26	-0.059		26	-0.573
27	-0.432		27	-0.304		27	-0.521		27	-0.607		27	-1.817		27	0.025		27	-0.517
28	-0.006		28	-0.401		28	-0.599		28	-0.853		28	-2.061		28	-0.06		28	-0.7
29	-0.608		29	-0.304		29	-0.374		29	-0.899		29	-2.038		29	-0.048		29	-0.69
30	-0.097		30	-0.234		30	-0.374		30	-1.058		30	-2.019		30	-0.041		30	-0.662
31	-0.661		31	-0.362		31	-0.599		31	-0.969		31	-1.838		31	0.025		31	-0.517
32	-0.464		32	-0.348		32	-0.432		32	-0.398		32	-1.284		32	-0.154		32	-0.527
33	-0.367		33	-0.347		33	-0.484		33	-0.886		33	-1.118		33	-0.043		33	-0.438
34	-0.546		34	-0.348		34	-0.469		34	-0.398		34	-2.281		34	0.059		34	-0.221
35	-0.501		35	-0.184		35	-0.484		35	-0.982		35	-1.694		35	-0.154		35	-0.629
36	-0.534		36	-0.327		36	-0.442		36	-0.71		36	-2.072		36	-0.018		36	-0.508
37	-0.535		37	-0.419		37	-0.496		37	-1.037		37	-1.504		37	0.069		37	-0.629
38	-0.661		38	-0.261		38	-0.542		38	-0.969		38	-2.061		38	0.096		38	-0.629
39	-0.553		39	-0.401		39	-0.526		39	-0.832		39	-2.047		39	0.053		39	-0.634
40	-0.409		40	-0.211		40	-0.641		40	-0.886		40	-1.691		40	0.009		40	-0.615
41	-0.392		41	-0.218		41	-0.824		41	-0.743		41	-2.004		41	-0.075		41	-0.748
42	-0.656		42	-0.329		42	-0.373		42	-0.926		42	-1.838		42	0.059		42	-0.221
43	-0.407		43	-0.271		43	-0.373		43	-0.494		43	-1.926		43	0.039		43	-0.221
44	-0.244		44	-0.189		44	-0.521		44	-0.494		44	-1.86		44	0.044		44	-0.838
45	-0.432		45	-0.258		45	-0.632		45	-0.494		45	-2.067		45	0.069		45	-0.634
46	-0.553		46	-0.211		46	-0.373		46	-0.494		46	-2.244		46	-0.066		46	-0.666
47	-0.546		47	-0.377		47	-0.374		47	-0.494		47	-2.019		47	-0.163		47	-0.513
48	-0.502		48	-0.471		48	-0.432		48	-0.494		48	-2.004		48	-0.034		48	-0.641
49	-0.535		49	-0.201		49	-0.641		49	-0.494		49	-2.244		49	0.054		49	-0.596
50	-0.494		50	-0.347		50	-0.484		50	-0.494		50	-2.281		50	0.037		50	-0.615
51	-0.655		51	-0.255		51	-0.395		51	-0.494		51	-1.907		51	0.054		51	-0.596
52	-0.438		52	-0.106		52	-0.41		52	-0.494		52	-1.907		52	-0.154		52	-0.527
53	-0.535		53	-0.233		53	-0.632		53	-0.494		53	-1.534		53	-0.059		53	-0.573
54	-0.76		54	-0.284		54	-0.469		54	-0.494		54	-1.691		54	-0.06		54	-0.7
55	-0.65		55	-0.189		55	-0.508		55	-0.494		55	-2.004		55	-0.06		55	-0.611
56	-0.534		56	-0.189		56	-0.521		56	-0.494		56	-2.225		56	0.025		56	-0.748
57	-0.392		57	-0.261		57	-0.523		57	-0.494		57	-2.067		57	-0.024		57	-0.527
58	-1.233		58	-0.261		58	-0.527		58	-0.494		58	-1.504		58	-0.06		58	-0.7
59	-0.074		59	-0.261		59	-0.477		59	-0.494		59	-1.907		59	-0.049		59	-0.494
60	-0.476		60	-0.207		60	-0.208		60	-0.494		60	-1.804		60	-0.085		60	-0.396
61	-0.438		61	-0.234		61	-0.395		61	-0.494		61	-1.757		61	-0.154		61	-0.527
62	-0.534		62	-0.329		62	-0.41		62	-0.494		62	-1.418		62	0.079		62	-0.54
63	-0.559		63	-0.189		63	-0.245		63	-0.494		63	-2.244		63	-0.044		63	-0.513
64	-0.656		64	-0.218		64	24.261		64	-0.494		64	-1.694		64	-0.06		64	-0.513
65	-0.723		65	-0.401		65	-0.455		65	-0.494		65	-1.67		65	-0.059		65	-0.642
66	-0.551		66	-0.377		66	-0.245		66	-0.494		66	-1.851		66	-0.065		66	-0.629
67	-0.552		67	-0.234		67	-0.315		67	-0.494		67	-2.047		67	0.079		67	-0.629
68	-0.502		68	-0.233		68	-0.641		68	-0.494		68	-1.691		68	0.025		68	-0.517
69	-0.343		69	-0.329		69	-0.477		69	-0.494		69	-2.41		69	-0.154		69	-0.527
70	-0.723		70	-0.255		70	-0.527		70	-0.494		70	-1.907		70	-0.024		70	-0.54
71	-0.502		71	-0.305		71	-0.442		71	-0.494		71	-2.244		71	-0.313		71	-0.666
72	-0.65		72	-0.347		72	-0.526		72	-0.494		72	-1.851		72	-0.104		72	-0.615
73	-0.49		73	-0.235		73	-0.233		73	-0.494		73	-2.047		73	-0.104		73	-0.843
74	-0.552		74	-0.345		74	-0.665		74	-0.494		74	-2.047		74	-0.048		74	-0.629
75	-0.535		75	-0.377		75	-0.071		75	-0.494		75	-1.694		75	-0.06		75	-0.611
76	-0.504		76	-0.391		76	-0.527		76	-0.494		76	-1.418		76	-0.162		76	-0.54
77	-0.097		77	-0.372		77	-0.245		77	-0.494		77	-2.067		77	-0.137		77	-0.472
78	-0.517		78	-0.218		78	-0.542		78	-0.494		78	-2.309		78	-0.043		78	-0.474
79	-0.603		79	-0.462		79	-0.681		79	-0.494		79	-2.344		79	-0.034		79	-0.641
80	-0.229		80	-0.207		80	-0.508		80	-0.494		80	-1.907		80	0.025		80	-0.518
81	-0.535		81	-0.211		81	-0.533		81	-0.494		81	-2.047		81	-0.041		81	-0.666
82	-0.534		82	-0.207		82	-0.663		82	-0.494		82	-2.003		82	-0.154		82	-0.564
83	-0.502		83	-0.189		83	-0.634		83	-0.494		83	-1.67		83	0.079		83	-0.629
84	-0.603		84	-0.242		84	-0.389		84	-0.494		84	-1.084		84	-0.065		84	-0.629
85	-0.482		85	-0.348		85	-0.469		85	-0.494		85	-2.281		85	0.044		85	-0.838
86	-0.097		86	-0.224		86	-0.939		86	-0.494		86	-2.067		86	0.096		86	-0.691
87	-0.476		87	-0.218		87	-0.499		87	-0.494		87	-1.284		87	0.054		87	-0.777
88	-0.432		88	-0.377		88	-0.641		88	-0.494		88	-1.838		88	-0.059		88	-0.438
89	-0.65		89	-0.278		89	-0.374		89	-0.494		89	-2.281		89	-0.024		89	-0.564
90	-0.502		90	-0.189		90	-0.315		90	-0.494		90	-1.655		90	0.059		90	-0.494
91	-0.501		91	-0.278		91	-0.562		91	-0.494		91	-2.019		91	0.009		91	-0.615
92	-0.629		92	-0.35		92	-0.523		92	-0.494		92	-2.047		92	-0.137		92	-0.508
93	-0.494		93	-0.262		93	-0.634		93	-0.494		93	-2.047		93	0.069		93	-0.508
94	-0.097		94	-0.345		94	-0.496		94	-0.494		94	31.703		94	0.079		94	-0.629
95	-0.464		95	-0.445		95	-0.496		95	-0.494		95	-1.418		95	-0.068		95	-0.396
96	-0.449		96	-0.322		96	-0.939		96	-0.494		96	-2.41		96	0.053		96	-0.634
97	-0.49		97	-0.261		97	-0.37		97	-0.494		97	-1.851		97	-0.154		97	-0.629
98	-0.432		98	-0.419		98	-0.208		98	-0.494		98	-1.651		98	-0.059		98	-0.474
99	-0.546		99	-0.168		99	-0.071		99	-0.494		99	-1.933		99	0.052		99	-0.466
100	-0.693		100	-0.189		100	-0.681		100	-0.494		100	-1.187		100	0.049		100	-0.922
101	-0.629		101	-0.172		101	-0.687		101	-0.494		101	-2.061		101	0.052		101	-0.466
102	-0.534		102	-0.393		102	-0.245		102	-0.494		102	-2.072		102	-0.043		102	-0.54
103	-0.655		103	-0.393		103	-0.524		103	-0.494		103	-1.838		103	-0.035		103	-0.508
104	-0.504		104	-0.347		104	-0.397		104	-0.494		104	-1.907		104	0.05		104	-0.46
105	-0.551		105	-0.462		105	-0.499		105	-0.494		105	-2.038		105	-0.049		105	-0.726
106	-0.517		106	-0.442		106	-0.332		106	-0.494		106	-2.067		106	-0.018		106	-0.607
107	-0.504		107	-0.377		107	-0.517		107	-0.494		107	-2.037		107	-0.024		107	-0.54
108	-0.535		108	-0.262		108	-0.373		108	-0.494		108	-2.004		108	-0.034		108	-0.54
109	-0.655		109	-0.304		109	-0.55		109	-0.494		109	-2.047		109	-0.035		109	-0.574
110	-0.504		110	-0.401		110	-0.718		110	-0.494		110	-2.344		110	0.025		110	-0.843
111	-0.244		111	-0.376		111	-0.41		111	-0.494		111	-2.244		111	0.096		111	-0.629
112	-0.693		112	-0.462		112	-0.665		112	-0.494		112	-2.038		112	0.028		112	-0.508
113	-0.655		113	-0.234		113	-0.37		113	-0.494		113	-1.793		113	-0.137		113	-0.574
114	-0.504		114	-0.362		114	-0.469		114	-0.494		114	-1.926		114	-0.085		114	-0.32
115	-0.65		115	-0.234		115	-0.245		115	-0.494		115	-1.838		115	-0.303		115	-1.003
116	-0.504		116	-0.172		116	-0.455		116	-0.494		116	-2.225		116	-0.035		116	-0.607
117	-0.693		117	-0.33		117	-0.687		117	-0.494		117	-1.817		117	-0.303		117	-1.003
118	-0.693		118	-0.419		118	-0.526		118	-0.494		118	-2.225		118	-0.062		118	-0.403
119	-0.409		119	-0.348		119	-0.55		119	-0.494		119	-2.225		119	-0.034		119	-0.641
120	-0.629		120	-0.241		120	-0.785		120	-0.494		120	-1.694		120	0.096		120	-0.691
121	-0.65		121	-0.348		121	-0.785		121	-0.494		121	-2.41		121	0.054		121	-0.629
122	-0.097		122	-0.347		122	-0.634		122	-0.494		122	-2.344		122	-0.018		122	-0.574
123	-0.534		123	-0.304		123	-0.41		123	-0.494		123	-2.352		123	-0.059		123	-0.642
124	-0.703		124	-0.172		124	-0.208		124	-0.494		124	-2.225		124	0.053		124	-0.634
125	-0.445		125	-0.652		125	-0.632		125	-0.494		125	-2.003		125	-0.085		125	-0.383
126	-0.534		126	-0.442		126	-0.527		126	-0.494		126	-1.691		126	0.079		126	-0.691
127	-0.723		127	-0.168		127	-0.665		127	-0.494		127	-1.676		127	-0.018		127	-0.607
128	-0.432		128	-0.218		128	-0.708		128	-0.494		128	-1.838		128	-0.085		128	-0.517
129	-0.714		129	-0.261		129	-0.432		129	-0.494		129	-2.225		129	0.053		129	-0.634
130	-0.551		130	-0.322		130	-0.596		130	-0.494		130	-2.047		130	-0.085		130	-0.748
131	-0.551		131	-0.284		131	-0.939		131	-0.494		131	-2.003		131	-0.06		131	-0.7
132	-0.551		132	-0.345		132	-0.389		132	-0.494		132	-2.309		132	-0.049		132	-0.726
133	-0.501		133	-0.211		133	-0.374		133	-0.494		133	-2.244		133	-0.041		133	-0.662
134	-0.723		134	-0.211		134	-0.389		134	-0.494		134	-2.038		134	0.037		134	-0.748
135	-0.502		135	-0.218		135	-0.785		135	-0.494		135	-2.004		135	0.059		135	-0.221
136	-0.229		136	-0.211		136	-0.939		136	-0.494		136	-2.019		136	-0.018		136	-0.508
137	-0.629		137	-0.172		137	-0.245		137	-0.494		137	-2.047		137	-0.079		137	-0.301
138	-0.534		138	-0.261		138	-0.562		138	-0.494		138	-2.003		138	0.071		138	-0.69
139	-0.656		139	-0.174		139	-0.533		139	-0.494		139	-1.875		139	-0.034		139	-0.641
140	-0.476		140	-0.261		140	-0.245		140	-0.494		140	-1.757		140	-0.049		140	-0.508
141	-0.723		141	-0.241		141	-0.533		141	-0.494		141	-1.554		141	0.054		141	-0.69
142	-0.436		142	-0.261		142	-0.442		142	-0.494		142	-1.875		142	-0.059		142	-0.578
143	-0.229		143	-0.329		143	-0.374		143	-0.494		143	-1.874		143	0.079		143	-0.629
144	-0.655		144	-0.233		144	-0.432		144	-0.494		144	-2.225		144	-0.137		144	-0.607
145	-0.621		145	-0.419		145	-0.533		145	-0.494		145	-1.651		145	-0.041		145	-0.922
146	-0.693		146	-0.261		146	-0.542		146	-0.494		146	-2.038		146	0.069		146	-0.634
147	-0.551		147	-0.211		147	-0.338		147	-0.494		147	-2.344		147	-0.06		147	-0.7
148	-0.693		148	-0.652		148	-0.315		148	-0.494		148	-1.907		148	0.079		148	-0.634
149	-0.534		149	-0.419		149	-0.632		149	-0.494		149	-2.019		149	0.052		149	-0.466
150	-0.367		150	-0.261		150	-0.533		150	-0.494		150	-1.817		150	0.069		150	-0.383
151	-0.629		151	-0.211		151	-0.442		151	-0.494		151	-1.395		151	0.096		151	-0.691
152	-0.534		152	-0.218		152	-0.641		152	-0.494		152	-2.067		152	-0.163		152	-0.641
153	-0.656		153	-0.289		153	-0.641		153	-0.494		153	-1.118		153	-0.148		153	-0.513
154	-0.551		154	-0.471		154	-0.497		154	-0.494		154	-1.554		154	-0.143		154	-0.396
155	-0.723		155	-0.377		155	-0.374		155	-0.494		155	-1.118		155	0.071		155	-0.69
156	-0.703		156	-0.255		156	-0.599		156	-0.494		156	-1.691		156	0.079		156	-0.54
157	-0.229		157	-0.224		157	-0.641		157	-0.494		157	-2.309		157	-0.018		157	-0.508
158	-0.629		158	-0.445		158	-0.477		158	-0.494		158	-2.038		158	0.071		158	-0.777
159	-0.703		159	-0.201		159	-0.641		159	-0.494		159	-0.822		159	0.071		159	-0.777
160	-0.551		160	-0.262		160	-0.208		160	-0.494		160	-2.225		160	-0.066		160	-0.666
161	-0.551		161	-0.189		161	-0.37		161	-0.494		161	-2.281		161	-0.068		161	-0.556
162	-0.097		162	-0.261		162	-0.533		162	-0.494		162	-1.327		162	-0.043		162	-0.54
163	-0.229		163	-0.348		163	-0.641		163	-0.494		163	-2.047		163	0.079		163	-0.629
164	-0.714		164	-0.189		164	-0.524		164	-0.494		164	-1.691		164	-0.154		164	-0.69
165	-0.723		165	-0.174		165	-0.939		165	-0.494		165	-1.804		165	-0.06		165	-0.641
166	-0.703		166	-0.347		166	-0.632		166	-0.494		166	-2.225		166	-0.06		166	-0.691
167	-0.551		167	-0.462		167	-0.315		167	-0.494		167	-2.244		167	-0.154		167	-0.527
168	-0.551		168	-0.393		168	-0.533		168	-0.494		168	-1.418		168	0.062		168	-0.615
169	-0.693		169	-0.262		169	-0.442		169	-0.494		169	-2.022		169	0.052		169	-0.691
170	-0.436		170	-0.174		170	-0.634		170	-0.494		170	-1.418		170	-0.024		170	-0.641
171	-0.714		171	-0.233		171	-0.315		171	-0.494		171	-1.67		171	-0.06		171	-0.726
172	-0.445		172	-0.189		172	-0.517		172	-0.494		172	-1.86		172	0.054		172	-0.726
173	-0.65		173	-0.241		173	-0.41		173	-0.494		173	-2.281		173	0.079		173	-0.466
174	-0.436		174	-0.262		174	-0.409		174	-0.494		174	-1.723		174	0.054		174	-0.596
175	-0.551		175	-0.198		175	-0.665		175	-0.494		175	-2.047		175	-0.066		175	-0.666
176	-0.693		176	-0.168		176	-0.665		176	-0.494		176	-1.907		176	-0.034		176	-0.573
177	-0.436		177	-0.348		177	-0.233		177	-0.494		177	-2.067		177	-0.06		177	-0.7
178	-0.714		178	-0.189		178	-0.397		178	-0.494		178	-2.003		178	-0.065		178	-0.629
179	-0.655		179	-0.201		179	-0.524		179	-0.494		179	-2.344		179	-0.148		179	-0.476
180	-0.608		180	-0.372		180	-0.524		180	-0.494		180	-2.352		180	0.096		180	-0.691
181	-0.436		181	-0.262		181	-0.632		181	-0.494		181	-1.851		181	0.096		181	-0.629
182	-0.551		182	-0.377		182	-0.524		182	-0.494		182	-2.41		182	-0.173		182	-0.611
183	-0.097		183	-0.234		183	-0.533		183	-0.494		183	-2.047		183	-0.018		183	-0.642
184	-0.436		184	-0.207		184	-0.409		184	-0.494		184	-1.691		184	0.059		184	-0.607
185	-0.76		185	-0.207		185	-0.524		185	-0.494		185	-1.907		185	-0.024		185	-0.629
186	-0.723		186	-0.376		186	-0.533		186	-0.494		186	-1.691		186	0.025		186	-0.615
187	-0.656		187	-0.304		187	-0.641		187	-0.494		187	-2.019		187	-0.059		187	-0.69
188	-0.436		188	-0.201		188	-0.374		188	-0.494		188	-2.349		188	-0.143		188	-0.629
189	-0.551		189	-0.168		189	-0.599		189	-0.494		189	-2.225		189	0.028		189	-0.474
190	-0.551		190	-0.261		190	-0.632		190	-0.494		190	-1.554		190	-0.064		190	-0.596
191	-0.436		191	-0.198		191	-0.681		191	-0.494		191	-2.038		191	-0.143		191	-0.527
192	-0.714		192	-0.198		192	-0.607		192	-0.494		192	-1.67		192	0.071		192	-0.596
193	-0.445		193	-0.261		193	-0.41		193	-0.494		193	-2.344		193	0.053		193	-0.634
194	-0.608		194	-0.278		194	-0.523		194	-0.494		194	-2.309		194	0.062		194	-0.634
195	-0.551		195	-0.258		195	-0.245		195	-0.494		195	-1.72		195	-0.059		195	-0.642
196	-0.501		196	-0.189		196	-0.681		196	-0.494		196	-1.926		196	-0.162		196	-0.748
197	-0.723		197	-0.262		197	-0.785		197	-0.494		197	-2.003		197	-0.018		197	-0.574
198	-0.534		198	-0.393		198	-0.352		198	-0.494		198	-2.067		198	0.053		198	-0.396
199	-0.367		199	-0.393		199	-0.663		199	-0.494		199	-2.344		199	0.071		199	-0.777
200	-0.629		200	-0.419		200	-0.41		200	-0.494		200	-1.395		200	-0.049		200	-0.678
201	-0.494		201	-0.347		201	-0.41		201	-0.494		201	-1.395		201	-0.024		201	-0.641
202	-0.656		202	-0.261		202	-0.687		202	-0.494		202	-2.038		202	-0.173		202	-0.513
203	-0.501		203	-0.462		203	-0.785		203	-0.494		203	-25.77		203	-0.162		203	-0.678
204	-0.723		204	-0.211		204	-0.524		204	-0.494		204	-2.225		204	-0.066		204	-0.69
205	-0.551		205	-0.106		205	-0.315		205	-0.494		205	19.028		205	0.059		205	-0.46
206	-0.229		206	-0.348		206	-0.497		206	-0.494		206	-1.691		206	-0.049		206	-0.666
207	-0.629		207	-0.168		207	-0.665		207	-0.494		207	-1.875		207	0.096		207	-0.691
208	-0.656		208	-0.184		208	-0.632		208	-0.494		208	-1.418		208	-0.06		208	-0.726
209	-0.551		209	-0.207		209	-0.374		209	-0.494		209	-2.047		209	-0.079		209	-0.578
210	-0.551		210	-0.262		210	-0.432		210	-0.494		210	15.252		210	-0.173		210	-0.403
211	6.726		211	-0.242		211	-0.432		211	-0.494		211	-2.244		211	0.009		211	-0.338
212	-0.551		212	-0.278		212	-0.641		212	-0.494		212	-2.41		212	-0.143		212	-0.301
213	-0.714		213	-0.345		213	-0.542		213	-0.494		213	-2.281		213	-0.085		213	-0.32
214	-0.723		214	-0.305		214	-0.315		214	-0.494		214	-1.418		214	-0.018		214	-0.678
215	-0.656		215	-0.305		215	-0.432		215	-0.494		215	-1.327		215	-0.024		215	-0.564
216	-0.436		216	-0.211		216	-0.641		216	-0.494		216	-1.757		216	-0.192		216	-0.301
217	-0.476		217	-0.419		217	-0.665		217	-0.494		217	-2.022		217	0.054		217	-0.596
218	-0.693		218	-0.347		218	-0.245		218	-0.494		218	-2.281		218	-0.313		218	-0.556
219	-0.534		219	-0.356		219	-0.523		219	-0.494		219	-1.483		219	-0.034		219	-0.438
220	-0.714		220	-0.198		220	-0.663		220	-0.494		220	-1.875		220	-0.041		220	-0.922
221	-0.655		221	-0.233		221	-0.373		221	-0.494		221	-1.907		221	0.053		221	-0.634
222	-0.559		222	-0.258		222	-0.533		222	-0.494		222	-1.926		222	-0.059		222	-0.678
223	-0.656		223	-0.172		223	-0.599		223	-0.494		223	-1.926		223	0.039		223	-0.781
224	-0.476		224	-0.278		224	-0.517		224	-0.494		224	-2.004		224	0.009		224	-0.7
225	-0.723		225	-0.174		225	-0.526		225	-0.494		225	-2.349		225	0.062		225	-0.359
226	-0.436		226	-0.284		226	-0.523		226	-0.494		226	-2.244		226	-0.034		226	-0.584
227	-0.714		227	-0.261		227	-0.432		227	-0.494		227	-1.851		227	-0.041		227	-0.48
228	-0.629		228	-0.233		228	-0.526		228	-0.494		228	-2.022		228	-0.059		228	-0.69
229	-0.655		229	-0.261		229	-0.497		229	-0.494		229	-2.225		229	0.071		229	-0.584
230	-0.551		230	-0.329		230	-0.477		230	-0.494		230	-1.804		230	0.034		230	-0.46
231	-0.551		231	-0.356		231	-0.208		231	-0.494		231	-2.225		231	-0.065		231	-0.629
232	-0.629		232	-0.189		232	-0.233		232	-0.494		232	-2.067		232	-0.172		232	-0.476
233	-0.436		233	-0.287		233	-0.62		233	-0.494		233	-1.483		233	-0.048		233	-0.584
234	-0.714		234	-0.345		234	-0.469		234	-0.494		234	-2.225		234	0.096		234	-0.629
235	-0.723		235	-0.184		235	-0.389		235	-0.494		235	-2.047		235	-0.049		235	-0.301
236	-0.703		236	-0.356		236	-0.432		236	-0.494		236	-1.691		236	-0.018		236	-0.726
237	-0.551		237	-0.372		237	-0.526		237	-0.494		237	-0.97		237	-0.06		237	-0.513
238	-0.436		238	-0.234		238	-0.524		238	-0.494		238	-1.327		238	0.052		238	-0.678
239	-0.723		239	-0.207		239	-0.442		239	-0.494		239	-2.281		239	0.009		239	-0.634
240	-0.703		240	-0.348		240	-0.632		240	-0.494		240	-1.554		240	-0.066		240	-0.527
241	-0.714		241	-0.258		241	-0.41		241	-0.494		241	-2.019		241	-0.163		241	-0.359
242	-0.655		242	-0.168		242	-0.432		242	-0.494		242	-2.344		242	0.059		242	-0.69
243	-0.656		243	-0.348		243	-0.526		243	-0.494		243	-2.344		243	-0.041		243	-0.221
244	-0.436		244	-0.401		244	-0.533		244	-0.494		244	-2.061		244	-0.05		244	-0.472
245	-0.476		245	-0.393		245	-0.37		245	-0.494		245	-1.534		245	-0.062		245	-0.7
246	-0.723		246	-0.347		246	-0.521		246	-0.494		246	-1.651		246	0.049		246	-0.403
247	-0.436		247	-0.362		247	-0.233		247	-0.494		247	-1.793		247	-0.154		247	-0.221
248	-0.714		248	-0.382		248	-0.632		248	-0.494		248	-1.875		248	-0.163		248	-0.54
249	-0.445		249	-0.364		249	-0.599		249	-0.494		249	-1.926		249	-0.049		249	-0.6
250	-0.494		250	-0.347		250	-0.824		250	-0.494		250	-2.047		250	0.079		250	-0.691
251	-0.551		251	-0.626		251	-0.41		251	-0.494		251	-2.003		251	-0.065		251	-0.629
252	-0.501		252	-0.348		252	-0.634		252	-0.494		252	-1.67		252	-0.068		252	-0.629
253	-0.693		253	-0.234		253	-0.484		253	-0.494		253	-2.004		253	-0.154		253	-0.527
254	-0.494		254	-0.305		254	-0.499		254	-0.494		254	-1.651		254	-0.035		254	-0.564
255	-0.392		255	-0.372		255	-0.455		255	-0.494		255	-2.047		255	0.059		255	-0.607
256	-0.655		256	-0.262		256	-0.634		256	-0.494		256	-1.284		256	-0.163		256	-0.513
257	-0.559		257	-0.234		257	-0.708		257	-0.494		257	-1.131		257	-0.044		257	-0.611
258	-0.656		258	-0.233		258	-0.665		258	-0.494		258	-2.047		258	-0.024		258	-0.578
259	-0.476		259	-0.211		259	-0.334		259	-0.494		259	-2.004		259	-0.172		259	-0.641
260	-0.723		260	-0.258		260	-0.496		260	-0.494		260	-1.874		260	-0.043		260	-0.781
261	-0.703		261	-0.304		261	-0.432		261	-0.494		261	-1.793		261	-0.143		261	-0.629
262	-0.714		262	-0.189		262	-0.599		262	-0.494		262	-1.554		262	-0.079		262	-0.578
263	-0.655		263	-0.403		263	-0.524		263	-0.494		263	-2.067		263	-0.024		263	-0.403
264	-0.656		264	-0.278		264	-0.432		264	-0.494		264	-1.554		264	-0.034		264	-0.922
265	-0.436		265	-0.233		265	-0.432		265	-0.494		265	-2.004		265	0.079		265	-0.641
266	-0.476		266	-0.262		266	-0.939		266	-0.494		266	-1.694		266	-0.068		266	-0.691
267	-0.723		267	-0.289		267	-0.526		267	-0.494		267	-1.933		267	0.059		267	-0.383
268	-0.476		268	-0.287		268	-0.641		268	-0.494		268	-1.723		268	-0.018		268	-0.596
269	-0.714		269	-0.364		269	-0.517		269	-0.494		269	-2.072		269	0.053		269	-0.607
270	-0.445		270	-0.234		270	-0.389		270	-0.494		270	-1.451		270	-0.062		270	-0.838
271	-0.436		271	-0.174		271	-0.477		271	-0.494		271	-1.851		271	-0.044		271	-0.301
272	-0.436		272	-0.462		272	-0.332		272	-0.494		272	-2.349		272	-0.059		272	-0.359
273	-0.436		273	-0.377		273	-0.562		273	-0.494		273	-1.67		273	-0.018		273	-0.678
274	-0.723		274	-0.362		274	-0.939		274	-0.494		274	-1.67		274	-0.162		274	-0.574
275	-0.494		275	-0.347		275	-0.526		275	-0.494		275	-0.822		275	0.028		275	-0.573
276	-0.714		276	-0.419		276	-0.245		276	-0.494		276	-1.875		276	-0.049		276	-1.003
277	-0.655		277	-0.364		277	-0.374		277	-0.494		277	-0.97		277	0.071		277	-0.922
278	-0.494		278	-0.262		278	-0.599		278	-0.494		278	-2.244		278	-0.06		278	-0.69
279	-0.656		279	-0.255		279	-0.55		279	-0.494		279	-1.418		279	-0.172		279	-0.476
280	-0.501		280	-0.234		280	-0.41		280	-0.494		280	-2.349		280	0.096		280	-0.556
281	-0.693		281	-0.258		281	-0.524		281	-0.494		281	-2.003		281	-0.059		281	-0.781
282	-0.656		282	-0.35		282	-0.687		282	-0.494		282	-2.41		282	-0.075		282	-0.777
283	-0.714		283	-0.364		283	-0.523		283	-0.494		283	-2.225		283	0.053		283	-0.781
284	-0.655		284	-0.261		284	-0.432		284	-0.494		284	-2.225		284	-0.024		284	-0.476
285	-0.656		285	-0.284		285	-0.484		285	-0.494		285	-2.003		285	0.052		285	-0.527
286	-0.693		286	-0.233		286	-0.374		286	-0.494		286	-2.244		286	-0.024		286	-0.641
287	-0.436		287	-0.189		287	-0.939		287	-0.494		287	-1.67		287	-0.143		287	-0.54
288	-0.723		288	-0.304		288	-0.524		288	-0.494		288	-1.504		288	-0.068		288	-0.615
289	-0.655		289	-0.348		289	-0.665		289	-0.494		289	-2.148		289	0.079		289	-0.922
290	-0.49		290	-0.322		290	-0.315		290	-0.494		290	-2.225		290	0.054		290	-0.607
291	-0.501		291	-0.284		291	-0.665		291	-0.494		291	-2.022		291	0.059		291	-0.54
292	-0.65		292	-0.207		292	-0.442		292	-0.494		292	-2.072		292	-0.163		292	-0.629
293	-0.535		293	-0.241		293	-0.208		293	-0.494		293	-1.926		293	-0.137		293	-0.54
294	-0.501		294	-0.233		294	-0.374		294	-0.494		294	-1.907		294	0.079		294	-0.466
295	-0.432		295	-0.289		295	-0.208		295	-0.494		295	-2.244		295	-0.068		295	-0.781
296	-0.546		296	-0.201		296	-0.352		296	-0.494		296	-1.655		296	0.052		296	-0.564
297	-0.535		297	-0.211		297	-0.488		297	-0.494		297	-1.838		297	-0.044		297	-0.666
298	-0.229		298	-0.207		298	-0.533		298	-0.494		298	-1.327		298	-0.041		298	-0.629
299	-0.76		299	-0.198		299	-0.334		299	-0.494		299	-1.418		299	-0.085		299	-0.54
300	-0.457		300	-0.329		300	-0.681		300	-0.494		300	-1.131		300	0.044		300	-0.922
301	-1.233		301	-0.184		301	-0.497		301	-0.494		301	-1.851		301	-0.137		301	-0.629
302	-0.535		302	-0.359		302	-0.233		302	-0.494		302	-1.395		302	-0.154		302	-0.69
303	-0.432		303	-0.348		303	-0.521		303	-0.494		303	-2.281		303	-0.172		303	-0.662
304	-0.49		304	-0.258		304	-0.442		304	-0.494		304	-1.418		304	-0.062		304	24.705
305	-0.703		305	-0.348		305	-0.524		305	-0.494		305	-1.694		305	-0.06		305	-0.564
306	-0.694		306	-0.189		306	-0.533		306	-0.494		306	-1.131		306	-0.034		306	-0.629
307	-0.407		307	-0.362		307	35.293		307	-0.494		307	-1.793		307	-0.048		307	-0.781
308	-0.502		308	-0.364		308	-0.681		308	-0.494		308	-2.41		308	0.071		308	-0.629
309	-0.546		309	-0.262		309	-0.409		309	-0.494		309	-1.86		309	0.071		309	-0.726
310	-0.494		310	-0.284		310	-0.484		310	-0.494		310	-2.344		310	-0.024		310	-0.642
311	-0.621		311	-0.242		311	-0.334		311	-0.494		311	-2.352		311	-0.182		311	-1.003
312	-0.436		312	-0.211		312	-0.334		312	-0.494		312	-1.418		312	0.069		312	-0.513
313	-0.656		313	-0.376		313	-0.432		313	-0.494		313	-2.244		313	-0.163		313	-0.691
314	-0.629		314	-0.359		314	-0.641		314	-0.494		314	-2.344		314	0.079		314	-0.838
315	-0.707		315	-0.241		315	-0.374		315	-0.494		315	-1.793		315	-0.137		315	24.132
316	-0.553		316	-0.233		316	-0.41		316	-0.494		316	-1.907		316	-0.044		316	-0.472
317	-0.438		317	-0.271		317	-0.524		317	-0.494		317	-2.019		317	-0.035		317	-0.922
318	-0.693		318	-0.211		318	-0.432		318	-0.494		318	-1.793		318	-0.035		318	-0.691
319	-0.535		319	-0.207		319	-0.332		319	-0.494		319	-1.874		319	-0.049		319	-0.574
320	-0.436		320	-0.652		320	-0.373		320	-0.494		320	-1.057		320	-0.06		320	-0.607
321	29.137		321	-0.261		321	-0.596		321	-0.494		321	-1.907		321	0.039		321	-0.726
322	-0.384		322	-0.372		322	-0.596		322	-0.494		322	-1.504		322	-0.035		322	-0.578
323	-0.559		323	-0.211		323	-0.469		323	-0.494		323	-1.67		323	-0.066		323	-0.641
324	-0.65		324	-0.289		324	-0.533		324	-0.494		324	-1.804		324	-0.137		324	-0.607
325	-0.457		325	-0.347		325	-0.718		325	-0.494		325	-1.67		325	-0.035		325	-0.615
326	-0.571		326	-0.218		326	-0.455		326	-0.494		326	-2.067		326	-0.148		326	-0.518
327	-0.343		327	-0.359		327	-0.41		327	-0.494		327	-1.327		327	-0.068		327	-0.629
328	14.699		328	-0.207		328	-0.55		328	-0.494		328	-2.344		328	-0.041		328	-0.695
329	-0.629		329	-0.329		329	-0.484		329	-0.494		329	-1.907		329	0.025		329	-0.781
330	-0.367		330	-0.442		330	-0.497		330	-0.494		330	-1.451		330	-0.06		330	-0.596
331	-0.517		331	-0.241		331	-0.641		331	-0.494		331	-1.676		331	-0.137		331	-0.662
332	-0.502		332	-0.233		332	-0.496		332	-0.494		332	-1.926		332	-0.062		332	-0.7
333	-0.494		333	-0.172		333	-0.41		333	-0.494		333	-1.926		333	0.059		333	-0.69
334	-0.006		334	-0.271		334	-0.397		334	-0.494		334	-1.907		334	0.096		334	-0.474
335	-1.233		335	-0.211		335	-0.469		335	-0.494		335	-1.907		335	0.039		335	-0.403
336	-0.535		336	-0.261		336	-0.641		336	-0.494		336	-2.067		336	-0.104		336	-0.517
337	-0.494		337	-0.445		337	-0.233		337	-0.494		337	-2.344		337	0.028		337	-0.527
338	-0.656		338	-0.304		338	-0.521		338	-0.494		338	-2.244		338	-0.049		338	-0.596
339	-0.546		339	-0.224		339	-0.537		339	-0.494		339	-1.67		339	-0.192		339	-0.513
340	-0.482		340	-0.262		340	-0.395		340	-0.494		340	-2.004		340	-0.064		340	-0.527
341	-0.656		341	-0.207		341	-0.523		341	-0.494		341	-2.047		341	-0.163		341	-0.629
342	-0.49		342	-0.261		342	-0.939		342	-0.494		342	-2.244		342	-0.066		342	-0.748
343	-0.482		343	-0.329		343	-0.517		343	-0.494		343	-1.284		343	-0.173		343	-0.338
344	-0.551		344	-0.419		344	-0.533		344	-0.494		344	-2.244		344	-0.034		344	-0.662
345	-0.489		345	-0.356		345	-0.524		345	-0.494		345	-1.284		345	-0.173		345	-0.666
346	-0.432		346	-0.207		346	-0.315		346	-0.494		346	-1.131		346	-0.313		346	-0.494
347	-0.546		347	-0.284		347	-0.245		347	-0.494		347	-1.655		347	0.079		347	-0.338
348	-0.229		348	-0.445		348	-0.641		348	-0.494		348	-2.244		348	0.039		348	-0.474
349	-1.024		349	-0.278		349	-0.477		349	-0.494		349	-1.655		349	-0.173		349	-0.7
350	-0.603		350	-0.189		350	-0.687		350	-0.494		350	-1.926		350	0.079		350	-0.578
351	-0.553		351	-0.304		351	-0.374		351	-0.494		351	-2.004		351	-0.049		351	-0.527
352	-0.409		352	-0.271		352	-0.526		352	-0.494		352	-1.723		352	-0.059		352	-0.221
353	-0.65		353	-0.401		353	-0.641		353	-0.494		353	-2.003		353	-0.06		353	-0.629
354	-0.551		354	-0.348		354	-0.596		354	-0.494		354	-1.804		354	-0.041		354	-0.69
355	-0.229		355	-0.356		355	-0.389		355	-0.494		355	-2.061		355	-0.066		355	-0.611
356	-0.551		356	-0.382		356	-0.939		356	-0.494		356	-1.926		356	-0.137		356	-0.359
357	-0.489		357	-0.289		357	-0.442		357	-0.494		357	-2.038		357	0.079		357	-0.777
358	-0.714		358	-0.652		358	-0.562		358	-0.494		358	31.808		358	-0.137		358	-0.494
359	-0.409		359	-0.278		359	-0.233		359	-0.494		359	-2.038		359	-0.163		359	-0.513
360	-0.482		360	-0.356		360	-0.432		360	-0.494		360	-1.691		360	-0.049		360	-0.7
361	-0.494		361	-0.364		361	-0.641		361	-0.494		361	-1.926		361	-0.154		361	-0.922
362	-0.534		362	-0.255		362	-0.599		362	-0.494		362	-1.907		362	0.059		362	-0.662
363	-0.477		363	-0.218		363	-0.442		363	-0.494		363	-1.694		363	0.009		363	-0.607
364	-0.661		364	-0.345		364	-0.55		364	-0.494		364	-1.187		364	-0.143		364	-0.781
365	-0.656		365	-0.262		365	-0.524		365	-0.494		365	-1.337		365	0.079		365	-0.472
366	-0.501		366	-0.284		366	-0.939		366	-0.494		366	-2.344		366	-0.062		366	-0.781
367	-0.229		367	-0.471		367	-0.524		367	-0.494		367	-1.694		367	-0.163		367	-0.783
368	-0.656		368	-0.304		368	-0.508		368	-0.494		368	-2.004		368	-0.163		368	-0.695
369	30.625		369	-0.445		369	-0.537		369	-0.494		369	-1.851		369	-0.065		369	-0.777
370	-0.464		370	-0.261		370	-0.409		370	-0.494		370	-1.926		370	-0.06		370	-0.301
371	-0.445		371	-0.211		371	-0.665		371	-0.494		371	-2.344		371	0.044		371	-0.527
372	-0.553		372	-0.347		372	-0.41		372	-0.494		372	-2.038		372	-0.06		372	-0.564
373	-1.233		373	-0.442		373	-0.315		373	-0.494		373	-1.875		373	-0.065		373	-1.003
374	-0.445		374	-0.241		374	-0.208		374	-0.494		374	-2.244		374	-0.059		374	-0.54
375	-0.661		375	-0.329		375	-0.641		375	-0.494		375	-1.131		375	0.069		375	-0.7
376	-0.464		376	-0.442		376	-0.681		376	-0.494		376	-2.225		376	-0.06		376	-0.691
377	-0.464		377	-0.287		377	-0.663		377	-0.494		377	-1.694		377	0.054		377	-0.607
378	-0.409		378	-0.242		378	-0.499		378	-0.494		378	-1.554		378	-0.137		378	-0.338
379	-0.571		379	-0.348		379	-0.62		379	-0.494		379	-2.003		379	-0.041		379	-0.508
380	-0.65		380	-0.356		380	-0.939		380	-0.494		380	-1.838		380	-0.044		380	-0.642
381	-0.457		381	-0.393		381	-0.37		381	-0.494		381	-1.926		381	-0.065		381	-0.629
382	-0.714		382	-0.234		382	-0.442		382	-0.494		382	-2.019		382	0.071		382	-0.596
383	-0.409		383	-0.189		383	-0.208		383	-0.494		383	-2.047		383	0.053		383	-0.221
384	-0.551		384	-0.234		384	-0.665		384	-0.494		384	-2.281		384	-0.062		384	-0.513
385	-0.629		385	-0.261		385	-0.37		385	-0.494		385	-1.534		385	0.096		385	-0.922
386	-0.65		386	-0.261		386	-0.208		386	-0.494		386	-2.309		386	-0.143		386	-0.634
387	-0.656		387	-0.234		387	-0.632		387	-0.494		387	-2.047		387	-0.044		387	-0.527
388	-0.432		388	-0.218		388	-0.939		388	-0.494		388	-2.225		388	-0.065		388	-0.301
389	-0.244		389	-0.329		389	-0.373		389	-0.494		389	-2.244		389	0.009		389	-0.474
390	-0.336		390	-0.377		390	-0.641		390	-0.494		390	-2.047		390	0.062		390	-0.574
391	-0.449		391	-0.287		391	-0.55		391	-0.494		391	-1.851		391	0.071		391	-1.003
392	-0.621		392	-0.242		392	-0.245		392	-0.494		392	-1.084		392	0.009		392	-0.527
393	-0.502		393	-0.462		393	-0.374		393	-0.494		393	-1.483		393	-0.059		393	-0.596
394	-0.502		394	-0.356		394	-0.442		394	-0.494		394	-1.851		394	-0.162		394	-0.678
395	-0.723		395	-0.278		395	-0.374		395	-0.494		395	-2.352		395	0.05		395	-0.527
396	-0.571		396	-0.262		396	-0.496		396	-0.494		396	-2.003		396	-0.024		396	-0.584
397	-0.65		397	-0.345		397	-0.634		397	-0.494		397	-1.691		397	0.052		397	-0.666
398	-0.571		398	-0.347		398	-0.245		398	-0.494		398	-1.907		398	-0.154		398	-0.629
399	-0.504		399	-0.262		399	-0.497		399	-0.494		399	-1.131		399	-0.313		399	-0.69
400	-0.553		400	-0.652		400	-0.499		400	-0.494		400	-2.349		400	-0.049		400	-0.666
401	-0.655		401	-0.242		401	-0.245		401	-0.494		401	-2.067		401	-0.163		401	-0.666
402	-0.661		402	-0.393		402	-0.374		402	-0.494		402	-1.534		402	0.059		402	-0.726
403	-0.694		403	-0.401		403	-0.442		403	-0.494		403	-2.003		403	-0.024		403	-0.641
404	-0.501		404	-0.261		404	-0.432		404	-0.494		404	-1.655		404	-0.041		404	-0.438
405	-0.449		405	-0.234		405	-0.824		405	-0.494		405	-2.244		405	-0.059		405	-0.678
406	-0.445		406	-0.445		406	-0.641		406	-0.494		406	-2.352		406	0.071		406	-0.783
407	-0.074		407	-0.322		407	-0.526		407	-0.494		407	-1.418		407	0.069		407	-0.7
408	-0.501		408	-0.377		408	-0.432		408	-0.494		408	-1.651		408	0.069		408	-0.678
409	-0.504		409	-0.189		409	-0.62		409	-0.494		409	-2.067		409	0.037		409	-0.578
410	-0.661		410	-0.211		410	-0.332		410	-0.494		410	-1.451		410	-0.137		410	-0.578
411	-0.656		411	-0.329		411	-0.634		411	-0.494		411	-2.244		411	-0.059		411	-0.629
412	-0.703		412	-0.207		412	-0.718		412	-0.494		412	-1.757		412	-0.137		412	-0.629
413	-0.552		413	-0.234		413	-0.374		413	-0.494		413	-2.225		413	-0.068		413	-0.573
414	-0.723		414	-0.652		414	-0.632		414	-0.494		414	-2.244		414	0.069		414	-0.48
415	-0.552		415	-0.233		415	-0.596		415	-0.494		415	-1.86		415	0.071		415	-0.596
416	-0.551		416	-0.224		416	-0.334		416	-0.494		416	-1.694		416	-0.154		416	-0.46
417	-0.661		417	-0.224		417	-0.533		417	-0.494		417	-2.225		417	0.054		417	-0.611
418	-0.097		418	-0.189		418	-0.523		418	-0.494		418	-2.047		418	-0.048		418	-0.641
419	-0.551		419	-0.261		419	-0.533		419	-0.494		419	-1.691		419	-0.06		419	-0.803
420	-0.693		420	-0.329		420	-0.245		420	-0.494		420	-1.084		420	0.054		420	-0.383
421	-0.436		421	-0.372		421	-0.524		421	-0.494		421	-1.907		421	-0.172		421	-0.517
422	-0.571		422	-0.261		422	23.708		422	-0.494		422	-2.344		422	26.002		422	-0.726
423	-0.074		423	-0.356		423	-0.939		423	-0.494		423	-2.061		423	-0.065		423	-0.596
424	-0.502		424	-0.189		424	-0.55		424	-0.494		424	-2.225		424	-0.035		424	-0.777
425	-0.603		425	-0.462		425	-0.524		425	-0.494		425	-2.225		425	-0.043		425	-0.574
426	-0.384		426	-0.329		426	-0.665		426	-0.494		426	-1.694		426	0.053		426	-0.69
427	-0.49		427	-0.278		427	-0.233		427	-0.494		427	-2.225		427	-0.041		427	-0.578
428	-0.661		428	-0.235		428	-0.708		428	-0.494		428	-2.004		428	-0.154		428	-0.922
429	-0.407		429	-0.201		429	-0.939		429	-0.494		429	-2.047		429	0.025		429	-0.221
430	-0.714		430	-0.382		430	-0.641		430	-0.494		430	-2.281		430	-0.143		430	-0.6
431	-0.482		431	-0.377		431	-0.499		431	-0.494		431	-1.554		431	-0.059		431	-0.678
432	-0.49		432	-0.289		432	-0.533		432	-0.494		432	-1.851		432	0.071		432	-0.564
433	-0.502		433	-0.212		433	-0.497		433	-0.494		433	-2.244		433	0.049		433	-0.517
434	-0.714		434	-0.255		434	-0.526		434	-0.494		434	-1.817		434	0.053		434	-0.662
435	-0.432		435	-0.372		435	-0.632		435	-0.494		435	-1.395		435	0.054		435	-0.678
436	-0.655		436	-0.393		436	-0.41		436	-0.494		436	-2.344		436	-0.162		436	-0.7
437	-0.546		437	-0.262		437	-0.469		437	-0.494		437	-2.344		437	-0.148		437	-0.803
438	-0.551		438	-0.626		438	-0.523		438	-0.494		438	-0.97		438	-0.049		438	-0.517
439	-0.457		439	-0.322		439	-0.526		439	-0.494		439	-2.038		439	-0.024		439	-0.678
440	-0.65		440	-0.235		440	-0.665		440	-0.494		440	-1.691		440	-0.068		440	-0.691
441	-0.571		441	-0.348		441	-0.496		441	-0.494		441	-2.022		441	-0.034		441	-0.642
442	-0.694		442	-0.359		442	-0.432		442	-0.494		442	-2.047		442	-0.018		442	-0.508
443	-0.552		443	-0.271		443	-0.496		443	-0.494		443	-1.651		443	-0.154		443	-0.695
444	-0.693		444	-0.393		444	-0.634		444	-0.494		444	-2.004		444	-0.064		444	-0.396
445	-0.714		445	-0.168		445	-0.315		445	-0.494		445	-1.907		445	0.079		445	-0.777
446	-0.655		446	-0.241		446	-0.499		446	-0.494		446	-1.874		446	-0.162		446	-0.678
447	-0.501		447	-0.262		447	-0.389		447	-0.494		447	-2.244		447	-0.143		447	-0.518
448	-0.661		448	-0.329		448	-0.315		448	-0.494		448	-1.907		448	-0.065		448	-0.69
449	-0.464		449	-0.35		449	-0.533		449	-0.494		449	-2.225		449	0.062		449	-0.32
450	-0.438		450	-0.234		450	-0.373		450	-0.494		450	-2.019		450	-0.162		450	-0.476
451	-0.49		451	-0.241		451	-0.665		451	-0.494		451	-1.67		451	0.049		451	-0.508
452	-0.65		452	-0.382		452	-0.533		452	-0.494		452	-2.344		452	-0.162		452	-0.726
453	-0.655		453	-0.218		453	-0.171		453	-0.494		453	-1.851		453	-0.018		453	-0.691
454	-0.502		454	-0.241		454	-0.432		454	-0.494		454	-2.344		454	-0.034		454	-0.584
455	-0.656		455	-0.364		455	-0.641		455	-0.494		455	-1.118		455	0.049		455	-0.678
456	-0.723		456	-0.348		456	-0.245		456	-0.494		456	-2.349		456	0.046		456	-0.508
457	-0.407		457	-0.172		457	-0.245		457	-0.494		457	-2.019		457	0.071		457	-0.338
458	-0.392		458	-0.362		458	-0.41		458	-0.494		458	-1.907		458	0.069		458	-0.838
459	-0.489		459	-0.322		459	-0.41		459	-0.494		459	-2.225		459	-0.034		459	-0.494
460	-0.76		460	-0.234		460	-0.374		460	-0.494		460	-1.817		460	-0.162		460	-0.584
461	-0.65		461	-0.184		461	-0.455		461	-0.494		461	-1.655		461	0.053		461	-0.438
462	-0.409		462	-0.241		462	-0.553		462	-0.494		462	-2.225		462	0.054		462	-0.691
463	-0.546		463	-0.262		463	-0.477		463	-0.494		463	-2.003		463	0.052		463	-0.629
464	-0.409		464	-0.393		464	-0.315		464	-0.494		464	-2.038		464	-0.049		464	-0.517
465	-0.501		465	-0.462		465	-0.641		465	-0.494		465	-2.225		465	0.096		465	-0.508
466	-0.656		466	-0.261		466	-0.665		466	-0.494		466	-2.344		466	-0.143		466	-0.629
467	-0.502		467	-0.234		467	-0.395		467	-0.494		467	-1.851		467	-0.104		467	-0.221
468	-1.233		468	-0.356		468	-0.632		468	-0.494		468	-2.067		468	0.071		468	-0.726
469	-0.629		469	-0.35		469	-0.315		469	-0.494		469	-1.131		469	0.054		469	-0.678
470	-0.661		470	-0.322		470	-0.521		470	-0.494		470	-0.97		470	-0.059		470	-0.7
471	-0.571		471	-0.289		471	-0.409		471	-0.494		471	-1.554		471	0.096		471	-0.695
472	-0.501		472	-0.284		472	-0.41		472	-0.494		472	-2.244		472	-0.044		472	-0.678
473	-0.553		473	-0.345		473	-0.785		473	-0.494		473	-2.003		473	-0.162		473	-0.922
474	-0.571		474	-0.174		474	-0.071		474	-0.494		474	-2.047		474	0.053		474	-0.611
475	-0.409		475	-0.652		475	-0.665		475	-0.494		475	-1.67		475	0.029		475	-0.726
476	-0.546		476	-0.348		476	-0.523		476	-0.494		476	-2.309		476	-0.085		476	-0.678
477	-0.571		477	-0.442		477	-0.469		477	-0.494		477	-1.907		477	0.05		477	-0.678
478	-0.656		478	-0.393		478	-0.533		478	-0.494		478	-2.244		478	-0.066		478	-0.573
479	-0.621		479	-0.348		479	-0.596		479	-0.494		479	-1.418		479	0.071		479	-0.438
480	-0.661		480	-0.218		480	-0.374		480	-0.494		480	-2.349		480	0.025		480	-0.629
481	-0.229		481	-0.189		481	-0.442		481	-0.494		481	-2.047		481	-0.066		481	-0.634
482	-0.449		482	-0.261		482	-0.632		482	-0.494		482	-1.874		482	0.052		482	-0.46
483	-0.76		483	-0.445		483	-0.245		483	-0.494		483	-1.691		483	-0.043		483	-0.513
484	-0.603		484	-0.35		484	-0.071		484	-0.494		484	-1.723		484	-0.024		484	-0.466
485	-0.661		485	-0.348		485	-0.785		485	-0.494		485	-2.004		485	0.037		485	-0.634
486	-0.534		486	-0.471		486	-0.681		486	-0.494		486	-1.691		486	-0.018		486	-0.666
487	-0.714		487	-0.189		487	-0.352		487	-0.494		487	-2.225		487	0.054		487	-0.564
488	-0.656		488	-0.234		488	24.379		488	-0.494		488	-2.225		488	0.05		488	-0.527
489	-0.436		489	-0.356		489	-0.55		489	-0.494		489	-1.694		489	-0.06		489	-0.518
490	-0.603		490	-0.364		490	-0.389		490	-0.494		490	-1.187		490	0.029		490	-0.634
491	-0.201		491	-0.262		491	-0.315		491	-0.494		491	-1.757		491	-0.068		491	-0.574
492	-1.233		492	-0.262		492	-0.245		492	-0.494		492	-2.022		492	-0.075		492	-0.69
493	-0.445		493	-0.234		493	-0.939		493	-0.494		493	-1.817		493	-0.066		493	-0.32
494	-0.464		494	-0.106		494	-0.632		494	-0.494		494	-2.344		494	0.044		494	-0.556
495	-1.233		495	-0.278		495	-0.338		495	-0.494		495	32.843		495	-0.137		495	-0.641
496	-0.693		496	-0.327		496	-0.37		496	-0.494		496	-1.284		496	-0.066		496	-0.525
497	-0.655		497	-0.234		497	-0.533		497	-0.494		497	-2.352		497	0.025		497	-0.691
498	-0.693		498	-0.106		498	-0.524		498	-0.494		498	-2.038		498	-0.059		498	-0.564
499	-0.546		499	-0.33		499	-0.526		499	-0.494		499	-1.926		499	-0.154		499	-0.596
500	-0.571		500	-0.174		500	-0.409		500	-0.494		500	-2.047		500	-0.065		500	-0.596
501	-0.565		501	-0.168		501	-0.233		501	-0.494		501	-1.504		501	0.053		501	-0.745
502	-0.553		502	-0.445		502	-0.508		502	-0.494		502	-2.004		502	-0.173		502	-0.666
503	-0.694		503	-0.652		503	-0.442		503	-0.494		503	-1.804		503	-0.049		503	-0.777
504	-0.464		504	-0.329		504	-0.233		504	-0.494		504	-1.926		504	0.034		504	-0.666
505	-0.436		505	-0.261		505	-0.524		505	-0.494		505	-1.926		505	-0.035		505	-0.678
506	-0.76		506	-0.262		506	-0.533		506	-0.494		506	-1.483		506	-0.024		506	-0.301
507	-0.445		507	-0.174		507	-0.497		507	-0.494		507	-2.072		507	0.025		507	-0.69
508	-0.723		508	-0.172		508	-0.395		508	-0.494		508	-2.038		508	-0.163		508	-0.678
509	-0.392		509	-0.224		509	-0.397		509	-0.494		509	-1.86		509	-0.148		509	-0.678
510	12.116		510	-0.261		510	-0.245		510	-0.494		510	-1.504		510	-0.024		510	-0.578
511	-0.367		511	-0.356		511	-0.562		511	-0.494		511	-1.655		511	-0.085		511	-0.615
512	-0.534		512	-0.445		512	-0.395		512	-0.494		512	-1.926		512	-0.173		512	-0.642
513	-0.229		513	-0.442		513	-0.599		513	-0.494		513	-1.851		513	-0.163		513	-0.695
514	-0.703		514	-0.377		514	-0.432		514	-0.494		514	-2.022		514	0.079		514	-0.641
515	-0.661		515	-0.347		515	-0.208		515	-0.494		515	-2.004		515	0.096		515	-0.596
516	-1.024		516	-0.261		516	-0.334		516	-0.494		516	-1.67		516	0.054		516	-0.46
517	14.598		517	-0.189		517	-0.245		517	-0.494		517	-2.309		517	-0.059		517	-0.476
518	13.758		518	-0.35		518	-0.681		518	-0.494		518	-1.694		518	-0.06		518	-0.783
519	-0.571		519	-0.241		519	-0.245		519	-0.494		519	-2.349		519	0.053		519	-0.46
520	-0.367		520	-0.235		520	-0.432		520	-0.494		520	-2.004		520	-0.018		520	-0.838
521	-0.571		521	-0.174		521	-0.785		521	-0.494		521	-1.284		521	0.096		521	-0.777
522	-0.552		522	-0.189		522	-0.599		522	-0.494		522	-1.691		522	-0.049		522	-0.629
523	-0.504		523	-0.356		523	-0.233		523	-0.494		523	-2.281		523	-0.173		523	-0.508
524	-0.392		524	-0.348		524	-0.409		524	-0.494		524	-1.933		524	-0.06		524	-0.466
525	-0.464		525	-0.652		525	-0.332		525	-0.494		525	-2.244		525	0.054		525	-0.922
526	-0.532		526	-0.348		526	-0.208		526	-0.494		526	-1.926		526	-0.163		526	-0.611
527	-0.571		527	-0.234					527	-0.494		527	-1.651		527	-0.06		527	-0.301
528	-0.603		528	-0.347					528	-0.494		528	-2.047		528	0.069		528	-0.396
529	-0.559		529	-0.258					529	-0.494		529	-2.225		529	-0.303		529	-0.596
530	-0.703		530	-0.189					530	-0.494		530	-2.344		530	-0.048		530	-0.359
531	-0.229		531	-0.218					531	-0.494		531	-1.72		531	-0.059		531	-0.634
532	-0.551		532	-0.471					532	-0.494		532	-2.022		532	0.039		532	-0.748
533	-0.661		533	-0.372					533	-0.494		533	-1.554		533	-0.049		533	-0.338
534	-0.656		534	-0.261					534	-0.494		534	-1.655		534	0.053		534	-0.6
535	-0.661		535	-0.347					535	-0.494		535	-2.004		535	0.028		535	-0.596
536	-0.603		536	-0.241					536	-0.494		536	-1.933		536	-0.154		536	-0.642
537	31.387		537	-0.322					537	-0.494		537	-2.344		537	-0.024		537	-0.221
538	11.566		538	-0.626					538	-0.494		538	-2.244		538	0.053		538	-0.584
539	-0.76		539	-0.471					539	-0.494		539	-2.41		539	0.052		539	-0.396
540	-0.621		540	-0.241					540	-0.494		540	-2.225		540	0.069		540	-0.508
541	36.345		541	-0.376					541	-0.494		541	-1.418		541	-0.066		541	-0.678
542	-0.502		542	-0.262					542	-0.494		542	-1.651		542	0.05		542	-0.783
543	-0.552		543	-0.218					543	-0.494		543	-2.352		543	0.096		543	-0.629
544	-1.024		544	-0.189					544	-0.494		544	-1.851		544	-0.035		544	-0.611
545	-0.006		545	-24.661					545	-0.494		545	-2.022		545	25.961		545	-0.584
546	-0.476		546	-0.347					546	-0.494		546	-1.554		546	-0.043		546	-0.666
547	-0.476		547	-0.278					547	-0.494		547	-2.281		547	-0.049		547	-0.611
548	-0.703		548	-0.184					548	-0.494		548	19.254		548	0.053		548	-0.695
549	-0.603		549	-0.329					549	-0.494		549	-2.281		549	-0.035		549	-0.678
550	-0.229		550	-0.284					550	-0.494		550	-1.907		550	-0.062		550	-0.46
551	-0.76		551	-0.234					551	-0.494		551	-1.504		551	0.079		551	-0.629
552	-0.409		552	-0.376					552	-0.494		552	-1.926		552	-0.049		552	-0.641
553	-0.476		553	-0.359					553	-0.494		553	-2.038		553	-0.075		553	-0.777
554	-0.501		554	-0.377					554	-0.494		554	-1.694		554	-0.079		554	-0.574
555	-0.621		555	-0.218					555	-0.494		555	-1.651		555	-0.173		555	-0.574
556	-0.703		556	-0.377					556	-0.494		556	-2.281		556	-0.154		556	-0.838
557	-0.438		557	-0.189					557	-0.494		557	-1.723		557	0.071		557	-0.508
558	-0.723		558	-0.376					558	-0.494		558	-1.451		558	-0.303		558	-0.466
559	-0.438		559	-0.362					559	-0.494		559	-1.67		559	-0.018		559	-0.922
560	-0.656		560	-0.442					560	-0.494		560	-1.723		560	0.044		560	-0.607
561	-0.534		561	-0.211					561	-0.494		561	-2.004		561	-0.043		561	-0.634
562	-0.409		562	-0.322					562	-0.494		562	-2.309		562	0.037		562	-0.69
563	-0.49		563	-0.376					563	-0.494		563	-1.72		563	-0.049		563	-0.777
564	-0.546		564	-0.377					564	-0.494		564	-1.851		564	0.096		564	-0.678
565	-0.494		565	-0.419					565	-0.494		565	-1.691		565	-0.018		565	-0.843
566	-0.436		566	-0.304					566	-0.494		566	-2.225		566	0.096		566	-0.695
567	-0.656		567	-0.329					567	-0.494		567	-2.281		567	0.054		567	-0.466
568	-0.723		568	-0.241					568	-0.494		568	-0.97		568	0.046		568	-0.527
569	-0.457		569	-0.278					569	-0.494		569	-1.694		569	-0.041		569	-0.611
570	-0.229		570	-0.211					570	-0.494		570	-2.344		570	-0.066		570	-0.634
571	-0.723		571	-0.626					571	-0.494		571	-2.244		571	0.053		571	-0.564
572	-0.229		572	-0.419					572	-0.494		572	-1.86		572	-0.137		572	-0.48
573	-0.603		573	-0.284					573	-0.494		573	-1.875		573	-0.148		573	-0.607
574	-0.502		574	-0.224					574	-0.494		574	-1.907		574	-0.059		574	-0.596
575	-0.482		575	-0.362					575	-0.494		575	-1.723		575	0.039		575	-0.474
576	-0.097		576	-0.242					576	-0.494		576	-2.067		576	-0.162		576	-0.513
577	-0.714		577	-0.261					577	-0.494		577	-2.004		577	-0.049		577	-0.783
578	-0.703		578	-0.376					578	-0.494		578	-2.038		578	0.044		578	-0.629
579	-0.438		579	-0.462					579	-0.494		579	-2.309		579	-0.059		579	-0.403
580	-0.534		580	-0.329					580	-0.494		580	-1.86		580	0.069		580	-0.691
581	-0.656		581	-0.626					581	-0.494		581	-2.349		581	-0.172		581	-0.6
582	-0.603		582	-0.462					582	-0.494		582	-1.86		582	0.028		582	-0.745
583	-0.551		583	-0.362					583	-0.494		583	-2.225		583	0.053		583	-0.578
584	-0.432		584	-0.218					584	-0.494		584	-2.244		584	0.044		584	-0.527
585	-0.502		585	-0.211					585	-0.494		585	-1.418		585	-0.059		585	-0.383
586	-0.693		586	-0.262					586	-0.494		586	-2.004		586	0.009		586	-0.662
587	-0.693		587	-0.211					587	-0.494		587	-1.651		587	0.069		587	-0.607
588	-0.501		588	-0.329					588	-0.494		588	-1.804		588	-0.044		588	-0.642
589	-0.546		589	-0.329					589	-0.494		589	-2.344		589	-0.163		589	-0.338
590	-0.603		590	-0.377					590	-0.494		590	-1.504		590	-0.064		590	-0.607
591	-0.494		591	-0.322					591	-0.494		591	-2.072		591	0.053		591	-0.629
592	-1.233		592	-0.233					592	-0.494		592	-2.004		592	-0.049		592	-0.7
593	-0.559		593	-0.198					593	-0.494		593	-1.483		593	-0.303		593	-0.629
594	-0.482		594	-0.376					594	-0.494		594	-2.038		594	0.054		594	-0.564
595	-0.65		595	-0.462					595	-0.494		595	-1.86		595	-0.041		595	-0.678
596	-0.409		596	-0.235					596	-0.494		596	-2.225		596	0.025		596	-0.634
597	-0.65		597	-0.261					597	-0.494		597	-2.047		597	-0.06		597	-0.726
598	-0.535		598	-0.207					598	-0.494		598	-1.651		598	-0.064		598	-0.678
599	-0.229		599	-0.233					599	-0.494		599	-1.131		599	-0.06		599	-0.574
600	-0.693		600	-0.189					600	-0.494		600	-1.187		600	-0.065		600	-0.338
601	-0.482		601	-0.442					601	-0.494		601	-1.926		601	0.044		601	-1.003
602	29.869		602	-0.234					602	-0.494		602	-1.907		602	0.054		602	-0.634
603	-0.457		603	-0.347					603	-0.494		603	-2.281		603	-0.163		603	-0.695
604	-0.392		604	-0.242					604	-0.494		604	-1.651		604	-0.035		604	-0.564
605	-0.535		605	-0.211					605	-0.494		605	-1.851		605	-0.173		605	-0.403
606	-0.707		606	-0.329					606	-0.494		606	-2.41		606	0.054		606	-0.508
607	-0.006		607	-0.348					607	-0.494		607	-1.851		607	0.034		607	-0.634
608	-0.693		608	-0.189					608	-0.494		608	-2.281		608	-0.173		608	-0.748
609	-0.392		609	-0.233					609	-0.494		609	-2.004		609	-0.049		609	-0.745
610	-0.436		610	-0.218					610	-0.494		610	-2.072		610	-0.143		610	-0.525
611	-0.714		611	-0.376					611	-0.494		611	-1.554		611	-0.043		611	-0.472
612	-0.482		612	-0.234					612	-0.494		612	-1.793		612	-0.182		612	-0.629
613	-0.656		613	-0.304					613	-0.494		613	-1.655		613	26.051		613	-0.359
614	-0.501		614	-0.211					614	-0.494		614	-2.022		614	-0.049		614	-0.221
615	-0.517		615	-0.211					615	-0.494		615	-1.694		615	-0.066		615	-0.678
616	-0.097		616	-0.168					616	-0.494		616	-2.309		616	-0.024		616	-0.578
617	-0.694		617	-0.372					617	-0.494		617	-1.817		617	-0.059		617	-0.607
618	-0.504		618	-0.462					618	-0.494		618	-2.281		618	0.069		618	-0.691
619	-1.233		619	-0.471					619	-0.494		619	-2.019		619	-0.137		619	-0.922
620	-0.656		620	-0.304					620	-0.494		620	-2.061		620	-0.182		620	-0.466
621	-0.551		621	-0.261					621	-0.494		621	-2.225		621	0.053		621	-0.564
622	-0.603		622	-0.189					622	-0.494		622	-1.554		622	0.053		622	-0.634
623	-0.621		623	-0.258					623	-0.494		623	-2.003		623	-0.059		623	-0.359
624	-0.656		624	-0.189					624	-0.494		624	-1.793		624	-0.313		624	-0.662
625	-0.655		625	-0.391					625	-0.494		625	-1.651		625	-0.044		625	-0.54
626	-0.707		626	-0.172					626	-0.494		626	-2.047		626	-0.154		626	-0.666
627	-0.571		627	-0.224					627	-0.494		627	-1.451		627	-0.05		627	-0.476
628	-0.502		628	-0.419					628	-0.494		628	-2.281		628	0.071		628	-0.508
629	-0.661		629	-0.258					629	-0.494		629	-2.047		629	-0.049		629	-0.466
630	-0.694		630	-0.362					630	-0.494		630	-2.004		630	-0.163		630	-0.629
631	-0.559		631	-0.234					631	-0.494		631	-2.281		631	-0.018		631	-0.634
632	-0.407		632	-0.261					632	-0.494		632	-1.418		632	0.071		632	-0.777
633	-0.655		633	-0.241					633	-0.494		633	-1.851		633	0.052		633	-0.466
634	-0.656		634	-0.184					634	-0.494		634	-1.875		634	-0.154		634	-0.7
635	-0.367		635	-0.471					635	-0.494		635	-2.003		635	-0.059		635	-0.69
636	-0.603		636	-0.287					636	-0.494		636	-2.281		636	-0.048		636	-0.629
637	-0.229		637	-0.242					637	-0.494		637	-2.003		637	0.071		637	-0.634
638	-0.384		638	-0.287					638	-0.494		638	-2.061		638	0.071		638	-0.596
639	-0.546		639	-0.241					639	-0.494		639	-1.651		639	0.053		639	-0.662
640	-0.655		640	-0.261					640	-0.494		640	-2.067		640	-0.018		640	-0.695
641	-0.502		641	-0.348					641	-0.494		641	-2.047		641	-0.06		641	-0.508
642	-0.565		642	-0.207					642	-0.494		642	-2.047		642	0.096		642	-0.777
643	-0.535		643	-0.218					643	-0.494		643	-2.225		643	-0.024		643	-0.678
644	-0.336		644	-0.376					644	-0.494		644	-2.225		644	0.052		644	-0.474
645	-0.551		645	-0.262					645	-0.494		645	-2.047		645	-0.049		645	-0.634
646	-0.693		646	-0.445					646	-0.494		646	-1.67		646	0.079		646	-0.573
647	-0.608		647	-0.345					647	-0.494		647	-1.817		647	-0.162		647	-0.726
648	-0.693		648	-0.393					648	-0.494		648	-2.225		648	-0.303		648	-0.574
649	-0.546		649	-0.652					649	-0.494		649	-2.244		649	-0.018		649	-0.527
650	-0.482		650	-0.212					650	-0.494		650	-1.655		650	-0.049		650	-0.615
651	-0.494		651	-0.261					651	-0.494		651	-2.41		651	0.096		651	-0.678
652	-0.559		652	-0.262					652	-0.494		652	-1.757		652	0.096		652	35.71
653	12.17		653	-0.364					653	-0.494		653	-2.061		653	0.039		653	-0.494
654	-0.571		654	-0.211					654	-0.494		654	-1.67		654	-0.172		654	-0.678
655	-0.65		655	-0.347					655	-0.494		655	-2.309		655	-0.065		655	-0.726
656	-0.553		656	-0.305					656	-0.494		656	-2.038		656	-0.192		656	-0.508
657	-0.535		657	-0.345					657	-0.494		657	-1.395		657	0.053		657	-0.678
658	-0.552		658	-0.233					658	-0.494		658	-1.691		658	-0.163		658	-0.629
659	-0.464		659	-0.419					659	-0.494		659	37.807		659	-0.049		659	-0.474
660	-0.565		660	-0.401					660	-0.494		660	-1.907		660	0.037		660	-0.642
661	-0.65		661	-0.652					661	-0.494		661	-1.804		661	0.054		661	-0.922
662	-0.621		662	-0.242					662	-0.494		662	-1.554		662	0.053		662	-0.69
663	-0.074		663	-0.345					663	-0.494		663	-1.651		663	-0.049		663	-0.611
664	-0.661		664	-0.652					664	-0.494		664	-1.907		664	0.069		664	-0.556
665	-0.629		665	-0.207					665	-0.494		665	-2.067		665	-0.065		665	-0.564
666	-0.551		666	-0.364					666	-0.494		666	-1.907		666	-0.163		666	-0.513
667	-0.074		667	-0.168					667	-0.494		667	-2.225		667	-0.059		667	-0.777
668	-0.603		668	-0.362					668	-0.494		668	-1.504		668	0.046		668	-0.513
669	-0.436		669	-0.218					669	-0.494		669	-1.651		669	-0.163		669	-0.564
670	-0.723		670	-0.255					670	-0.494		670	-1.651		670	-0.065		670	-0.338
671	-0.535		671	-0.218					671	-0.494		671	-2.349		671	-0.192		671	-0.629
672	-0.656		672	-0.234					672	-0.494		672	-1.337		672	-0.034		672	-0.508
673	-0.49		673	-0.364					673	-0.494		673	-1.86		673	-0.06		673	-0.634
674	-0.723		674	-0.212					674	-0.494		674	-2.067		674	0.039		674	-0.54
675	-0.535		675	-0.234					675	-0.494		675	-2.309		675	-0.163		675	-0.494
676	-0.476		676	-0.462					676	-0.494		676	-1.504		676	-0.049		676	-0.578
677	-0.501		677	-0.442					677	-0.494		677	-2.344		677	0.054		677	-0.666
678	-0.489		678	-0.207					678	-0.494		678	-1.838		678	-0.043		678	-0.726
679	-0.559		679	-0.462					679	-0.494		679	-1.86		679	-0.163		679	-0.508
680	-0.476		680	-0.419					680	-0.494		680	-1.67		680	0.037		680	-0.641
681	-0.603		681	-0.234					681	-0.494		681	-2.225		681	-0.137		681	-0.436
682	-0.504		682	-0.362					682	-0.494		682	-1.131		682	-0.062		682	-0.584
683	-0.476		683	-0.345					683	-0.494		683	-2.349		683	-0.034		683	-0.6
684	-0.703		684	-0.462					684	-0.494		684	-1.655		684	-0.049		684	-0.678
685	30.238		685	-0.345					685	-0.494		685	-2.038		685	0.054		685	-0.7
686	-0.603		686	-0.261					686	-0.494		686	-2.225		686	-0.044		686	-0.48
687	-0.608		687	-0.345					687	-0.494		687	-2.344		687	-0.035		687	-0.383
688	-0.656		688	-0.218					688	-0.494		688	-1.691		688	0.052		688	-0.777
689	-0.494		689	-0.304					689	-0.494		689	-2.344		689	-0.162		689	-0.556
690	-0.621		690	-0.233					690	-0.494		690	-2.344		690	-0.044		690	-0.634
691	-0.229		691	-0.35					691	-0.494		691	-1.926		691	0.069		691	-0.396
692	-0.494		692	-0.218					692	-0.494		692	-1.118		692	0.071		692	-0.629
693	-0.656		693	-0.234					693	-0.494		693	-2.281		693	-0.034		693	-0.32
694	-0.097		694	-0.242					694	-0.494		694	-1.67		694	-0.06		694	-0.578
695	-0.336		695	-0.401					695	-0.494		695	-2.003		695	0.069		695	-0.691
696	-0.502		696	-0.445					696	-0.494		696	-2.067		696	-0.173		696	-0.629
697	10.667		697	-0.168					697	-0.494		697	-2.344		697	-0.062		697	-0.7
698	-0.571		698	-0.261					698	-0.494		698	-2.309		698	-0.024		698	-0.777
699	-0.723		699	-0.241					699	-0.494		699	-1.838		699	-0.173		699	-0.221
700	-0.432		700	-0.35					700	-0.494		700	-1.907		700	-0.065		700	-0.476
701	-0.517		701	-0.376					701	-0.494		701	-1.67		701	-0.044		701	-0.803
702	-17.659		702	-0.33					702	-0.494		702	-1.504		702	0.079		702	-0.517
703	-0.407		703	-0.419					703	-0.494		703	-2.244		703	0.046		703	-0.629
704	-0.438		704	-0.218					704	-0.494		704	-2.281		704	-0.143		704	-0.564
705	-0.502		705	-0.359					705	-0.494		705	-1.723		705	0.05		705	-0.634
706	-0.409		706	-0.284					706	-0.494		706	-1.875		706	0.039		706	-0.474
707	-0.502		707	-0.419					707	-0.494		707	-1.554		707	0.071		707	-0.578
708	-0.464		708	-0.287					708	-0.494		708	-2.352		708	-0.06		708	-0.69
709	-0.65		709	-0.442					709	-0.887		709	-2.067		709	-0.068		709	-0.466
710	-0.501		710	-0.364					710	-0.645		710	-1.86		710	-0.018		710	-0.726
711	-0.65		711	-0.401					711	-0.962		711	-2.225		711	0.071		711	-0.781
712	-0.367		712	-0.419					712	-0.821		712	-2.309		712	-0.035		712	-0.69
713	-0.703		713	-0.304					713	-1.584		713	-1.694		713	-0.065		713	-0.662
714	-0.244		714	-0.261					714	-0.92		714	-2.349		714	0.052		714	-0.695
715	-0.392		715	-0.234					715	-0.987		715	-1.86		715	-0.162		715	-0.472
716	-0.661		716	-0.235					716	-0.886		716	-2.225		716	0.009		716	-0.32
717	-0.482		717	-0.278					717	-0.926		717	-2.344		717	0.046		717	-0.396
718	-0.553		718	-0.172					718	-0.869		718	-1.118		718	-0.154		718	-0.513
719	-0.723		719	-0.322					719	-0.613		719	-2.047		719	-0.064		719	-0.678
720	-0.006		720	-0.359					720	-1.142		720	-2.003		720	-0.06		720	-0.6
721	-0.656		721	-0.362					721	-1.215		721	-2.344		721	0.054		721	-0.662
722	-0.656		722	-0.261					722	-0.607		722	-2.004		722	0.054		722	-1.003
723	-1.233		723	-0.218					723	-0.962		723	-2.344		723	0.054		723	-0.383
724	-0.656		724	-0.329					724	-0.431		724	-1.418		724	-0.066		724	-0.513
725	-0.445		725	-0.258					725	-0.981		725	-2.067		725	-0.137		725	-0.777
726	-0.693		726	-0.218					726	-1.008		726	-1.72		726	0.053		726	-0.494
727	-0.097		727	-0.419					727	-0.62		727	15.862		727	-0.066		727	-0.838
728	-0.006		728	-0.258					728	-0.431		728	-2.344		728	-0.172		728	-0.573
729	-0.571		729	-0.304					729	-0.492		729	-1.804		729	0.059		729	-0.691
730	-0.661		730	-0.234					730	-0.92		730	-2.281		730	-0.154		730	-0.922
731	-0.65		731	-0.172					731	-0.743		731	-1.851		731	-0.162		731	-0.403
732	-0.502		732	-0.278					732	-1.058		732	-1.694		732	-0.075		732	-0.611
733	-0.65		733	-0.35					733	-1.058		733	-2.349		733	-0.137		733	-0.513
734	-0.571		734	-0.287					734	-1.142		734	-2.004		734	-0.154		734	-0.301
735	-0.65		735	-0.255					735	-0.645		735	-2.244		735	-0.154		735	-0.777
736	-0.661		736	-0.211					736	-1.584		736	-1.655		736	-0.034		736	-0.611
737	-0.476		737	-0.345					737	-0.607		737	-2.225		737	0.059		737	-0.527
738	-0.553		738	-0.261					738	-0.792		738	-1.131		738	0.054		738	-0.596
739	-0.571		739	-0.377					739	-0.832		739	-1.676		739	0.053		739	-0.662
740	-0.655		740	-0.218					740	-0.71		740	-2.344		740	-0.154		740	-0.691
741	-0.703		741	-0.304					741	-1.02		741	-1.131		741	-0.162		741	-0.573
742	-0.436		742	-0.391					742	-0.962		742	-2.244		742	-0.044		742	-0.634
743	-0.603		743	-0.348					743	-0.821		743	-1.723		743	-0.05		743	-0.678
744	-0.445		744	-0.362					744	-1.584		744	-1.926		744	-0.172		744	-0.634
745	-0.707		745	-0.364					745	-0.853		745	-2.41		745	-0.065		745	-0.221
746	-0.432		746	-0.174					746	-0.676		746	-2.022		746	-0.172		746	-0.6
747	-0.656		747	-0.652					747	-0.92		747	-1.933		747	-0.148		747	-0.629
748	-0.714		748	-0.442					748	-1.584		748	-2.047		748	-0.163		748	-0.6
749	-0.723		749	-0.345					749	-1.584		749	-1.691		749	0.071		749	-0.32
750	-0.661		750	-0.218					750	-1.008		750	-2.004		750	0.079
751	-0.438		751	-0.462					751	-0.434		751	-1.874		751	0.025
752	-0.608		752	-0.329					752	-0.792		752	-2.067		752	-0.035
753	-0.464		753	-0.189					753	-0.821		753	-2.003		753	0.054
754	-0.723		754	-0.322					754	-0.71		754	-2.038		754	-0.049
755	-1.233		755	-0.35					755	-0.832		755	-1.67		755	-0.173
756	-1.233		756	-0.242					756	-0.926		756	-2.038		756	0.037
757	-0.65		757	-0.304					757	-0.887		757	-2.004		757	0.052
758	-0.501		758	-0.329					758	-1.008		758	-1.817		758	-0.154
759	-0.571		759	-0.184					759	-0.899		759	-1.554		759	0.025
760	-0.504		760	-0.207					760	-0.71		760	-1.651		760	-0.137
761	-0.392		761	-0.224					761	-0.793		761	-2.349		761	-0.163
762	-0.477		762	-0.287					762	-0.981		762	-1.691		762	0.053
763	-0.476		763	-0.345					763	-0.926		763	-2.067		763	-0.024
764	-0.621		764	-0.322					764	-0.926		764	-2.003		764	-0.049
765	-0.006		765	-0.289					765	-1.058		765	-2.047		765	0.028
766	-1.233		766	-0.347					766	-0.834		766	-1.804		766	-0.064
767	-0.703		767	-0.235					767	-0.89		767	-2.019		767	-0.049
768	-0.504		768	-0.345					768	-1.142		768	-1.851		768	-0.041
769	-0.559		769	-0.401					769	-0.492		769	-1.926		769	-0.062
770	-0.656		770	-0.35					770	21.205		770	-1.187		770	-0.044
771	-0.482		771	-0.278					771	-0.613		771	-1.875		771	0.034
772	-0.553		772	-0.184					772	-0.89		772	-1.655		772	-0.024
773	-0.501		773	-0.184					773	-0.981		773	-2.225		773	-0.137
774	-0.546		774	-0.284					774	-1.058		774	-1.926		774	0.054
775	-0.559		775	-0.184					775	-0.886		775	-1.875		775	-0.062
776	-0.694		776	-0.261					776	-1.037		776	-2.244		776	-0.049
777	-0.629		777	-0.442					777	-0.792		777	-1.651		777	0.071
778	-0.551		778	-0.233					778	-0.643		778	-1.907		778	-0.163
779	-0.629		779	-0.442					779	-0.939		779	-2.004		779	-0.313
780	-0.656		780	-0.207					780	-0.821		780	-2.281		780	-0.044
781	-0.661		781	-0.241					781	-0.743		781	-1.084		781	-0.034
782	-0.656		782	-0.345					782	-0.92		782	-1.67		782	0.037
783	-0.603		783	-0.242					783	-0.948		783	-1.804		783	-0.085
784	-0.336		784	-0.364					784	-0.645		784	-2.047		784	0.071
785	-0.608		785	-0.212					785	-0.982		785	-1.723		785	-0.044
786	-0.409		786	-0.262					786	-1.142		786	-1.926		786	0.079
787	-0.65		787	-0.304					787	-0.398		787	-1.838		787	-0.024
788	-0.384		788	-0.184					788	-0.887		788	-1.395		788	0.049
789	-0.703		789	-0.258					789	-0.969		789	-1.907		789	0.053
790	-0.229		790	-0.235					790	-0.607		790	-2.067		790	-0.041
791	-0.244		791	-0.174					791	-0.643		791	-1.617		791	-0.059
792	-1.233		792	-0.233					792	-1.021		792	-2.244		792	-0.044
793	-0.535		793	-0.322					793	-0.885		793	-2.038		793	0.054
794	-0.723		794	-0.234					794	-0.892		794	-1.691		794	-0.065
795	-0.693		795	-0.242					795	-0.929		795	-2.244		795	-0.085
796	-0.714		796	-0.233					796	-0.607		796	-1.554		796	0.053
797	-0.703		797	-0.241					797	-0.834		797	-2.019		797	-0.018
798	-0.407		798	-0.376					798	-0.987		798	-1.504		798	0.079
799	-0.621		799	-0.403					799	-0.853		799	-2.244		799	0.071
800	-0.343		800	-0.471					800	-1.584		800	-1.118		800	-0.044
801	-0.661		801	-0.445					801	-1.215		801	-1.907		801	-0.06
802	-0.49		802	-0.211					802	-0.962		802	-1.655		802	-0.163
803	-0.502		803	-0.347					803	-0.431		803	-2.281		803	0.054
804	-0.49		804	-0.348					804	-0.577		804	-1.534		804	-0.065
805	-0.445		805	-0.218					805	-0.492		805	-1.694		805	-0.143
806	-0.532		806	-0.234					806	-0.899		806	-1.926		806	-0.05
807	-0.535		807	-0.445					807	-0.982		807	-2.044		807	-0.066
808	-0.76		808	-0.471					808	-0.969		808	-2.225		808	0.054
809	-0.432		809	-0.278					809	-0.799		809	-2.047
810	-0.65		810	-0.364					810	-0.76		810	-2.019
811	-0.546		811	-0.278					811	-0.822		811	-1.676
812	-0.546		812	-0.234					812	-1.058		812	-1.651
813	-0.656		813	-0.377					813	-0.892		813	-1.907
814	-0.656		814	-0.261					814	-0.887		814	-2.244
815	-0.661		815	-0.362					815	-0.793		815	-2.003
816	-0.534		816	-0.174					816	-0.885		816	-1.67
817	-0.656		817	-0.224					817	-1.037		817	-2.281
818	-0.723		818	-0.33					818	-0.76		818	-1.723
819	-0.457		819	-0.401					819	-0.71		819	-2.047
820	-0.714		820	-0.348					820	-1.008		820	-2.003
821	-0.546		821	-0.211					821	-0.899		821	-2.309
822	-0.438		822	-0.284					822	-1.189		822	-1.691
823	12.288		823	-0.189					823	-0.926		823	-2.281
824	-0.571		824	-0.211					824	20.768		824	-2.281
825	-0.656		825	-0.348					825	-0.676		825	-1.691
826	-0.504		826	-0.261					826	-0.832		826	-1.72
827	-0.535		827	-0.218					827	-0.793		827	-2.003
828	-0.409		828	-0.189					828	-0.792		828	-2.067
829	-0.449		829	-0.304					829	-1.399		829	-2.022
830	-0.477		830	-0.201					830	-0.885		830	-1.86
831	-0.655		831	-0.189					831	-0.89		831	-2.244
832	-0.343		832	-0.189					832	-0.899		832	-1.451
833	-0.535		833	-0.304					833	-0.926		833	-2.225
834	-0.464		834	-0.284					834	-0.71		834	-2.047
835	-0.693		835	-0.362					835	-0.982		835	-2.061
836	-0.552		836	-0.262					836	-0.926		836	-1.534
837	-0.76		837	-0.345					837	-0.676		837	-0.97
838	-0.603		838	-0.218					838	-1.584		838	-1.926
839	-0.559		839	-0.201					839	-0.89		839	-2.067
840	-0.65		840	-0.362					840	-0.929		840	-2.037
841	-0.504		841	-0.211					841	-0.92		841	-1.554
842	-0.559		842	-0.184					842	-0.92		842	-1.67
843	-0.656		843	-0.348					843	-0.853		843	-1.67
844	-0.464		844	-0.329					844	-0.926		844	31.747
845	-0.445		845	-0.289					845	-0.577		845	-2.225
846	-0.535		846	-0.278					846	-1.008		846	-2.225
847	-0.409		847	-0.304					847	-0.434		847	-1.67
848	-0.553		848	-0.211					848	-0.987		848	-1.723
849	-0.546		849	-0.224					849	-0.492		849	-1.933
850	-0.559		850	-0.401					850	-0.793		850	-1.651
851	-0.655		851	-0.345					851	-0.643		851	-2.344
852	-0.229		852	-0.347					852	-0.981		852	-2.067
853	-0.703		853	-0.304					853	-0.982		853	-1.617
854	-0.489		854	-0.224					854	-1.058		854	-1.694
855	-0.629		855	-0.211					855	-1.142		855	-1.67
856	-0.504		856	-0.419					856	-0.89		856	-2.309
857	-0.559		857	-0.261					857	-0.92		857	-2.225
858	-0.489		858	-0.345					858	-0.793		858	-2.344
859	-0.49		859	-0.401					859	-0.853		859	-1.655
860	-0.532		860	-0.278					860	-0.926		860	-1.907
861	-0.714		861	-0.362					861	-0.799		861	-1.504
862	-0.656		862	-0.189					862	-1.584		862	-2.019
863	-0.546		863	-0.471					863	-0.92		863	-1.907
864	-0.534		864	-0.278					864	-0.853		864	-0.97
865	-0.694		865	-0.234					865	-0.929		865	-1.67
866	-0.343		866	-0.347					866	-0.853		866	-1.418
867	-0.501		867	-0.304					867	-0.821		867	-2.061
868	-0.694		868	-0.347					868	21.083		868	-2.067
869	-0.489		869	-0.255					869	-0.71		869	-1.907
870	-0.655		870	-0.207					870	-0.982		870	-1.67
871	-0.343		871	-0.419					871	-0.89		871	-2.244
872	-0.502		872	-0.224					872	-0.607		872	-2.344
873	-0.502		873	-0.419					873	-1.058		873	-2.244
874	-0.714		874	-0.304					874	-0.887		874	-1.793
875	-0.546		875	-0.348					875	-0.821		875	-1.694
876	-1.233		876	-0.345					876	-0.885		876	-2.037
877	-0.656		877	-0.234					877	-1.584		877	-1.723
878	-0.432		878	-0.235					878	-0.676		878	-1.534
879	-0.65		879	-0.284					879	-0.962		879	-1.86
880	-0.552		880	-0.35					880	-0.46		880	-1.655
881	-0.714		881	-0.322					881	-1.037		881	-2.047
882	-0.502		882	-0.211					882	-0.962		882	-1.694
883	-0.723		883	-0.278					883	-0.885		883	-1.723
884	-0.229		884	-0.255					884	-0.89		884	-2.281
885	-1.233		885	-0.172					885	-0.982		885	-2.344
886	-0.714		886	-0.168					886	-0.892		886	-1.86
887	-0.436		887	-0.364					887	-0.869		887	-2.047
888	-0.367		888	-0.393					888	-0.926		888	-1.907
889	-0.571		889	-0.168					889	-0.676		889	-2.038
890	-0.489		890	-0.376					890	-0.821		890	-1.694
891	-0.409		891	-0.345					891	-0.887		891	-1.926
892	-0.392		892	-0.234					892	-1.142		892	-1.907
893	-0.571		893	-0.218					893	-0.643		893	-1.395
894	-0.571		894	-0.347					894	-1.584		894	-1.926
895	-0.655		895	-0.168					895	-0.743		895	-2.044
896	-0.409		896	-0.362					896	-0.643		896	-1.875
897	-0.551		897	-0.278					897	-1.021		897	-2.281
898	-0.502		898	-0.329					898	-0.926		898	-2.038
899	-0.546		899	-0.348					899	-1.215		899	-1.131
900	-0.546		900	-0.359					900	-0.821		900	-1.793
901	-0.501		901	-0.329					901	-0.853		901	-2.047
902	-0.546		902	-0.401					902	-1.008		902	-1.651
903	-0.501		903	-0.356					903	-0.607		903	-1.793
904	-0.097		904	-0.345					904	-0.613		904	15.889
905	-0.656		905	-0.652					905	-1.058		905	-2.019
906	-0.482		906	-0.626					906	-0.939		906	-1.907
907	-0.656		907	-0.278					907	-0.607		907	-1.554
908	-0.409		908	-0.322					908	-0.926		908	-1.67
909	-0.546		909	-0.329					909	-0.899		909	-2.225
910	-0.502		910	-0.462					910	-0.962		910	-1.554
911	-0.571		911	-0.345					911	-0.821		911	-1.875
912	-0.546		912	-0.278					912	-1.058		912	-1.084
913	-0.546		913	-0.403					913	-0.92		913	-2.003
914	-0.534		914	-0.304					914	-0.892		914	-2.281
915	-0.436		915	-0.345					915	-1.215		915	-1.691
916	-0.229		916	-0.278					916	-1.189		916	-2.225
917	-0.693		917	-0.626					917	-0.46		917	-2.225
918	-0.552		918	-0.234					918	-0.926		918	-2.047
919	-0.343		919	-0.347					919	-0.71		919	-1.851
920	-0.343		920	-0.284					920	-0.822		920	-1.651
921	-0.392		921	-0.403					921	-0.929		921	-2.047
922	-0.603		922	-0.278					922	-0.89		922	-1.67
923	-0.723		923	-0.345					923	-0.887		923	-1.554
924	-0.621		924	-0.356					924	-0.793		924	-2.004
925	-0.535		925	-0.189					925	-0.89		925	-2.004
926	-0.438		926	-0.278					926	-0.89		926	-2.004
927	-0.661		927	-0.289					927	-0.982		927	-2.061
928	-0.571		928	-0.348					928	-0.434		928	-2.344
929	-0.464		929	-0.262					929	-0.887		929	-2.344
930	-0.571		930	-0.419					930	-0.962		930	-1.504
931	-0.436		931	-0.329					931	-0.607		931	-2.225
932	-1.233		932	-0.626					932	-0.853		932	-1.907
933	-0.502		933	-0.322					933	-1.021		933	-2.225
934	-0.464		934	-0.362					934	-0.607		934	31.824
935	-0.629		935	-0.376					935	-1.008		935	-2.038
936	-0.571		936	-0.462					936	-0.799		936	-1.875
937	30.02		937	-0.347					937	-0.929		937	-2.047
938	-0.655		938	-0.284					938	21.151		938	-1.554
939	-0.571		939	-0.348					939	-1.215		939	17.39
940	12.974		940	-0.287					940	-0.492		940	-1.757
941	-0.244		941	-0.211					941	-0.89		941	-2.225
942	-0.661		942	-0.329					942	-0.607		942	-2.281
943	-0.097		943	-0.278					943	-0.793		943	-1.418
944	-0.392		944	-0.207					944	-0.853		944	-1.907
945	-0.476		945	-0.419					945	-0.589		945	-1.694
946	-0.367		946	-0.168					946	-0.853		946	-1.86
947	-0.571		947	-0.419					947	-0.886		947	-2.244
948	-0.546		948	-0.278					948	-0.793		948	-1.418
949	-0.559		949	-0.207					949	-0.267		949	-1.86
950	-0.65		950	-0.261					950	-1.039		950	-1.651
951	-0.707		951	-0.234					951	-0.494		951	14.889
952	15.407		952	-0.329					952	-0.494		952	-1.851
953	-0.502		953	-0.284					953	-0.494		953	-2.344
954	-0.432		954	-0.362					954	-0.494		954	-2.004
955	-0.006		955	-0.393					955	-0.494		955	-2.022
956	-0.074		956	-0.329					956	-0.494		956	-1.418
957	-0.407		957	-0.356					957	-0.494		957	-1.72
958	-0.501		958	-0.462					958	-0.494		958	-1.851
959	-0.546		959	-0.322					959	-0.494		959	-2.022
960	-0.501		960	-0.329					960	-0.494		960	-0.97
961	-0.608		961	-0.348					961	-0.357		961	-2.344
962	-0.436		962	-0.289					962	-0.926		962	-1.691
963	15.808		963	-0.347					963	-1.142		963	-2.225
964	-0.603		964	-0.322					964	-0.885		964	-1.67
965	-0.703		965	-0.234					965	-0.645		965	-2.004
966	-0.621		966	-0.278					966	-0.62		966	-1.67
967	-0.535		967	-0.362					967	-0.948		967	-1.284
968	-0.655		968	-0.445					968	-0.885		968	-2.047
969	-0.535		969	-0.207					969	-0.899		969	-2.038
970	-0.392		970	-0.207					970	-0.853		970	-1.554
971	-0.532		971	-0.235					971	-0.607		971	-1.418
972	-0.608		972	-0.207					972	-0.645		972	-1.395
973	-0.392		973	-0.211					973	-0.793		973	-2.004
974	-0.436		974	-0.419					974	-1.142		974	-2.281
975	-0.76		975	-0.376					975	-0.899		975	-2.019
976	-0.571		976	-0.393					976	-0.577		976	-1.327
977	-0.482		977	-0.322					977	-0.92		977	-2.225
978	-0.65		978	-0.329					978	-0.929		978	-2.004
979	-0.534		979	-0.462					979	-0.434		979	-1.907
980	-0.693		980	-0.345					980	-0.821		980	-1.907
981	-0.553		981	-0.35					981	-0.431		981	-1.418
982	-0.436		982	-0.403					982	-1.584		982	-1.504
983	-0.553		983	-0.419					983	-0.926		983	-1.67
984	-0.571		984	-0.224					984	-0.885		984	-1.651
985	-0.432		985	-0.35					985	-0.92		985	-2.352
986	-0.546		986	-0.348					986	-1.058		986	-2.225
987	-0.501		987	-0.207					987	-0.76		987	-1.875
988	-0.436		988	-0.255					988	-0.89		988	-2.281
989	-0.661		989	-0.284					989	-0.793		989	-1.838
990	-0.489		990	-0.189					990	-0.645		990	-2.072
991	-0.532		991	-0.419					991	-0.743		991	-1.907
992	-0.656		992	-0.347					992	-1.584		992	-2.022
993	-0.501		993	-0.106					993	-0.929		993	-1.651
994	-0.367		994	-0.322					994	-0.71		994	-1.851
995	-0.546		995	-0.347					995	-0.962		995	-2.352
996	-0.343		996	-0.207					996	-1.399		996	-1.817
997	-0.343		997	-0.304					997	-1.584		997	16.309
998	-0.535		998	-0.255					998	-0.71		998	-2.047
999	-0.661		999	-0.211					999	-0.821		999	-1.67
1000	-0.714		1000	-0.419					1000	-0.607		1000	-1.284
1001	-0.551		1001	-0.362					1001	-0.869		1001	-2.225
1002	-0.693		1002	-0.261					1002	-0.926		1002	-2.019
1003	-0.501		1003	-0.329					1003	-1.058		1003	-2.047
1004	-0.571		1004	-0.106					1004	-1.037		1004	-1.874
1005	-0.445		1005	-0.234					1005	-0.92		1005	-1.655
1006	-0.201		1006	-0.278					1006	-0.793		1006	-2.019
1007	-1.233		1007	-0.255					1007	-0.426		1007	-1.451
1008	-0.49		1008	-0.348					1008	-0.89		1008	-2.281
1009	-0.097		1009	-0.262					1009	-0.853		1009	-1.851
1010	-0.074		1010	-0.403					1010	-0.822		1010	-2.344
1011	-0.343		1011	-0.261					1011	-0.434		1011	-1.72
1012	-0.656		1012	-0.189					1012	-1.008		1012	-1.694
1013	-0.546		1013	-0.207					1013	-0.929		1013	-1.907
1014	-0.603		1014	-0.419					1014	-1.037		1014	-2.225
1015	-0.494		1015	-0.304					1015	-0.832		1015	-2.225
1016	-0.343		1016	-0.462					1016	-0.492		1016	-2.004
1017	-0.343		1017	-0.211					1017	-0.926		1017	-2.003
1018	-0.603		1018	-0.345					1018	-0.821		1018	-1.694
1019	-0.546		1019	-0.278					1019	-0.869		1019	-2.004
1020	-0.445		1020	-0.359					1020	-1.037		1020	-1.483
1021	-0.552		1021	-0.419					1021	-0.92		1021	-1.851
1022	-0.608		1022	-0.168					1022	-0.885		1022	-2.41
1023	-0.661		1023	-0.419					1023	-0.645		1023	-0.97
1024	-0.476		1024	-0.329					1024	-0.645		1024	-1.875
1025	-0.482		1025	-0.419					1025	-0.792		1025	-1.554
1026	-0.656		1026	-0.376					1026	-0.645		1026	-2.281
1027	-0.621		1027	-0.345					1027	-0.589		1027	-2.038
1028	-0.693		1028	-0.471					1028	-0.799		1028	-2.019
1029	-1.233		1029	-0.284					1029	-0.613		1029	-1.817
1030	-0.438		1030	-0.362					1030	-0.853		1030	-2.004
1031	-0.502		1031	-0.235					1031	-0.743		1031	-2.349
1032	-0.703		1032	-0.207					1032	-0.929		1032	-2.352
1033	-0.571		1033	-0.233					1033	-0.982		1033	-2.022
1034	-0.655		1034	-0.362					1034	-0.861		1034	-2.41
1035	-0.661		1035	-0.347					1035	-0.887		1035	-1.118
1036	-0.629		1036	-0.189					1036	-1.058		1036	-1.838
1037	-0.392		1037	-0.304					1037	-0.529		1037	-1.907
1038	-0.559		1038	-0.262					1038	-0.853		1038	-1.67
1039	-0.546		1039	-0.345					1039	-0.962		1039	-1.875
1040	-0.65		1040	-0.278					1040	-0.529		1040	-2.281
1041	-1.233		1041	-0.626					1041	-0.853		1041	-1.933
1042	-0.559		1042	-0.362					1042	-0.926		1042	-1.723
1043	-0.532		1043	-0.218					1043	-0.962		1043	-2.281
1044	-0.436		1044	-0.419					1044	-0.71		1044	-2.047
1045	-0.707		1045	-0.329					1045	-0.46		1045	-2.344
1046	-0.552		1046	-0.278					1046	-0.962		1046	-2.244
1047	-0.553		1047	-0.345					1047	-0.926		1047	-2.344
1048	-0.76		1048	-0.377					1048	-1.189		1048	-2.352
1049	-0.723		1049	-0.234					1049	-0.676		1049	-1.655
1050	-0.482		1050	-0.419					1050	-0.426		1050	-2.003
1051	-0.436		1051	-0.262					1051	-0.885		1051	-0.97
1052	-1.024		1052	-0.304					1052	-0.832		1052	-2.349
1053	-0.445		1053	-0.211					1053	-1.215		1053	-1.851
1054	-0.494		1054	-0.391					1054	-0.926		1054	-2.067
1055	-0.629		1055	-0.305					1055	-0.892		1055	-2.244
1056	-0.714		1056	-0.234					1056	-0.92		1056	-0.822
1057	-0.482		1057	-0.224					1057	-0.607		1057	-2.244
1058	-0.571		1058	-0.278					1058	-0.92		1058	-1.418
1059	-0.661		1059	-0.626					1059	-0.982		1059	-2.225
1060	-0.655		1060	-0.278					1060	-0.887		1060	-1.757
1061	-0.409		1061	-0.234					1061	-1.142		1061	-1.907
1062	-0.449		1062	-0.329					1062	-0.71		1062	-2.067
1063	-0.517		1063	-0.345					1063	-0.607		1063	-2.067
1064	-0.476		1064	-0.329					1064	-1.584		1064	-1.67
1065	-0.343		1065	-0.419					1065	-0.792		1065	-2.344
1066	-0.457		1066	-0.198					1066	-0.577		1066	-1.131
1067	-0.553		1067	-0.235					1067	-0.89		1067	-1.851
1068	-0.661		1068	-0.207					1068	-0.529		1068	-2.004
1069	36.476		1069	-0.278					1069	-0.853		1069	-2.067
1070	-0.553		1070	-0.376					1070	-0.607		1070	-1.337
1071	13.641		1071	-0.393					1071	-0.89		1071	-1.554
1072	-0.504		1072	-0.262					1072	-1.008		1072	-1.655
1073	-0.703		1073	-0.284					1073	-0.799		1073	-2.004
1074	-0.723		1074	-0.189					1074	-1.215		1074	-1.131
1075	-0.229		1075	-0.419					1075	-1.189		1075	-1.851
1076	-0.436		1076	-0.347					1076	-0.899		1076	-2.067
1077	-0.714		1077	-0.106					1077	-0.929		1077	-0.822
1078	-0.65		1078	-0.462					1078	-0.62		1078	-1.655
1079	-0.449		1079	-0.362					1079	-0.607		1079	-2.003
1080	-0.608		1080	-0.207					1080	-0.887		1080	-1.72
1081	-0.436		1081	-0.304					1081	-0.434		1081	-2.004
1082	-0.707		1082	-0.218					1082	-0.46		1082	-2.067
1083	-0.661		1083	-0.189					1083	-0.962		1083	-0.822
1084	-0.535		1084	-0.462					1084	-0.887		1084	-1.131
1085	-0.656		1085	-0.362					1085	-0.853		1085	-1.651
1086	-0.603		1086	-0.362					1086	-1.021		1086	-2.047
1087	13.094		1087	-0.329					1087	-0.589		1087	-1.86
1088	-0.551		1088	-0.284					1088	-0.743		1088	-1.933
1089	-0.65		1089	-0.174					1089	-0.434		1089	-2.004
1090	-0.445		1090	-0.35					1090	-0.434		1090	-2.281
1091	-0.006		1091	-0.401					1091	-1.058		1091	-1.451
1092	-0.559		1092	-0.348					1092	-0.71		1092	-1.284
1093	-0.553		1093	-0.189					1093	-0.676		1093	-1.327
1094	-0.65		1094	-0.382					1094	-0.434		1094	-2.019
1095	-0.612		1095	-0.376					1095	-0.892		1095	-2.047
1096	-0.074		1096	-0.211					1096	-0.821		1096	-1.926
1097	-0.76		1097	-0.382					1097	-0.643		1097	-2.047
1098	-0.552		1098	-0.35					1098	-1.584		1098	-2.244
1099	-0.464		1099	-0.305					1099	-0.426		1099	-1.187
1100	29.016		1100	-0.278					1100	-0.434		1100	-1.655
1101	-0.244		1101	-0.322					1101	-0.589		1101	-2.067
1102	-0.336		1102	-0.329					1102	-0.962		1102	-1.907
1103	-0.65		1103	-0.207					1103	-0.92		1103	-2.244
1104	-0.504		1104	-0.224					1104	-1.189		1104	-2.004
1105	-0.608		1105	-0.419					1105	-0.869		1105	-2.244
1106	-0.551		1106	-0.168					1106	-0.887		1106	-1.851
1107	-0.074		1107	-0.419					1107	-0.793		1107	-2.344
1108	-0.482		1108	-0.345					1108	-0.71		1108	-1.875
1109	-0.392		1109	-0.419					1109	-0.643		1109	-2.047
1110	-0.661		1110	-0.304					1110	-1.142		1110	-1.907
1111	-0.668		1111	-0.287					1111	-0.962		1111	-1.926
1112	-0.571		1112	-0.174					1112	-0.92		1112	-1.851
1113	-0.612		1113	-0.284					1113	-0.793		1113	-2.281
1114	-0.449		1114	-0.189					1114	-0.899		1114	-1.131
1115	-0.703		1115	-0.419					1115	-0.76		1115	-1.694
1116	-0.603		1116	-0.362					1116	-0.577		1116	-1.907
1117	-0.476		1117	-0.652					1117	-0.607		1117	-1.67
1118	-18.021		1118	-0.393					1118	-0.939		1118	-2.022
1119	-0.502		1119	-0.362					1119	-0.793		1119	-2.004
1120	-0.476		1120	-0.284					1120	-1.142		1120	-1.418
1121	31.958		1121	-0.305					1121	-0.792		1121	-1.86
1122	-0.343		1122	-0.289					1122	-0.643		1122	-1.907
1123	-0.661		1123	-0.211					1123	-1.037		1123	-1.67
1124	-0.629		1124	-0.393					1124	-0.577		1124	-2.41
1125	-0.65		1125	-0.347					1125	-0.899		1125	-1.694
1126	-0.407		1126	-0.278					1126	-0.926		1126	-1.284
1127	-0.559		1127	-0.345					1127	-0.676		1127	-1.694
1128	-0.571		1128	-0.304					1128	-0.853		1128	-1.907
1129	-0.482		1129	-0.234					1129	-0.676		1129	-2.281
1130	-0.703		1130	-0.235					1130	-0.577		1130	-2.038
1131	-17.535		1131	-0.255					1131	-0.982		1131	-1.907
1132	-0.608		1132	-0.305					1132	-1.215		1132	-2.003
1133	9.37		1133	-0.284					1133	-0.899		1133	-2.281
1134	-0.409		1134	-0.168					1134	-0.799		1134	-1.817
1135	-0.693		1135	-0.261					1135	-0.887		1135	-2.344
1136	-0.436		1136	-0.211					1136	-0.589		1136	-2.038
1137	-0.343		1137	-0.207					1137	-0.885		1137	-2.225
1138	-0.392		1138	-0.419					1138	-0.71		1138	-1.838
1139	-0.553		1139	-0.261					1139	-0.832		1139	-2.003
1140	-0.535		1140	-0.35					1140	-0.71		1140	-1.907
1141	-0.229		1141	-0.284					1141	-1.215		1141	-1.804
1142	-0.707		1142	-0.329					1142	-0.676		1142	-2.047
1143	-0.553		1143	-0.419					1143	-0.89		1143	-2.047
1144	-0.656		1144	-0.329					1144	-0.426		1144	-1.723
1145	-0.494		1145	-0.419					1145	-1.142		1145	-1.926
1146	-0.661		1146	-0.391					1146	-0.834		1146	-1.187
1147	-0.571		1147	-0.235					1147	-0.89		1147	-1.875
1148	-0.656		1148	-0.234					1148	-0.892		1148	-2.003
1149	-0.501		1149	-0.235					1149	-0.92		1149	-2.004
1150	-0.551		1150	-0.189					1150	-0.899		1150	-2.244
1151	-0.489		1151	-0.471					1151	-0.398		1151	-2.004
1152	-0.532		1152	-0.419					1152	-0.92		1152	-1.804
1153	-0.501		1153	-0.201					1153	-0.76		1153	-1.694
1154	-1.233		1154	-0.262					1154	-1.037		1154	-1.534
1155	-0.694		1155	-0.393					1155	-0.799		1155	-2.281
1156	-0.409		1156	-0.403					1156	-0.887		1156	-2.344
1157	-0.655		1157	-0.348					1157	-1.037		1157	-1.875
1158	-0.629		1158	-0.289					1158	-0.892		1158	-1.817
1159	-0.49		1159	-0.211					1159	-0.929		1159	-1.86
1160	-0.707		1160	-0.278					1160	-0.885		1160	-2.344
1161	-0.482		1161	-0.207					1161	21.151		1161	-1.723
1162	-0.49		1162	-0.235					1162	-0.948		1162	-2.067
1163	-0.629		1163	-0.35					1163	-1.215		1163	-1.926
1164	-0.565		1164	-0.201					1164	-0.886		1164	-1.907
1165	-0.464		1165	-0.278					1165	-0.431		1165	-2.244
1166	-0.476		1166	-0.207					1166	-0.821		1166	-2.309
1167	-0.502		1167	-0.362					1167	-0.821		1167	-1.723
1168	-0.661		1168	-0.652					1168	-1.037		1168	-1.907
1169	12.558		1169	-0.211					1169	-0.887		1169	-2.004
1170	-0.477		1170	-0.401					1170	-0.76		1170	-1.67
1171	-0.714		1171	-0.364					1171	-0.89		1171	-2.004
1172	-0.723		1172	-0.261					1172	-0.793		1172	-2.003
1173	-0.694		1173	-0.234					1173	-0.645		1173	-2.352
1174	-0.571		1174	-0.419					1174	-0.793		1174	-2.281
1175	-0.65		1175	-0.329					1175	-0.892		1175	-1.817
1176	-0.392		1176	-0.224					1176	-0.89		1176	-2.225
1177	-0.482		1177	-0.235					1177	-0.821		1177	-2.244
1178	-0.559		1178	-0.218					1178	-1.037		1178	-1.694
1179	-0.608		1179	-0.261					1179	-0.926		1179	-1.926
1180	-0.445		1180	-0.652					1180	-0.869		1180	-1.691
1181	-0.49		1181	-0.242					1181	-1.215		1181	-1.451
1182	-0.694		1182	-0.218					1182	-1.189		1182	-1.418
1183	-0.445		1183	-0.376					1183	-0.92		1183	-1.651
1184	-0.553		1184	-0.234					1184	-1.142		1184	-2.225
1185	-0.723		1185	-0.284					1185	-0.821		1185	-2.225
1186	13.501		1186	-0.218					1186	-1.008		1186	-2.047
1187	-0.656		1187	-0.327					1187	-1.037		1187	-1.554
1188	-0.546		1188	-0.347					1188	-0.885		1188	-2.047
1189	-0.723		1189	-0.233					1189	-0.987		1189	-2.225
1190	-0.535		1190	-0.347					1190	-0.71		1190	-2.344
1191	-0.229		1191	-0.218					1191	-0.887		1191	-1.418
1192	-0.714		1192	-0.347					1192	-0.793		1192	-2.244
1193	-0.559		1193	-0.329					1193	-0.613		1193	-1.907
1194	-0.608		1194	-0.242					1194	21.404		1194	-1.694
1195	-0.517		1195	-0.347					1195	-0.929		1195	-1.851
1196	-0.546		1196	-0.278					1196	-0.92		1196	-2.41
1197	-0.603		1197	-0.359					1197	-0.92		1197	33.886
1198	-0.502		1198	-0.652					1198	-1.008		1198	-1.418
1199	-0.502		1199	-0.234					1199	-0.887		1199	-2.067
1200	-0.553		1200	-0.201					1200	-1.008		1200	-2.047
1201	-0.501		1201	-0.652					1201	-0.613		1201	-1.694
1202	-0.571		1202	-0.284					1202	-0.492		1202	-0.822
1203	-0.409		1203	-0.261					1203	-1.037		1203	-1.504
1204	-0.392		1204	-0.174					1204	-0.643		1204	-1.793
1205	-0.603		1205	-0.329					1205	-0.929		1205	-1.907
1206	-0.661		1206	-0.174					1206	-0.92		1206	-1.86
1207	-0.656		1207	-0.189					1207	-0.987		1207	-2.225
1208	-0.449		1208	-0.234					1208	-0.793		1208	-2.244
1209	-0.693		1209	-0.35					1209	-0.607		1209	-2.004
1210	-0.603		1210	-0.362					1210	-0.822		1210	-2.004
1211	-0.703		1211	-0.287					1211	-0.832		1211	-1.907
1212	-0.502		1212	-0.207					1212	-0.978		1212	-2.344
1213	-0.502		1213	-0.356					1213	-1.008		1213	-2.225
1214	-0.603		1214	-0.172					1214	-1.037		1214	-1.907
1215	-0.49		1215	-0.377					1215	-0.46		1215	-1.418
1216	-0.603		1216	-0.262					1216	-1.037		1216	-2.047
1217	-0.482		1217	-0.235					1217	-1.037		1217	-1.907
1218	-0.244		1218	-0.211					1218	-0.899		1218	-2.244
1219	-0.445		1219	-0.382					1219	-0.832		1219	-1.851
1220	-0.229		1220	-0.377					1220	-0.834		1220	-1.723
1221	-0.384		1221	-0.235					1221	-0.434		1221	-2.004
1222	-0.629		1222	-0.348					1222	-0.887		1222	-1.696
1223	-0.656		1223	-0.304					1223	-0.793		1223	-1.655
1224	-0.535		1224	-0.372					1224	-0.398		1224	-2.281
1225	-0.723		1225	-0.471					1225	21.188		1225	-1.875
1226	-0.551		1226	-0.201					1226	-0.926		1226	-1.676
1227	-1.233		1227	-0.262					1227	-0.962		1227	-1.757
1228	-0.703		1228	-0.198					1228	-0.676		1228	-2.352
1229	-0.409		1229	-0.218					1229	-0.948		1229	-1.554
1230	-0.477		1230	-0.211					1230	-0.853		1230	-1.131
1231	-0.723		1231	-0.284					1231	-0.92		1231	-1.86
1232	-0.504		1232	-0.362					1232	-0.76		1232	-1.131
1233	-0.494		1233	-0.462					1233	-0.886		1233	-1.907
1234	-0.49		1234	-0.172					1234	-0.743		1234	-2.344
1235	-0.723		1235	-0.442					1235	-0.92		1235	-1.907
1236	-0.65		1236	-0.377					1236	-0.987		1236	-1.534
1237	-0.65		1237	-0.261					1237	-0.793		1237	-2.344
1238	-0.629		1238	-0.261					1238	-1.189		1238	-1.86
1239	-0.432		1239	-0.345					1239	-1.037		1239	-2.225
1240	-0.693		1240	-0.255					1240	-0.929		1240	-2.281
1241	-0.074		1241	-0.211					1241	-1.008		1241	-2.41
1242	-0.629		1242	-0.207					1242	-0.92		1242	-2.072
1243	-0.464		1243	-0.445					1243	-0.948		1243	-1.187
1244	-0.489		1244	-0.356					1244	-1.142		1244	-1.757
1245	-0.571		1245	-0.652					1245	-0.46		1245	-1.757
1246	-0.502		1246	-0.224					1246	-0.969		1246	-2.061
1247	-0.661		1247	-0.471					1247	-0.899		1247	-2.067
1248	-0.551		1248	-0.462					1248	-1.584		1248	-1.651
1249	-0.445		1249	-0.172					1249	-0.929		1249	-2.244
1250	-0.445		1250	-0.304					1250	-0.92		1250	-2.225
1251	-0.552		1251	-0.362					1251	-0.987		1251	-1.694
1252	-0.668		1252	-0.189					1252	-0.71		1252	-2.019
1253	-0.629		1253	-0.218					1253	-0.962		1253	-2.067
1254	-0.661		1254	-0.462					1254	-0.892		1254	-2.225
1255	-0.65		1255	-0.348					1255	-1.058		1255	-1.691
1256	-0.457		1256	-0.393					1256	-1.008		1256	-1.691
1257	-0.532		1257	-0.234					1257	-1.142		1257	-1.793
1258	-0.49		1258	-0.419					1258	-1.037		1258	-2.004
1259	-0.477		1259	-0.347					1259	-0.982		1259	-2.244
1260	-0.723		1260	-0.304					1260	-0.926		1260	-1.676
1261	-0.655		1261	-0.289					1261	-0.577		1261	-1.804
1262	-0.714		1262	-0.255					1262	-0.926		1262	-2.225
1263	-0.603		1263	-0.329					1263	-0.832		1263	-2.281
1264	-0.436		1264	-0.348					1264	-0.76		1264	-1.907
1265	-0.367		1265	-0.241					1265	-0.853		1265	-2.352
1266	-0.49		1266	-0.401					1266	-0.885		1266	-1.933
1267	-0.445		1267	-0.234					1267	-0.743		1267	-2.022
1268	-0.603		1268	-0.255					1268	-1.142		1268	-1.817
1269	-0.476		1269	-0.377					1269	-0.962		1269	-2.038
1270	-0.603		1270	-0.261					1270	-0.832		1270	-2.225
1271	-0.621		1271	-0.211					1271	-0.886		1271	-2.004
1272	-0.656		1272	-0.174					1272	-0.926		1272	-1.67
1273	-0.438		1273	-0.287					1273	-0.92		1273	-1.851
1274	-0.477		1274	-0.224					1274	-1.215		1274	-1.451
1275	-0.655		1275	-0.218					1275	-1.142		1275	-1.554
1276	-0.656		1276	-0.364					1276	-0.398		1276	-1.793
1277	-0.723		1277	-0.198					1277	-0.885		1277	-2.281
1278	-0.074		1278	-0.261					1278	-0.62		1278	-1.757
1279	-0.409		1279	-0.218					1279	-0.793		1279	-1.793
1280	-0.477		1280	-0.347					1280	-0.948		1280	-1.86
1281	-0.409		1281	-0.211					1281	-0.71		1281	-2.352
1282	-0.603		1282	-0.218					1282	-1.058		1282	-2.225
1283	-0.559		1283	-0.284					1283	-1.037		1283	-1.131
1284	-0.656		1284	-0.471					1284	-0.92		1284	-2.037
1285	-0.457		1285	-0.207					1285	-0.645		1285	-1.875
1286	-0.097		1286	-0.356					1286	-0.92		1286	-1.757
1287	-0.201		1287	-0.255					1287	-1.189		1287	-1.451
1288	-1.233		1288	-0.234					1288	-0.46		1288	-1.851
1289	-0.65		1289	-0.261					1289	-0.676		1289	-1.817
1290	-0.436		1290	-0.348					1290	-0.645		1290	-2.003
1291	-0.409		1291	-0.261					1291	-0.832		1291	-1.67
1292	-0.532		1292	-0.241					1292	-0.589		1292	-2.344
1293	-0.436		1293	-0.289					1293	-0.431		1293	-1.926
1294	-0.535		1294	-0.419					1294	-0.76		1294	-2.344
1295	-0.723		1295	-0.261					1295	-0.887		1295	-1.851
1296	-0.551		1296	-0.242					1296	-0.822		1296	-2.003
1297	-0.097		1297	-0.235					1297	-0.899		1297	-2.41
1298	-0.343		1298	-0.255					1298	-0.821		1298	-2.41
1299	-0.476		1299	-0.211					1299	-1.14		1299	-2.047
1300	-0.445		1300	-0.218					1300	-1.008		1300	-2.047
1301	-0.502		1301	-0.242					1301	-0.832		1301	-2.281
1302	-0.655		1302	-0.377					1302	-0.643		1302	-1.926
1303	-0.629		1303	-0.234					1303	-0.607		1303	-1.804
1304	-0.244		1304	-0.218					1304	-0.743		1304	-1.651
1305	-0.693		1305	-0.322					1305	-0.792		1305	-1.851
1306	-0.655		1306	-0.261					1306	-0.948		1306	-1.875
1307	-0.655		1307	-0.242					1307	-0.982		1307	-1.617
1308	-0.535		1308	-0.235					1308	-25.144		1308	-2.281
1309	-0.693		1309	-0.234					1309	-0.987		1309	-2.038
1310	-0.693		1310	-0.241					1310	-0.832		1310	-1.694
1311	-0.097		1311	-0.348					1311	-0.978		1311	-1.926
1312	-0.693		1312	-0.329					1312	-0.962		1312	-2.344
1313	-0.482		1313	-0.218					1313	-1.058		1313	-2.281
1314	-0.655		1314	-0.189					1314	-1.584		1314	-1.86
			1315	-0.445					1315	-1.584		1315	-2.004
			1316	-0.652					1316	-0.987		1316	-1.504
			1317	-0.348					1317	-0.832		1317	-1.418
			1318	-0.35					1318	-0.76		1318	-1.554
			1319	-0.329					1319	-0.982		1319	-2.41
			1320	-0.287					1320	-0.887		1320	-2.022
			1321	-0.189					1321	-1.584		1321	-1.655
			1322	-0.462					1322	-0.929		1322	-2.352
			1323	-0.626					1323	-0.799		1323	-2.281
			1324	-0.442					1324	-0.71		1324	-2.225
			1325	-0.327					1325	-0.978		1325	-2.004
			1326	-0.347					1326	-0.607		1326	-1.926
			1327	-0.262					1327	-0.89		1327	-1.817
			1328	-0.261					1328	-0.76		1328	-1.67
			1329	-0.329					1329	-0.821		1329	-0.97
			1330	-0.241					1330	-0.92		1330	-1.926
			1331	23.293					1331	-0.987		1331	-1.757
			1332	-0.289					1332	-0.832		1332	-1.875
			1333	-0.262					1333	-0.962		1333	-2.019
			1334	-0.218					1334	-0.492		1334	-1.926
			1335	-0.189					1335	-0.885		1335	-1.907
			1336	-0.233					1336	-0.899		1336	-2.225
			1337	-0.329					1337	-0.887		1337	-2.344
			1338	-0.304					1338	-0.887		1338	-1.757
			1339	-0.356					1339	-0.886		1339	-2.148
			1340	-0.391					1340	-0.92		1340	-1.875
			1341	-0.304					1341	-0.962		1341	-2.004
			1342	-0.234					1342	-0.926		1342	-1.838
			1343	-0.359					1343	-1.142		1343	-2.003
			1344	-0.329								1344	-2.281
			1345	-0.234								1345	-1.907
			1346	-0.377								1346	-2.281
			1347	-0.211								1347	-1.851
			1348	-0.168								1348	-1.757
			1349	-0.224								1349	-2.225
			1350	-0.348								1350	-1.395
			1351	-0.189								1351	-2.244
			1352	-0.393								1352	-2.309
			1353	-0.234								1353	-2.352
			1354	-0.284								1354	-1.757
			1355	-0.348								1355	-1.926
			1356	-0.305								1356	-1.757
			1357	-0.364								1357	-2.022
			1358	-0.261								1358	-2.004
			1359	-0.287								1359	-2.038
			1360	-0.271								1360	-2.225
			1361	-0.287								1361	-2.309
			1362	-0.207								1362	-1.757
			1363	-0.168								1363	-1.838
			1364	-0.234								1364	-2.037
			1365	-0.212								1365	-2.047
			1366	-0.356								1366	-1.874
			1367	-0.241								1367	-2.281
			1368	-0.184								1368	-2.225
			1369	-0.304								1369	-1.131
			1370	-0.445								1370	-1.655
			1371	-0.224								1371	-2.244
			1372	-0.278								1372	-2.344
			1373	-0.372								1373	-1.907
			1374	-0.174								1374	-1.676
			1375	-0.347								1375	-2.003
			1376	-0.218								1376	-2.061
			1377	-0.211								1377	-1.67
			1378	23.585								1378	-2.309
			1379	-0.345								1379	-2.061
			1380	-0.233								1380	-2.022
			1381	-0.233								1381	-2.004
			1382	-0.233								1382	-2.067
			1383	23.516								1383	-1.67
			1384	-0.189								1384	-2.244
			1385	-0.278								1385	-2.003
			1386	23.905								1386	-2.067
			1387	-0.234								1387	-1.907
			1388	-0.345								1388	-2.003
			1389	-0.174								1389	-2.019
			1390	-0.174								1390	-2.344
			1391	-0.174								1391	-2.004
			1392	-0.403								1392	-1.118
			1393	-0.419								1393	-2.019
			1394	-0.377								1394	-2.067
			1395	-0.235								1395	-1.554
			1396	-0.184								1396	-1.676
			1397	-0.241								1397	-1.86
			1398	-0.289								1398	-1.418
			1399	-0.356								1399	-2.41
			1400	-0.356								1400	-2.225
			1401	-0.304								1401	-2.281
			1402	-0.442								1402	-2.047
			1403	-0.35								1403	-1.926
			1404	23.508								1404	-1.676
			1405	-0.218								1405	-1.691
			1406	-0.391								1406	-2.072
			1407	-0.359								1407	-2.281
			1408	-0.207								1408	-2.047
			1409	-0.224								1409	-1.67
			1410	-0.234								1410	-2.038
			1411	-0.403								1411	-2.225
			1412	-0.348								1412	-2.047
			1413	-0.304								1413	-2.047
			1414	-0.261								1414	-2.061
			1415	-0.403								1415	-1.67
			1416	-0.261								1416	-2.004
			1417	-0.207								1417	-1.504
			1418	-0.345								1418	-1.118
			1419	-0.262								1419	-2.003
			1420	-0.168								1420	-2.004
			1421	23.832								1421	-1.875
			1422	-0.401								1422	-2.019
			1423	-0.393								1423	-1.907
			1424	-0.348								1424	-1.875
			1425	-0.347								1425	-2.019
			1426	-0.278								1426	-1.907
			1427	-0.242								1427	-1.691
			1428	-0.393								1428	-1.084
			1429	-0.258								1429	-2.019
			1430	-0.364								1430	-1.651
			1431	-0.261								1431	-1.907
			1432	-0.345								1432	-2.047
			1433	-0.403								1433	-1.875
			1434	-0.345								1434	-2.244
			1435	-0.652								1435	-2.003
			1436	-0.218								1436	-2.019
			1437	-0.207								1437	-1.284
			1438	-0.347								1438	-2.309
			1439	-0.242								1439	-2.038
			1440	-0.234								1440	-1.851
			1441	-0.211								1441	-1.418
			1442	-0.261								1442	-1.118
			1443	-0.258								1443	-2.061
			1444	-0.234								1444	-0.97
			1445	-0.33								1445	-2.281
			1446	23.495								1446	-1.926
			1447	-0.304								1447	-2.344
			1448	-0.234								1448	-1.131
			1449	-0.234								1449	-1.554
			1450	-0.168								1450	-2.003
			1451	-0.234								1451	-1.651
			1452	-0.356								1452	-1.691
			1453	-0.304								1453	-1.691
			1454	-0.198								1454	-1.907
			1455	-0.345								1455	-2.019
			1456	-0.362								1456	-1.67
			1457	-0.322								1457	-1.907
			1458	-0.233								1458	-2.067
			1459	-0.304								1459	-1.676
			1460	-0.35								1460	-1.691
			1461	-0.35								1461	-1.67
			1462	-0.242								1462	-2.004
			1463	-0.168								1463	-1.676
			1464	-0.35								1464	-1.907
			1465	-0.174								1465	-2.067
			1466	-0.241								1466	-2.038
			1467	-0.241								1467	-1.691
			1468	-0.304								1468	-2.067
			1469	-0.626								1469	-1.284
			1470	-0.419								1470	-2.019
												1471	-2.003
												1472	-2.019
												1473	-2.019
												1474	-1.691
												1475	-2.067
												1476	-1.67
												1477	-2.067
