# Supplementary material for: The host range of generalist and specialist phages in capsule-diverse Klebsiella hosts is driven by the evolvability of receptor-binding proteins
Source: PLoS Biol. 2025 Nov 26;23(11):e3003515. doi: 10.1371/journal.pbio.3003515 (PMC12654880; doi:10.1371/journal.pbio.3003515)
Supplement: S7 Data — RBP: receptor-binding protein, aa: amino acid. (XLSX) [file pbio.3003515.s014.xlsx]

## Sheet: S7_Data
Phage A - K65PH164: RBP2
Position (aa)	Phage A	K65_evo1	K65_evo2	K65_evo3	K65_evo4	K65_evo5	K65_evo6	K65_evo7	K65_evo8	K65_evo9	K65_evo10
94	D	D	N	N	N	N	D	N	N	N	D
205	V	V	F	F	F	F	V	V	V	V	V
210	N	S	N	N	N	N	S	S	S	S	S
358	N	I	N	N	N	S	I	N	N	N	I
495	T	T	T	T	T	T	K	K	K	K	T
548	S	Y	S	S	S	S	Y	Y	Y	Y	Y
659	G	D	G	G	G	D	D	D	D	G	D
727	E	E	E	E	K	E	E	E	E	E	E
844	G	G	G	G	G	D	G	G	G	G	D
904	E	E	E	K	E	E	E	E	E	E	E
934	E	E	K	K	K	K	E	K	K	K	E
939	T	T	T	T	T	T	T	T	R	T	T
951	N	N	K	N	K	N	N	N	N	N	N
997	D	D	D	D	D	D	D	Y	Y	Y	D
1197	R	R	Q	R	Q	Q	R	R	R	R	R
Phage F - K50PH164C1: RBP
Position (aa)	Phage F	K50_evo1	K50_evo2	K50_evo3	K50_evo4	K50_evo5	K50_evo6	K50_evo7	K50_evo8	K50_evo9	K50_evo10	K50_evo11	K50_evo12	K50_evo13	K50_evo14	K50_evo15	K50_evo16	K50_evo17	K50_evo18	K50_evo19	K50_evo20	K50_evo21	K50_evo22	K50_evo23	K50_evo24	K50_evo25	K50_evo26	K50_evo27	K50_evo28	K50_evo29	K50_evo30	K50_evo31	K50_evo32	K50_evo33	K50_evo34	K50_evo35	K50_evo36	K50_evo37	K50_evo38
211	A	E	A	V	T	T	E	E	E	E	V	V	V	T	A	E	T	E	T	V	A	T	T	E	E	A	A	V	V	T	V	A	A	A	A	A	A	A	A
321	K	K	K	K	K	K	K	K	K	K	K	K	K	K	R	K	K	K	K	K	R	K	K	K	K	K	K	K	K	K	K	R	K	K	K	K	K	K	K
328	S	S	S	S	S	S	S	S	S	S	S	S	S	S	S	S	S	S	S	S	S	S	S	S	S	S	S	S	S	S	S	S	S	P	S	S	S	S	S
369	V	V	V	V	V	V	V	V	V	V	V	V	V	V	A	V	V	V	V	V	A	V	V	V	V	V	V	V	V	V	V	A	V	V	V	V	V	V	V
510	G	G	D	G	G	G	G	G	G	G	G	G	G	G	G	G	G	G	G	G	G	G	G	G	G	G	G	G	G	G	G	G	G	G	G	G	G	G	G
517	S	S	S	S	S	S	S	S	S	Y	S	S	S	S	S	S	S	S	S	S	S	S	S	S	S	S	S	S	S	S	S	S	S	S	S	S	S	S	S
518	H	H	H	H	H	H	H	H	H	H	H	H	H	H	Y	H	H	H	H	H	H	H	H	H	H	H	H	H	H	H	H	H	H	H	H	H	H	H	H
537	Y	Y	Y	Y	Y	H	Y	Y	Y	Y	Y	Y	Y	H	Y	Y	Y	Y	Y	Y	Y	H	H	Y	Y	Y	Y	Y	Y	Y	Y	Y	Y	Y	Y	Y	Y	Y	Y
538	N	N	N	N	D	N	N	N	N	N	N	N	N	N	N	N	N	N	N	N	N	N	N	N	N	N	N	N	N	D	N	N	N	N	N	N	N	N	N
541	K	E	K	E	K	K	K	K	K	K	E	K	K	K	K	K	K	K	E	K	K	K	K	K	K	K	K	K	K	K	E	K	K	K	K	K	K	K	K
602	T	T	T	T	T	T	T	T	T	T	T	T	T	T	T	T	T	T	T	T	T	T	T	T	T	T	T	T	T	T	T	A	T	M	T	T	T	T	T
653	G	G	V	G	G	G	G	G	G	G	G	G	G	G	G	G	G	G	G	G	G	G	G	G	G	V	V	G	G	G	G	G	V	G	V	G	G	V	G
685	D	G	D	G	G	Y	G	G	G	G	G	G	G	Y	Y	G	G	G	G	G	Y	Y	Y	G	G	D	D	G	G	G	G	D	D	D	D	D	D	D	D
697	S	S	S	S	S	S	S	S	S	S	S	S	S	S	S	S	S	S	S	S	S	S	S	S	S	S	S	S	S	S	S	R	S	R	S	S	S	S	S
823	T	T	T	T	T	T	T	T	T	T	T	T	T	T	T	T	T	T	T	T	T	T	T	T	T	T	T	T	T	T	A	T	T	T	T	T	T	T	T
937	G	G	G	G	D	G	G	G	G	G	G	G	D	G	G	G	D	G	G	D	G	G	G	G	G	G	G	D	G	D	G	G	G	G	G	G	G	G	G
940	R	R	R	R	R	R	S	S	R	S	R	R	R	R	R	S	R	S	R	R	R	R	R	S	S	R	R	R	R	R	R	R	R	R	R	R	R	R	R
952	Q	Q	Q	Q	Q	Q	Q	Q	Q	Q	Q	Q	Q	Q	Q	Q	Q	Q	Q	Q	Q	Q	Q	Q	Q	Q	Q	Q	Q	Q	R	Q	Q	Q	Q	Q	Q	Q	Q
963	S	S	S	S	S	S	S	S	L	S	S	S	S	S	S	S	S	S	S	S	S	S	S	S	S	S	S	S	S	S	S	S	S	S	S	S	S	S	S
1069	D	G	D	G	D	G	E	G	G	E	G	G	D	G	E	E	D	E	D	D	E	G	E	E	E	D	D	D	G	D	D	G	D	G	D	D	D	D	D
1071	H	H	H	H	Y	H	H	H	H	H	H	H	Y	H	H	H	Y	H	Y	Y	H	H	H	H	H	H	H	Y	H	Y	Y	H	H	H	H	H	H	H	H
1087	A	A	A	A	A	A	A	A	A	T	A	A	A	A	A	A	A	T	A	A	A	A	A	A	A	A	A	A	A	A	A	A	A	A	A	A	A	A	A
1100	T	T	T	T	M	T	T	T	T	T	T	T	M	T	T	A	M	T	M	M	T	T	T	T	T	T	T	M	T	M	M	T	T	T	T	T	T	T	T
1121	W	W	C	W	W	W	W	W	W	W	W	W	W	W	W	W	W	W	W	W	W	W	W	W	W	C	C	W	W	W	W	W	W	W	W	W	W	C	R
1133	I	I	I	I	I	I	I	I	I	I	I	I	I	I	I	I	I	I	I	I	I	I	I	I	I	I	I	I	I	I	I	I	I	I	I	M	M	I	I
1169	E	E	E	E	E	E	E	E	E	E	E	E	E	E	G	E	E	E	E	E	G	E	G	E	E	E	E	E	E	E	E	E	E	E	E	E	E	E	E
1186	A	A	S	A	A	A	A	A	A	A	A	A	A	A	A	A	A	A	A	A	A	A	A	A	A	S	S	A	A	A	A	A	S	A	S	A	A	S	S
Phage F - K50PH164C1: central tail fiber J
Position (aa)	Phage F	K50_evo1	K50_evo2	K50_evo3	K50_evo4	K50_evo5	K50_evo6	K50_evo7	K50_evo8	K50_evo9	K50_evo10	K50_evo11	K50_evo12	K50_evo13	K50_evo14	K50_evo15	K50_evo16	K50_evo17	K50_evo18	K50_evo19	K50_evo20	K50_evo21	K50_evo22	K50_evo23	K50_evo24	K50_evo25	K50_evo26	K50_evo27	K50_evo28	K50_evo29	K50_evo30	K50_evo31	K50_evo32	K50_evo33	K50_evo34	K50_evo35	K50_evo36	K50_evo37	K50_evo38
1331	F	F	F	F	F	F	F	F	F	F	F	F	F	F	F	F	F	F	F	F	F	F	F	F	F	F	F	F	F	F	F	F	F	F	F	S	S	F	S
1378	V	I	I	V	V	V	I	I	I	I	V	V	V	V	V	I	V	I	V	V	V	V	V	I	I	I	I	V	V	V	V	V	I	V	I	V	V	I	V
1383	L	L	L	L	L	L	L	L	L	L	L	L	L	L	L	L	L	L	L	F	L	L	L	L	L	L	L	L	L	L	L	L	L	L	L	L	L	L	L
1386	G	G	G	G	G	G	G	G	G	G	G	G	G	G	G	G	G	G	G	G	G	G	G	G	G	G	G	G	G	S	G	G	G	G	G	G	G	G	G
1404	A	A	A	V	A	A	A	A	A	A	A	A	A	A	A	A	A	A	A	A	A	A	A	A	A	A	A	A	A	A	A	A	A	A	A	A	A	A	A
1421	N	N	N	N	N	D	N	N	N	N	N	N	N	D	D	N	N	N	N	N	D	D	D	N	N	N	N	N	N	N	N	D	N	D	N	N	N	N	N
1446	S	S	S	S	P	S	S	S	S	S	P	P	P	S	S	S	P	S	P	S	S	S	S	S	S	S	S	P	P	P	P	S	S	S	S	S	S	S	S
D. Phage B - K74PH129C2: RBP1
Position (aa)	Phage B	K74_evo1	K74_evo2	K74_evo3	K74_evo4	K74_evo5	K74_evo6
422	W	R	R	R	R	R	R
545	T	I	I	T	T	T	T
613	R	R	R	H	H	H	H
Phage I - K30lambda2.2 and Phage J - K7PH164C4: RBPalpha
Position (aa)	Phage J	Phage I	K7_rec1	K7_rec2	K7_rec3	K7_rec4	K7_rec5	K7_rec6	K7_rec7	K7_rec8	K7_rec9	K7_rec10	K7_rec11	K7_rec12	K7_rec13	K7_rec14	K7_rec15	K7_rec16	K7_rec17	K7_rec18	K7_rec19	K7_rec20	K7_rec21	K7_rec22	K7_rec23	K7_rec24	K7_rec25	K7_rec26	K7_rec27	K7_rec28
141	I	V	I	I	I	I	I	I	I	I	I	I	I	I	I	I	I	I	I	I	I	V	I	I	I	I	I	I	I	I
186	R	P	R	R	R	R	R	R	R	R	R	R	R	R	R	R	R	R	R	R	R	P	R	R	R	R	R	R	R	R
260	M	Q	M	M	M	M	M	M	M	M	M	M	M	M	M	M	M	M	M	M	M	Q	M	M	M	M	M	M	M	M
261	G	S	G	G	G	G	G	G	G	G	G	G	G	G	G	G	G	G	G	G	G	S	G	G	G	G	G	G	G	G
270	A	S	A	A	A	A	A	A	A	A	A	A	A	A	A	A	A	A	A	A	A	S	A	A	A	A	A	A	A	A
281	V	I	V	V	V	V	V	V	V	V	V	V	V	V	V	V	V	V	V	V	V	I	V	V	V	V	V	V	V	V
345	N	D	N	N	N	N	N	N	N	N	N	N	N	N	N	N	N	N	N	N	N	D	N	N	N	N	N	N	N	N
472	A	S	A	A	A	A	A	A	A	A	A	A	A	A	A	A	A	A	A	A	A	A	A	A	A	A	A	A	A	A
605	T	A	T	T	T	T	T	T	T	T	T	T	T	T	T	T	T	T	T	T	T	T	T	T	T	T	T	A	T	T
638	S	I	S	S	S	S	S	S	S	S	S	S	S	S	S	S	S	S	S	S	S	S	S	S	S	S	S	I	S	S
Phage I - K30lambda2.2 and Phage J - K7PH164C4: RBPbeta
Protein alignment position (aa)	Phage J	Phage I	K7_rec1	K7_rec2	K7_rec3	K7_rec4	K7_rec5	K7_rec6	K7_rec7	K7_rec8	K7_rec9	K7_rec10	K7_rec11	K7_rec12	K7_rec13	K7_rec14	K7_rec15	K7_rec16	K7_rec17	K7_rec18	K7_rec19	K7_rec20	K7_rec21	K7_rec22	K7_rec23	K7_rec24	K7_rec25	K7_rec26	K7_rec27
9	K	Q	K	K	K	K	K	K	K	K	K	K	K	K	K	K	K	K	K	K	K	K	K	K	K	K	K	K	K
309	S	N	S	S	S	S	S	S	S	S	S	S	S	S	S	S	S	S	S	S	S	S	S	S	S	S	S	S	S
348	K	N	K	K	K	K	K	K	K	K	K	K	K	K	K	K	K	K	K	K	K	K	K	K	K	K	K	K	K
367	T	I	T	T	T	T	T	T	T	T	T	T	T	T	T	T	T	T	T	T	T	T	T	T	T	T	T	T	T
435	V	T	V	V	V	V	V	V	V	V	V	V	V	V	V	V	V	V	V	V	V	V	V	V	V	V	V	V	V
516	A	E	A	A	A	A	A	A	A	A	A	A	A	A	A	A	A	A	A	A	A	A	A	A	A	A	A	A	A
573	S	N	S	S	S	S	S	S	S	S	S	S	S	S	S	S	S	S	S	S	S	S	S	S	S	S	S	S	S
607	N	D	N	N	N	N	N	N	N	N	N	N	N	N	N	N	N	N	N	N	N	N	N	N	N	N	N	N	N
609	D	N	D	D	D	D	D	D	D	D	D	D	D	D	D	D	D	D	D	D	D	D	D	D	D	D	D	D	D
614	T	K	T	T	T	T	T	T	T	T	T	T	T	T	T	T	T	T	T	T	T	T	T	T	T	T	T	T	T
620	D	E	D	D	D	D	D	D	D	D	D	D	D	D	D	D	D	D	D	D	D	D	D	D	D	D	D	D	D
622	I	L	I	I	I	I	I	I	I	I	I	I	I	I	I	I	I	I	I	I	I	I	I	I	I	I	I	I	I
629	G	-	G	G	G	G	G	G	G	G	G	G	G	G	G	G	G	G	G	G	G	G	G	G	G	G	G	G	G
630	A	-	D	A	A	A	A	A	A	A	A	A	D	A	A	A	A	A	A	A	A	A	A	A	A	A	A	A	A
631	T	-	T	T	T	T	T	T	T	T	T	T	T	T	T	T	T	T	T	T	T	T	T	T	T	T	T	T	T
639	P	P	S	P	P	P	P	P	P	P	P	P	S	P	P	P	P	P	P	P	P	P	P	P	P	P	P	P	P
672	Y	F	Y	Y	Y	Y	Y	Y	Y	Y	Y	Y	Y	Y	Y	Y	Y	Y	Y	Y	Y	Y	Y	Y	Y	Y	Y	Y	Y
717	A	D	A	A	A	A	A	A	A	A	A	A	A	A	A	A	A	A	A	A	A	A	A	D	A	A	A	A	A
723	T	A	T	T	T	T	T	T	T	T	T	T	T	T	T	T	T	T	T	T	T	T	T	A	T	T	T	T	T
778	D	E	D	D	D	D	D	D	D	D	D	D	D	D	D	D	D	D	D	D	D	D	D	D	D	D	D	D	D
819	Q	Q	Q	Q	Q	Q	Q	H	H	Q	Q	Q	Q	Q	Q	H	Q	Q	Q	Q	Q	Q	Q	Q	Q	Q	Q	Q	Q
835	A	S	A	A	A	A	A	A	A	A	A	A	A	A	A	A	A	A	A	A	A	A	A	A	A	A	A	A	A
850	V	A	V	V	V	V	V	V	V	V	V	V	V	V	V	V	V	V	V	V	V	V	V	V	V	V	V	V	V
1003	T	A	T	T	T	T	T	T	T	T	T	T	T	T	T	T	T	T	T	T	T	T	T	T	T	T	T	T	T
1013	N	S	N	N	N	N	N	N	N	N	N	N	N	N	N	N	N	N	N	N	N	N	N	N	N	N	N	N	N
1026	M	L	M	M	M	M	M	M	M	M	M	M	M	M	M	M	M	M	M	M	M	M	M	M	M	M	M	M	M
1236	S	N	S	S	S	S	S	S	S	S	S	S	S	S	S	S	S	S	S	S	S	S	S	S	S	S	S	S	S
1247	R	Q	R	R	R	R	R	R	R	R	R	R	R	R	R	R	R	R	R	R	R	R	R	R	R	R	R	R	R
1255	V	A	V	V	V	V	V	V	V	V	V	V	V	V	V	V	V	V	V	V	V	V	V	V	V	V	V	V	V
1269	T	P	T	T	T	T	T	T	T	T	T	T	T	T	T	T	T	T	T	T	T	T	T	T	T	T	T	T	T
1298	A	N	A	A	A	A	A	A	A	A	A	A	A	A	A	A	A	A	A	A	A	A	A	N	A	A	A	A	A
1335	S	S	S	S	S	P	S	S	S	S	S	S	S	P	S	S	S	S	S	S	S	S	S	S	S	S	S	S	S
1336	Q	Q	Q	Q	Q	Q	Q	Q	Q	Q	Q	Q	-	-	-	Q	Q	Q	Q	Q	Q	Q	Q	Q	Q	Q	Q	-	-
1337	G	G	G	G	G	G	G	G	G	G	G	G	-	-	-	G	G	G	G	G	G	G	G	G	G	G	G	-	-
1338	P	P	P	P	P	P	P	P	P	P	P	P	-	-	-	P	P	P	P	P	P	P	P	P	P	P	P	-	-
1339	Q	Q	Q	Q	Q	Q	Q	Q	Q	Q	Q	Q	-	-	-	Q	Q	Q	Q	Q	Q	Q	Q	Q	Q	Q	Q	-	-
1340	G	G	G	G	G	G	G	G	G	G	G	G	-	-	-	G	G	G	G	G	G	G	G	G	G	G	G	-	-
1341	P	P	P	P	P	P	P	P	P	P	P	P	-	-	-	P	P	P	P	P	P	P	P	P	P	P	P	-	-
1342	Q	Q	Q	Q	Q	Q	Q	Q	Q	Q	Q	Q	-	-	-	Q	Q	Q	Q	Q	Q	Q	Q	Q	Q	Q	Q	-	-
1343	G	G	G	G	G	G	G	G	G	G	G	G	-	-	-	G	G	G	G	G	G	G	G	G	G	G	G	-	-
1344	N	N	N	N	N	N	N	N	N	N	N	N	-	-	-	N	N	N	N	N	N	N	N	N	N	N	N	-	-
1345	K	K	K	K	K	K	K	K	K	K	-	K	-	-	-	K	K	K	K	K	K	K	K	K	K	K	K	-	-
1346	G	G	G	G	G	G	G	G	G	G	-	G	-	-	-	G	G	G	G	G	G	G	G	G	G	G	G	-	-
1347	D	D	D	D	D	D	D	D	D	D	-	D	-	-	-	D	D	D	D	D	D	D	D	D	D	D	D	-	-
1348	K	K	K	K	K	K	K	K	K	K	-	K	-	-	-	K	K	K	K	K	K	K	K	K	K	K	K	-	-
1349	G	G	G	G	G	G	G	G	G	G	-	G	-	-	-	G	G	G	G	G	G	G	G	G	G	G	G	-	-
1350	D	D	D	D	D	D	D	D	D	D	-	D	-	-	-	D	D	D	D	D	D	D	D	D	D	D	D	-	-
1351	T	T	T	T	T	T	T	T	T	T	-	T	-	-	-	T	T	T	T	T	T	T	T	T	T	T	T	-	-
1352	G	G	G	G	G	G	G	G	G	G	-	G	-	-	-	G	G	G	G	G	G	G	G	G	G	G	G	-	-
1353	A	A	A	A	A	A	A	A	A	A	-	A	-	-	-	A	A	A	A	A	A	A	A	A	A	A	A	-	-
1354	T	T	T	T	T	T	T	T	T	T	-	T	-	-	-	T	T	T	T	T	T	T	T	T	T	T	T	-	-
1355	G	G	G	G	G	G	G	G	G	G	-	G	-	-	-	G	G	G	G	G	G	G	G	G	G	G	G	-	-
1356	A	A	A	A	A	A	A	A	A	A	-	A	-	-	-	A	A	A	A	A	A	A	A	A	A	A	A	-	-
1357	Q	Q	Q	Q	Q	Q	Q	Q	Q	Q	-	Q	-	-	-	Q	Q	Q	Q	Q	Q	Q	Q	Q	Q	Q	Q	-	-
1358	G	G	G	G	G	G	G	G	G	G	-	G	-	-	-	G	G	G	G	G	G	G	G	G	G	G	G	-	-
1359	P	P	P	P	P	P	P	P	P	P	-	P	-	-	-	P	P	P	P	P	P	P	P	P	P	P	P	-	-
1360	A	A	A	A	A	A	A	A	A	A	-	A	-	-	-	A	A	A	A	A	A	A	A	A	A	A	A	-	-
1361	G	G	G	G	G	G	G	G	G	G	-	G	-	-	-	G	G	G	G	G	G	G	G	G	G	G	G	-	-
1362	N	N	N	N	N	N	N	N	N	N	-	N	-	-	-	N	N	N	N	N	N	N	N	N	N	N	N	-	-
1363	S	S	S	S	S	S	S	S	S	S	-	S	-	-	-	S	S	S	S	S	S	S	S	S	S	S	S	-	-
1364	V	V	V	V	V	V	V	V	V	V	-	V	-	-	-	V	V	V	V	V	V	V	V	V	V	V	V	-	-
1365	N	N	N	N	N	N	N	N	N	N	-	N	-	-	-	N	N	N	N	N	N	N	N	N	N	N	N	-	-
1366	V	V	V	V	V	V	V	V	V	V	-	V	-	-	-	V	V	V	V	V	V	V	V	V	V	V	V	-	-
1367	Q	Q	Q	Q	Q	Q	Q	Q	Q	Q	-	Q	-	-	-	Q	Q	Q	Q	Q	Q	Q	Q	Q	Q	Q	Q	-	-
1368	W	W	W	W	W	W	W	W	W	W	-	W	-	-	-	W	W	W	W	W	W	W	W	W	W	W	W	-	-
1369	S	S	S	S	S	S	S	S	S	S	-	S	-	-	-	S	S	S	S	S	S	S	S	S	S	S	S	-	-
1370	K	K	K	K	K	K	K	K	K	K	-	K	-	-	-	K	K	K	K	K	K	K	K	K	K	K	K	-	-
1371	D	D	D	D	D	D	D	D	D	D	-	D	-	-	-	D	D	D	D	D	D	D	D	D	D	D	D	-	-
1372	G	G	G	G	G	G	G	G	G	G	-	G	-	-	-	G	G	G	G	G	G	G	G	G	G	G	G	-	-
1373	S	S	S	S	S	S	S	S	S	S	-	S	-	-	-	S	S	S	S	S	S	S	S	S	S	S	S	-	-
1374	T	T	T	T	T	T	T	T	T	T	-	T	-	-	-	T	T	T	T	T	T	T	T	T	T	T	T	-	-
1375	N	N	N	N	N	N	N	N	N	N	-	N	-	-	-	N	N	N	N	N	N	N	N	N	N	N	N	-	-
1376	W	W	W	W	W	W	W	W	W	W	-	W	-	-	-	W	W	W	W	W	W	W	W	W	W	W	W	-	-
1377	H	H	H	H	H	H	H	H	H	H	-	H	-	-	-	H	H	H	H	H	H	H	H	H	H	H	H	-	-
1378	A	A	A	A	A	A	A	A	A	A	-	A	-	-	-	A	A	A	A	A	A	A	A	A	A	A	A	-	-
1379	G	G	G	G	G	G	G	G	G	G	-	G	-	-	-	G	G	G	G	G	G	G	G	G	G	G	G	-	-
1380	F	F	F	F	F	F	F	F	F	F	-	F	-	-	-	F	F	F	F	F	F	F	F	F	F	F	F	-	-
1381	Q	Q	Q	Q	Q	Q	Q	Q	Q	Q	-	Q	-	-	-	Q	Q	Q	Q	Q	Q	Q	Q	Q	Q	Q	Q	-	-
1382	T	T	T	T	T	T	T	T	T	T	-	T	-	-	-	T	T	T	T	T	T	T	T	T	T	T	T	-	-
1383	G	G	G	G	G	G	G	G	G	G	-	G	-	-	-	G	G	G	G	G	G	G	G	G	G	G	G	-	-
1384	D	D	D	D	D	D	D	D	D	D	-	D	-	-	-	D	D	D	D	D	D	D	D	D	D	D	D	-	-
1385	I	I	I	I	I	I	I	I	I	I	-	I	-	-	-	I	I	I	I	I	I	I	I	I	I	I	I	-	-
1386	F	F	F	F	F	F	F	F	F	F	-	F	-	-	-	F	F	F	F	F	F	F	F	F	F	F	F	-	-
1387	M	M	M	M	M	M	M	M	M	M	-	M	-	-	-	M	M	M	M	M	M	M	M	M	M	M	M	-	-
1388	R	R	R	R	R	R	R	R	R	R	-	R	-	-	-	R	R	R	R	R	R	R	R	R	R	R	R	-	-
1389	Q	Q	Q	Q	Q	Q	Q	Q	Q	Q	-	Q	-	-	-	Q	Q	Q	Q	Q	Q	Q	Q	Q	Q	Q	Q	-	-
1390	Q	Q	Q	Q	Q	Q	Q	Q	Q	Q	-	Q	-	-	-	Q	Q	Q	Q	Q	Q	Q	Q	Q	Q	Q	Q	-	-
1391	V	V	V	V	V	V	V	V	V	V	-	V	-	-	-	V	V	V	V	V	V	V	V	V	V	V	V	-	-
1392	N	N	N	N	N	N	N	N	N	N	-	N	-	-	-	N	N	N	N	N	N	N	N	N	N	N	N	-	-
1393	G	G	G	G	G	G	G	G	G	G	-	G	-	-	-	G	G	G	G	G	G	G	G	G	G	G	G	-	-
1394	V	V	V	V	V	V	V	V	V	V	-	V	-	-	-	V	V	V	V	V	V	V	V	V	V	V	V	-	-
1395	W	W	W	W	W	W	W	W	W	W	-	W	-	-	-	W	W	W	W	W	W	W	W	W	W	W	W	-	-
1396	G	G	G	G	G	G	G	G	G	G	-	G	-	-	-	G	G	G	G	G	G	G	G	G	G	G	G	-	-
1397	G	G	G	G	G	G	G	G	G	G	-	G	-	-	-	G	G	G	G	G	G	G	G	G	G	G	G	-	-
1398	A	A	A	A	A	A	A	A	A	A	-	A	-	-	-	A	A	A	A	A	A	A	A	A	A	A	A	-	-
1399	I	I	I	I	I	I	I	I	I	I	-	I	-	-	-	I	I	I	I	I	I	I	I	I	I	I	I	-	-
1400	R	R	R	R	R	R	R	R	R	R	-	R	-	-	-	R	R	R	R	R	R	R	R	R	R	R	R	-	-
1401	A	A	A	A	A	A	A	A	A	A	-	A	-	-	-	A	A	A	A	A	A	A	A	A	A	A	A	-	-
1402	V	V	V	V	V	V	V	V	V	V	-	V	-	-	-	V	V	V	V	V	V	V	V	V	V	V	V	-	-
1403	G	G	G	G	G	G	G	G	G	G	-	G	-	-	-	G	G	G	G	G	G	G	G	G	G	G	G	-	-
1404	E	E	E	E	E	E	E	E	E	E	-	E	-	-	-	E	E	E	E	E	E	E	E	E	E	E	E	-	-
1405	D	D	D	D	D	D	D	D	D	D	-	D	-	-	-	D	D	D	D	D	D	D	D	D	D	D	D	-	-
1406	G	-	G	G	G	G	G	G	G	G	-	G	-	-	-	G	G	G	G	G	G	G	G	-	G	G	G	-	-
1407	K	-	K	K	K	K	K	K	K	K	-	K	-	-	-	K	K	K	K	K	K	K	K	-	K	K	K	-	-
1408	N	-	N	N	N	N	N	N	N	N	-	N	-	-	-	N	N	N	N	N	N	N	N	-	N	N	N	-	-
1409	G	G	G	G	G	G	G	G	G	G	-	G	-	-	-	G	G	G	G	G	G	G	G	G	G	G	G	-	-
1410	A	A	A	A	A	A	A	A	A	A	-	A	-	-	-	A	A	A	A	A	A	A	A	A	A	A	A	-	-
1411	D	D	D	D	D	D	D	D	D	D	-	D	-	-	-	D	D	D	D	D	D	D	D	D	D	D	D	-	-
1412	G	G	G	G	G	G	G	G	G	G	-	G	-	-	-	G	G	G	G	G	G	G	G	G	G	G	G	-	-
1413	T	T	T	T	T	T	T	T	T	T	-	T	-	-	-	T	T	T	T	T	T	T	T	T	T	T	T	-	-
1414	D	D	D	D	D	D	D	D	D	D	-	D	-	-	-	D	D	D	D	D	D	D	D	D	D	D	D	-	-
1415	G	G	G	G	G	G	G	G	G	G	-	G	-	-	-	G	G	G	G	G	G	G	G	G	G	G	G	-	-
1416	D	D	D	D	D	D	D	D	D	D	-	D	-	-	-	D	D	D	D	D	D	D	D	D	D	D	D	-	-
1417	Y	Y	Y	Y	Y	Y	Y	Y	Y	Y	-	Y	-	-	-	Y	Y	Y	Y	Y	Y	Y	Y	Y	Y	Y	Y	-	-
1418	I	I	I	I	I	I	I	I	I	I	-	I	-	-	-	I	I	I	I	I	I	I	I	I	I	I	I	-	-
1419	S	S	S	S	S	S	S	S	S	S	-	S	-	-	-	S	S	S	S	S	S	S	S	S	S	S	S	-	-
1420	M	M	M	M	M	M	M	M	M	M	-	M	-	-	-	M	M	M	M	M	M	M	M	M	M	M	M	-	-
1421	K	K	K	K	K	K	K	K	K	K	-	K	-	-	-	K	K	K	K	K	K	K	K	K	K	K	K	-	-
1422	F	F	F	F	F	F	F	F	F	F	-	F	-	-	-	F	F	F	F	F	F	F	F	F	F	F	F	-	-
1423	I	I	I	I	I	I	I	I	I	I	-	I	-	-	-	I	I	I	I	I	I	I	I	I	I	I	I	-	-
1424	V	V	V	V	V	V	V	V	V	V	-	V	-	-	-	V	V	V	V	V	V	V	V	V	V	V	V	-	-
1425	Q	Q	Q	Q	Q	Q	Q	Q	Q	Q	-	Q	-	-	-	Q	Q	Q	Q	Q	Q	Q	Q	Q	Q	Q	Q	-	-
1426	D	D	D	D	D	D	D	D	D	D	-	D	-	-	-	D	D	D	D	D	D	D	D	D	D	D	D	-	-
1427	T	T	T	T	T	T	T	T	T	T	-	T	-	-	-	T	T	T	T	T	T	T	T	T	T	T	T	-	-
1428	K	K	K	K	K	K	K	K	K	K	-	K	-	-	-	K	K	K	K	K	K	K	K	K	K	K	K	-	-
1429	P	P	P	P	P	P	P	P	P	P	-	P	-	-	-	P	P	P	P	P	P	P	P	P	P	P	P	-	-
1430	G	G	G	G	G	G	G	G	G	G	-	G	-	-	-	G	G	G	G	G	G	G	G	G	G	G	G	-	-
1431	T	T	T	T	T	T	T	T	T	T	-	T	-	-	-	T	T	T	T	T	T	T	T	T	T	T	T	-	-
1432	P	P	P	P	P	P	P	P	P	P	-	P	-	-	-	P	P	P	P	P	P	P	P	P	P	P	P	-	-
1433	T	T	T	T	T	T	T	T	T	T	-	T	-	-	-	T	T	T	T	T	T	T	T	T	T	T	T	-	-
1434	G	G	G	G	G	G	G	G	G	G	-	G	-	-	-	G	G	G	G	G	G	G	G	G	G	G	G	-	-
1435	N	N	N	N	N	N	N	N	N	N	-	N	-	-	-	N	N	N	N	N	N	N	N	N	N	N	N	-	-
1436	N	N	N	N	N	N	N	N	N	N	-	N	-	-	-	N	N	N	N	N	N	N	N	N	N	N	N	-	-
1437	P	P	P	P	P	P	P	P	P	P	-	P	-	-	-	P	P	P	P	P	P	P	P	P	P	P	P	-	-
1438	G	G	G	G	G	G	G	G	G	G	-	G	-	-	-	G	G	G	G	G	G	G	G	G	G	G	G	-	-
1439	S	S	S	S	S	S	S	S	S	S	-	S	-	-	-	S	S	S	S	S	S	S	S	S	S	S	S	-	-
1440	W	W	W	W	W	W	W	W	W	W	-	W	-	-	-	W	W	W	W	W	W	W	W	W	W	W	W	-	-
1441	S	S	S	S	S	S	S	S	S	S	-	S	-	-	-	S	S	S	S	S	S	S	S	S	S	S	S	-	-
1442	D	D	D	D	D	D	D	D	D	D	-	D	-	-	-	D	D	D	D	D	D	D	D	D	D	D	D	-	-
1443	A	A	A	A	A	A	A	A	A	A	-	A	-	-	-	A	A	A	A	A	A	A	A	A	A	A	A	-	-
1444	P	P	P	P	P	P	P	P	P	P	-	P	-	-	-	P	P	P	P	P	P	P	P	P	P	P	P	-	-
1445	P	P	P	P	P	P	P	P	P	P	-	P	-	-	-	P	P	P	P	P	P	P	P	P	P	P	P	-	-
1446	V	V	V	V	V	V	V	V	V	V	-	V	-	-	-	V	V	V	V	V	V	V	V	V	V	V	V	-	-
1447	G	G	G	G	G	G	G	G	G	G	-	G	-	-	-	G	G	G	G	G	G	G	G	G	G	G	G	-	-
1448	S	S	S	S	S	S	S	S	S	S	-	S	-	-	-	S	S	S	S	S	S	S	S	S	S	S	S	-	-
1449	P	P	P	P	P	P	P	P	P	P	-	P	-	-	-	P	P	P	P	P	P	P	P	P	P	P	P	-	-
1450	L	L	L	L	L	L	L	L	L	L	-	L	-	-	-	L	L	L	L	L	L	L	L	L	L	L	L	-	-
1451	W	W	W	W	W	W	W	W	W	W	-	W	-	-	-	W	W	W	W	W	W	W	W	W	W	W	W	-	-
1452	M	M	M	M	M	M	M	M	M	M	-	M	-	-	-	M	M	M	M	M	M	M	M	M	M	M	M	-	-
1453	T	T	T	T	T	T	T	T	T	T	-	T	-	-	-	T	T	T	T	T	T	T	T	T	T	T	T	-	-
1454	K	K	K	K	K	K	K	K	K	K	-	K	-	-	-	K	K	K	K	K	K	K	K	K	K	K	K	-	-
1455	G	G	G	G	G	G	G	G	G	G	-	G	-	-	-	G	G	G	G	G	G	G	G	G	G	G	G	-	-
1456	T	T	T	T	T	T	T	T	T	T	-	T	-	-	-	T	T	T	T	T	T	T	T	T	T	T	T	-	-
1457	M	M	M	M	M	M	M	M	M	M	-	M	-	-	-	M	M	M	M	M	M	M	M	M	M	M	M	-	-
1458	N	N	N	N	N	N	N	N	N	N	-	N	-	-	-	N	N	N	N	N	N	N	N	N	N	N	N	-	-
1459	A	A	A	A	A	A	A	A	A	A	-	A	-	-	-	A	A	A	A	A	A	A	A	A	A	A	A	-	-
1460	S	S	S	S	S	S	S	S	S	S	-	S	-	-	-	S	S	S	S	S	S	S	S	S	S	S	S	-	-
1461	G	G	G	G	G	G	G	G	G	G	-	G	-	-	-	G	G	G	G	G	G	G	G	G	G	G	G	-	-
1462	Q	Q	Q	Q	Q	Q	Q	Q	Q	Q	-	Q	-	-	-	Q	Q	Q	Q	Q	Q	Q	Q	Q	Q	Q	Q	-	-
1463	L	L	L	L	L	L	L	L	L	L	-	L	-	-	-	L	L	L	L	L	L	L	L	L	L	L	L	-	-
1464	Q	Q	Q	Q	Q	Q	Q	Q	Q	Q	-	Q	-	-	-	Q	Q	Q	Q	Q	Q	Q	Q	Q	Q	Q	Q	-	-
1465	G	G	G	G	G	G	G	G	G	G	-	G	-	-	-	G	G	G	G	G	G	G	G	G	G	G	G	-	-
1466	T	T	T	T	T	T	T	T	T	T	-	T	-	-	-	T	T	T	T	T	T	T	T	T	T	T	T	-	-
1467	W	W	W	W	W	W	W	W	W	W	-	W	-	-	-	W	W	W	W	W	W	W	W	W	W	W	W	-	-
1468	S	S	S	S	S	S	S	S	S	S	-	S	-	-	-	S	S	S	S	S	S	S	S	S	S	S	S	-	-
1469	N	N	N	N	N	N	N	N	N	N	-	N	-	-	-	N	N	N	N	N	N	N	N	N	N	N	N	-	-
1470	P	P	P	P	P	P	P	P	P	P	-	P	-	-	-	P	P	P	P	P	P	P	P	P	P	P	P	-	-
1471	V	V	V	V	V	V	V	V	V	V	-	V	-	-	-	V	V	V	V	V	V	V	V	V	V	V	V	-	-
1472	R	R	R	R	R	R	R	R	R	R	-	R	-	-	-	R	R	R	R	R	R	R	R	R	R	R	R	-	-
1473	L	L	L	L	L	L	L	L	L	L	-	L	-	-	-	L	L	L	L	L	L	L	L	L	L	L	L	-	-
1474	D	D	D	D	D	D	D	D	D	D	-	D	-	-	-	D	D	D	D	D	D	D	D	D	D	D	D	-	-
1475	G	G	G	G	G	G	G	G	G	G	-	G	-	-	-	G	G	G	G	G	G	G	G	G	G	G	G	-	-
1476	T	T	T	T	T	T	T	T	T	T	-	T	-	-	-	T	T	T	T	T	T	T	T	T	T	T	T	-	-
1477	I	I	I	I	I	I	I	I	I	I	-	I	-	-	-	I	I	I	I	I	I	I	I	I	I	I	I	-	-
1478	N	N	N	N	N	N	N	N	N	N	-	N	-	-	-	N	N	N	N	N	N	N	N	N	N	N	N	-	-
1479	P	P	P	P	P	P	P	P	P	P	-	P	-	-	-	P	P	P	P	P	P	P	P	P	P	P	P	-	-
1480	N	N	N	N	N	N	N	N	N	N	-	N	-	-	-	N	N	N	N	N	N	N	N	N	N	N	N	-	-
1481	L	L	L	L	L	L	L	L	L	L	-	L	-	-	-	L	L	L	L	L	L	L	L	L	L	L	L	-	-
1482	F	F	F	F	F	F	F	F	F	F	-	F	-	-	-	F	F	F	F	F	F	F	F	F	F	F	F	-	-
1483	A	A	A	A	A	A	A	A	A	A	-	A	-	-	-	A	A	A	A	A	A	A	A	A	A	A	A	-	-
1484	V	V	V	V	V	V	V	V	V	V	-	V	-	-	-	V	V	V	V	V	V	V	V	V	V	V	V	-	-
1485	R	R	R	R	R	R	R	R	R	R	-	R	-	-	-	R	R	R	R	R	R	R	R	R	R	R	R	-	-
1486	K	K	K	K	K	K	K	K	K	K	-	K	-	-	-	K	K	K	K	K	K	K	K	K	K	K	K	-	-
1487	W	W	W	W	W	W	W	W	W	W	-	W	-	-	-	W	W	W	W	W	W	W	W	W	W	W	W	-	-
1488	M	M	M	M	M	M	M	M	M	M	-	M	-	-	-	M	M	M	M	M	M	M	M	M	M	M	M	-	-
1489	A	A	A	A	A	A	A	A	A	A	-	A	-	-	-	A	A	A	A	A	A	A	A	A	A	A	A	-	-
1490	G	A	G	G	G	G	G	G	G	G	-	G	-	-	-	G	G	G	G	G	G	G	G	A	G	G	G	-	-
1491	M	M	M	M	M	M	M	M	M	M	-	M	-	-	-	M	M	M	M	M	M	M	M	M	M	M	M	-	-
1492	T	T	T	T	T	T	T	T	T	T	-	T	-	-	-	T	T	T	T	T	T	T	T	T	T	T	T	-	-
1493	G	G	G	G	G	G	G	G	G	G	-	G	-	-	-	G	G	G	G	G	G	G	G	G	G	G	G	-	-
1494	T	T	T	T	T	T	T	T	T	T	-	T	-	-	-	T	T	T	T	T	T	T	T	T	T	T	T	-	-
1495	E	E	E	E	E	E	E	E	E	E	-	E	-	-	-	E	E	E	E	E	E	E	E	E	E	E	E	-	-
1496	S	S	S	S	S	S	S	S	S	S	-	S	-	-	-	S	S	S	S	S	S	S	S	S	S	S	S	-	-
1497	G	G	G	G	G	G	G	G	G	G	-	G	-	-	-	G	G	G	G	G	G	G	G	G	G	G	G	-	-
1498	T	T	T	T	T	T	T	T	T	T	-	T	-	-	-	T	T	T	T	T	T	T	T	T	T	T	T	-	-
1499	S	S	S	S	S	S	S	S	S	S	-	S	-	-	-	S	S	S	S	S	S	S	S	S	S	S	S	-	-
1500	K	K	K	K	K	K	K	K	K	K	-	K	-	-	-	K	K	K	K	K	K	K	K	K	K	K	K	-	-
1501	N	N	N	N	N	N	N	N	N	N	-	N	-	-	-	N	N	N	N	N	N	N	N	N	N	N	N	-	-
1502	D	D	D	D	D	D	D	D	D	D	-	D	-	-	-	D	D	D	D	D	D	D	D	D	D	D	D	-	-
1503	I	I	I	I	I	I	I	I	I	I	-	I	-	-	-	I	I	I	I	I	I	I	I	I	I	I	I	-	-
1504	E	E	E	E	E	E	E	E	E	E	-	E	-	-	-	E	E	E	E	E	E	E	E	E	E	E	E	-	-
1505	K	K	K	K	K	K	K	K	K	K	-	K	-	-	-	K	K	K	K	K	K	K	K	K	K	K	K	-	-
1506	L	L	L	L	L	L	L	L	L	L	-	L	-	-	-	L	L	L	L	L	L	L	L	L	L	L	L	-	-
1507	T	T	T	T	T	T	T	T	T	T	-	T	-	-	-	T	T	T	T	T	T	T	T	T	T	T	T	-	-
1508	H	H	H	H	H	H	H	H	H	H	-	H	-	-	-	H	H	H	H	H	H	H	H	H	H	H	H	-	-
1509	T	T	T	T	T	T	T	T	T	T	-	T	-	-	-	T	T	T	T	T	T	T	T	T	T	T	T	-	-
1510	L	L	L	L	L	L	L	L	L	L	-	L	-	-	-	L	L	L	L	L	L	L	L	L	L	L	L	-	-
1511	T	T	T	T	T	T	T	T	T	T	-	T	-	-	-	T	T	T	T	T	T	T	T	T	T	T	T	-	-
1512	R	R	R	R	R	R	R	R	R	R	-	R	-	-	-	R	R	R	R	R	R	R	R	R	R	R	R	-	-
1513	T	T	T	T	T	T	T	T	T	T	-	T	-	-	-	T	T	T	T	T	T	T	T	T	T	T	T	-	-
1514	S	S	S	S	S	S	S	S	S	S	-	S	-	-	-	S	S	S	S	S	S	S	S	S	S	S	S	-	-
1515	G	G	G	G	G	G	G	G	G	G	-	G	-	-	-	G	G	G	G	G	G	G	G	G	G	G	G	-	-
1516	T	T	T	T	T	T	T	T	T	T	-	T	-	-	-	T	T	T	T	T	T	T	T	T	T	T	T	-	-
1517	N	D	N	N	N	N	N	N	N	N	-	N	-	-	-	N	N	N	N	N	D	N	N	D	N	D	N	-	-
1518	N	N	N	N	N	N	N	N	N	N	-	N	-	-	-	N	N	N	N	N	N	N	N	N	N	N	N	-	-
1519	T	S	T	T	T	T	T	T	T	T	-	T	-	-	-	T	T	T	T	T	S	T	T	S	T	S	T	-	-
1520	A	A	A	A	A	A	A	A	A	A	-	A	-	-	-	A	A	A	A	A	A	A	A	A	A	A	A	-	-
1521	P	P	P	P	P	P	P	P	P	P	-	P	-	-	-	P	P	P	P	P	P	P	P	P	P	P	P	-	-
1522	G	G	G	G	G	G	G	G	G	G	-	G	-	-	-	G	G	G	G	G	G	G	G	G	G	G	G	-	-
1523	C	C	C	C	C	C	C	C	C	C	-	C	-	-	-	C	C	C	C	C	C	C	C	C	C	C	C	-	-
1524	Y	Y	Y	Y	Y	Y	Y	Y	Y	Y	-	Y	-	-	-	Y	Y	Y	Y	Y	Y	Y	Y	Y	Y	Y	Y	-	-
1525	A	A	A	A	A	A	A	A	A	A	-	A	-	-	-	A	A	A	A	A	A	A	A	A	A	A	A	-	-
1526	T	T	T	T	T	T	T	T	T	T	-	T	-	-	-	T	T	T	T	T	T	T	T	T	T	T	T	-	-
1527	P	P	P	P	P	P	P	P	P	P	-	P	-	-	-	P	P	P	P	P	P	P	P	P	P	P	P	-	-
1528	Y	Y	Y	Y	Y	Y	Y	Y	Y	Y	-	Y	-	-	-	Y	Y	Y	Y	Y	Y	Y	Y	Y	Y	Y	Y	-	-
1529	L	V	L	L	L	L	L	L	L	L	-	L	-	-	-	L	L	L	L	L	V	L	L	V	L	V	L	-	-
1530	G	G	G	G	G	G	G	G	G	G	-	G	-	-	-	G	G	G	G	G	G	G	G	G	G	G	G	-	-
1531	S	G	S	S	S	S	S	S	S	S	-	S	-	-	-	S	S	S	S	S	G	S	S	G	S	G	S	-	-
1532	G	G	G	G	G	G	G	G	G	G	-	G	-	-	-	G	G	G	G	G	G	G	G	G	G	G	G	-	-
1533	A	A	A	A	A	A	A	A	A	A	-	A	-	-	-	A	A	A	A	A	A	A	A	A	A	A	A	-	-
1534	F	F	F	F	F	F	F	F	F	F	-	F	-	-	-	F	F	F	F	F	F	F	F	F	F	F	F	-	-
1535	S	S	S	S	S	S	S	S	S	S	-	S	-	-	-	S	S	S	S	S	S	S	S	S	S	S	S	-	-
1536	H	H	H	H	H	H	H	H	H	H	-	H	-	-	-	H	H	H	H	H	H	H	H	H	H	H	H	-	-
1537	P	P	P	P	P	P	P	P	P	P	-	P	-	-	-	P	P	P	P	P	P	P	P	P	P	P	P	-	-
1538	V	V	V	V	V	V	V	V	V	V	-	V	-	-	-	V	V	V	V	V	V	V	V	V	V	V	V	-	-
1539	T	T	T	T	T	T	T	T	T	T	-	T	-	-	-	T	T	T	T	T	T	T	T	T	T	T	T	-	-
1540	P	P	P	P	P	P	P	P	P	P	-	P	-	-	-	P	P	P	P	P	P	P	P	P	P	P	P	-	-
1541	G	G	G	G	G	G	G	G	G	G	-	G	-	-	-	G	G	G	G	G	G	G	G	G	G	G	G	-	-
1542	K	K	K	K	K	K	K	K	K	K	-	K	-	-	-	K	K	K	K	K	K	K	K	K	K	K	K	-	-
1543	R	R	R	R	R	R	R	R	R	R	-	R	-	-	-	R	R	R	R	R	R	R	R	R	R	R	R	-	-
1544	Y	Y	Y	Y	Y	Y	Y	Y	Y	Y	-	Y	-	-	-	Y	Y	Y	Y	Y	Y	Y	Y	Y	Y	Y	Y	-	-
1545	T	T	T	T	T	T	T	T	T	T	-	T	-	-	-	T	T	T	T	T	T	T	T	T	T	T	T	-	-
1546	L	L	L	L	L	L	L	L	L	L	-	L	-	-	-	L	L	L	L	L	L	L	L	L	L	L	L	-	-
1547	T	T	T	T	T	T	T	T	T	T	-	T	-	-	-	T	T	T	T	T	T	T	T	T	T	T	T	-	-
1548	Y	Y	Y	Y	Y	Y	Y	Y	Y	Y	-	Y	-	-	-	Y	Y	Y	Y	Y	Y	Y	Y	Y	Y	Y	Y	-	-
1549	N	N	N	N	N	N	N	N	N	N	-	N	-	-	-	N	N	N	N	N	N	N	N	N	N	N	N	-	-
1550	I	I	I	I	I	I	I	I	I	I	-	I	-	-	-	I	I	I	I	I	I	I	I	I	I	I	I	-	-
1551	D	D	D	D	D	D	D	D	D	D	-	D	-	-	-	D	D	D	D	D	D	D	D	D	D	D	D	-	-
1552	A	A	A	A	A	A	A	A	A	A	-	A	-	-	-	A	A	A	A	A	A	A	A	A	A	A	A	-	-
1553	A	A	A	A	A	A	A	A	A	A	-	A	-	-	-	A	A	A	A	A	A	A	A	A	A	A	A	-	-
1554	S	S	S	S	S	S	S	S	S	S	-	S	-	-	-	S	S	S	S	S	S	S	S	S	S	S	S	-	-
1555	E	E	E	E	E	E	E	E	E	E	-	E	-	-	-	E	E	E	E	E	E	E	E	E	E	E	E	-	-
1556	V	V	V	V	V	V	V	V	V	V	-	V	-	-	-	V	V	V	V	V	V	V	V	V	V	V	V	-	-
1557	Q	Q	Q	Q	Q	Q	Q	Q	Q	Q	-	Q	-	-	-	Q	Q	Q	Q	Q	Q	Q	Q	Q	Q	Q	Q	-	-
1558	T	T	T	T	T	T	T	T	T	T	-	T	-	-	-	T	T	T	T	T	T	T	T	T	T	T	T	-	-
1559	R	R	R	R	R	R	R	R	R	R	-	R	-	-	-	R	R	R	R	R	R	R	R	R	R	R	R	-	-
1560	D	D	D	D	D	D	D	D	D	D	-	D	-	-	-	D	D	D	D	D	D	D	D	D	D	D	D	-	-
1561	I	I	I	I	I	I	I	I	I	I	-	I	-	-	-	I	I	I	I	I	I	I	I	I	I	I	I	-	-
1562	I	I	I	I	I	I	I	I	I	I	-	I	-	-	-	I	I	I	I	I	I	I	I	I	I	I	I	-	-
1563	F	F	F	F	F	F	F	F	F	F	-	F	-	-	-	F	F	F	F	F	F	F	F	F	F	F	F	-	-
1564	W	W	W	W	W	W	W	W	W	W	-	W	-	-	-	W	W	W	W	W	W	W	W	W	W	W	W	-	-
1565	Q	Q	Q	Q	Q	Q	Q	Q	Q	Q	-	Q	-	-	-	Q	Q	Q	Q	Q	Q	Q	Q	Q	Q	Q	Q	-	-
1566	A	A	A	A	A	A	A	A	A	A	-	A	-	-	-	A	A	A	A	A	A	A	A	A	A	A	A	-	-
1567	N	N	N	N	N	N	N	N	N	N	-	N	-	-	-	N	N	N	N	N	N	N	N	N	N	N	N	-	-
1568	P	P	P	P	P	P	P	P	P	P	-	P	-	-	-	P	P	P	P	P	P	P	P	P	P	P	P	-	-
1569	D	D	D	D	D	D	D	D	D	D	-	D	-	-	-	D	D	D	D	D	D	D	D	D	D	D	D	-	-
1570	S	S	S	S	S	S	S	S	S	S	-	S	-	-	-	S	S	S	S	S	S	S	S	S	S	S	S	-	-
1571	G	S	G	G	G	G	G	G	G	G	-	G	-	-	-	G	G	G	G	G	S	G	G	S	G	S	G	-	-
1572	Q	Q	Q	Q	Q	Q	Q	Q	Q	Q	-	Q	-	-	-	Q	Q	Q	Q	Q	Q	Q	Q	Q	Q	Q	Q	-	-
1573	S	S	S	S	S	S	S	S	S	S	-	S	-	-	-	S	S	S	S	S	S	S	S	S	S	S	S	-	-
1574	T	T	T	T	T	T	T	T	T	T	-	T	-	-	-	T	T	T	T	T	T	T	T	T	T	T	T	-	-
1575	Y	Y	Y	Y	Y	Y	Y	Y	Y	Y	-	Y	-	-	-	Y	Y	Y	Y	Y	Y	Y	Y	Y	Y	Y	Y	-	-
1576	I	I	I	I	I	I	I	I	I	I	-	I	-	-	-	I	I	I	I	I	I	I	I	I	I	I	I	-	-
1577	E	E	E	E	E	E	E	E	E	E	-	E	-	-	-	E	E	E	E	E	E	E	E	E	E	E	E	-	-
1578	E	E	E	E	E	E	E	E	E	E	-	E	-	-	-	E	E	E	E	E	E	E	E	E	E	E	E	-	-
1579	L	L	L	L	L	L	L	L	L	L	-	L	-	-	-	L	L	L	L	L	L	L	L	L	L	L	L	-	-
1580	N	N	N	N	N	N	N	N	N	N	-	N	-	-	-	N	N	N	N	N	N	N	N	N	N	N	N	-	-
1581	T	T	T	T	T	T	T	T	T	T	-	T	-	-	-	T	T	T	T	T	T	T	T	T	T	T	T	-	-
1582	G	G	G	G	G	G	G	G	G	G	-	G	-	-	-	G	G	G	G	G	G	G	G	G	G	G	G	-	-
1583	T	T	T	T	T	T	T	T	T	T	-	T	-	-	-	T	T	T	T	T	T	T	T	T	T	T	T	-	-
1584	S	S	S	S	S	S	S	S	S	S	-	S	-	-	-	S	S	S	S	S	S	S	S	S	S	S	S	-	-
1585	I	I	I	I	I	I	I	I	I	I	-	I	-	-	-	I	I	I	I	I	I	I	I	I	I	I	I	-	-
1586	K	K	K	K	K	K	K	K	K	K	-	K	-	-	-	K	K	K	K	K	K	K	K	K	K	K	K	-	-
1587	V	V	V	V	V	V	V	V	V	V	-	V	-	-	-	V	V	V	V	V	V	V	V	V	V	V	V	-	-
1588	K	K	K	K	K	K	K	K	K	K	-	K	-	-	-	K	K	K	K	K	K	K	K	K	K	K	K	-	-
1589	R	R	R	R	R	R	R	R	R	R	-	R	-	-	-	R	R	R	R	R	R	R	R	R	R	R	R	-	-
1590	T	T	T	T	T	T	T	T	T	T	-	T	-	-	-	T	T	T	T	T	T	T	T	T	T	T	T	-	-
1591	F	F	F	F	F	F	F	F	F	F	-	F	-	-	-	F	F	F	F	F	F	F	F	F	F	F	F	-	-
1592	V	V	V	V	V	V	V	V	V	V	-	V	-	-	-	V	V	V	V	V	V	V	V	V	V	V	V	-	-
1593	V	V	V	V	V	V	V	V	V	V	-	V	-	-	-	V	V	V	V	V	V	V	V	V	V	V	V	-	-
1594	P	P	P	P	P	P	P	P	P	P	-	P	-	-	-	P	P	P	P	P	P	P	P	P	P	P	P	-	-
1595	A	T	A	A	A	A	A	A	A	A	-	A	-	-	-	A	A	A	A	A	T	A	A	T	A	T	A	-	-
1596	G	G	G	G	G	G	G	G	G	G	-	G	-	-	-	G	G	G	G	G	G	G	G	G	G	G	G	-	-
1597	M	M	M	M	M	M	M	M	M	M	-	M	-	-	-	M	M	M	M	M	M	M	M	M	M	M	M	-	-
1598	N	N	N	N	N	N	N	N	N	N	-	N	-	-	-	N	N	N	N	N	N	N	N	N	N	N	N	-	-
1599	Y	Y	Y	Y	Y	Y	Y	Y	Y	Y	-	Y	-	-	-	Y	Y	Y	Y	Y	Y	Y	Y	Y	Y	Y	Y	-	-
1600	L	L	L	L	L	L	L	L	L	L	-	L	-	-	-	L	L	L	L	L	L	L	L	L	L	L	L	-	-
1601	I	T	I	I	I	I	I	I	I	I	-	I	-	-	-	I	I	I	I	I	T	I	I	T	I	T	I	-	-
1602	L	L	L	L	L	L	L	L	L	L	-	L	-	-	-	L	L	L	L	L	L	L	L	L	L	L	L	-	-
1603	R	R	R	R	R	R	R	R	R	R	-	R	-	-	-	R	R	R	R	R	R	R	R	R	R	R	R	-	-
1604	P	P	P	P	P	P	P	P	P	P	-	P	-	-	-	P	P	P	P	P	P	P	P	P	P	P	P	-	-
1605	S	S	S	S	S	S	S	S	S	S	-	S	-	-	-	S	S	S	S	S	S	S	S	S	S	S	S	-	-
1606	A	A	A	A	A	A	A	A	A	A	-	A	-	-	-	A	A	A	A	A	A	A	A	A	A	A	A	-	-
1607	L	L	L	L	L	L	L	L	L	L	-	L	-	-	-	L	L	L	L	L	L	L	L	L	L	L	L	-	-
1608	T	T	T	T	T	T	T	T	T	T	-	T	-	-	-	T	T	T	T	T	T	T	T	T	T	T	T	-	-
1609	L	L	L	L	L	L	L	L	L	L	-	L	-	-	-	L	L	L	L	L	L	L	L	L	L	L	L	-	-
1610	N	N	N	N	N	N	N	N	N	N	-	N	-	-	-	N	N	N	N	N	N	N	N	N	N	N	N	-	-
1611	V	V	V	V	V	V	V	V	V	V	-	V	-	-	-	V	V	V	V	V	V	V	V	V	V	V	V	-	-
1612	A	A	A	A	A	A	A	A	A	A	-	A	-	-	-	A	A	A	A	A	A	A	A	A	A	A	A	-	-
1613	T	T	T	T	T	T	T	T	T	T	-	T	-	-	-	T	T	T	T	T	T	T	T	T	T	T	T	-	-
1614	T	T	T	T	T	T	T	T	T	T	-	T	-	-	-	T	T	T	T	T	T	T	T	T	T	T	T	-	-
1615	W	W	W	W	W	W	W	W	W	W	-	W	-	-	-	W	W	W	W	W	W	W	W	W	W	W	W	-	-
1616	S	S	S	S	S	S	S	S	S	S	-	S	-	-	-	S	S	S	S	S	S	S	S	S	S	S	S	-	-
1617	M	K	M	M	M	M	M	M	M	M	-	M	-	-	-	M	M	M	M	M	K	M	M	K	M	K	M	-	-
1618	I	I	I	I	I	I	I	I	I	I	-	I	-	-	-	I	I	I	I	I	I	I	I	I	I	I	I	-	-
1619	K	K	K	K	K	K	K	K	K	K	-	K	-	-	-	K	K	K	K	K	K	K	K	K	K	K	K	-	-
1620	L	L	L	L	L	L	L	L	L	L	-	L	-	-	-	L	L	L	L	L	L	L	L	L	L	L	L	-	-
1621	E	E	E	E	E	E	E	E	E	E	-	E	-	-	-	E	E	E	E	E	E	E	E	E	E	E	E	-	-
1622	E	E	E	E	E	E	E	E	E	E	-	E	-	-	-	E	E	E	E	E	E	E	E	E	E	E	E	-	-
1623	G	G	G	G	G	G	G	G	G	G	-	G	-	-	-	G	G	G	G	G	G	G	G	G	G	G	G	-	-
1624	G	G	G	G	G	G	G	G	G	G	-	G	-	-	-	G	G	G	G	G	G	G	G	G	G	G	G	-	-
1625	E	E	E	E	E	E	E	E	E	E	-	E	-	-	-	E	E	E	E	E	E	E	E	E	E	E	E	-	-
1626	K	K	K	K	K	K	K	K	K	K	-	K	-	-	-	K	K	K	K	K	K	K	K	K	K	K	K	-	-
1627	T	T	T	T	T	T	T	T	T	T	-	T	-	-	-	T	T	T	T	T	T	T	T	T	T	T	T	-	-
1628	E	E	E	E	E	E	E	E	E	E	-	E	-	-	-	E	E	E	E	E	E	E	E	E	E	E	E	-	-
1629	Y	Y	Y	Y	Y	Y	Y	Y	Y	Y	-	Y	-	-	-	Y	Y	Y	Y	Y	Y	Y	Y	Y	Y	Y	Y	-	-
1630	Q	Q	Q	Q	Q	Q	Q	Q	Q	Q	-	Q	-	-	-	Q	Q	Q	Q	Q	Q	Q	Q	Q	Q	Q	Q	-	-
1631	V	V	V	V	V	V	V	V	V	V	-	V	-	-	-	V	V	V	V	V	V	V	V	V	V	V	V	-	-
1632	E	E	E	E	E	E	E	E	E	E	-	E	-	-	-	E	E	E	E	E	E	E	E	E	E	E	E	-	-
1633	Y	Y	Y	Y	Y	Y	Y	Y	Y	Y	-	Y	-	-	-	Y	Y	Y	Y	Y	Y	Y	Y	Y	Y	Y	Y	-	-
1634	S	S	S	S	S	S	S	S	S	S	-	S	-	-	-	S	S	S	S	S	S	S	S	S	S	S	S	-	-
1635	D	D	D	D	D	D	D	D	D	D	-	D	-	-	-	D	D	D	D	D	D	D	D	D	D	D	D	-	-
1636	S	S	S	S	S	S	S	S	S	S	-	S	-	-	-	S	S	S	S	S	S	S	S	S	S	S	S	-	-
1637	I	I	I	I	I	I	I	I	I	I	-	I	-	-	-	I	I	I	I	I	I	I	I	I	I	I	I	-	-
1638	G	G	G	G	G	G	G	G	G	G	-	G	-	-	-	G	G	G	G	G	G	G	G	G	G	G	G	-	-
1639	I	I	I	I	I	I	I	I	I	I	-	I	-	-	-	I	I	I	I	I	I	I	I	I	I	I	I	-	-
1640	V	V	V	V	V	V	V	V	V	V	-	V	-	-	-	V	V	V	V	V	V	V	V	V	V	V	V	-	-
1641	G	G	G	G	G	G	G	G	G	G	-	G	-	-	-	G	G	G	G	G	G	G	G	G	G	G	G	-	-
1642	K	K	K	K	K	K	K	K	K	K	-	K	-	-	-	K	K	K	K	K	K	K	K	K	K	K	K	-	-
1643	S	S	S	S	S	S	S	S	S	S	-	S	-	-	-	S	S	S	S	S	S	S	S	S	S	S	S	-	-
1644	V	V	V	V	V	V	V	V	V	V	-	V	-	-	-	V	V	V	V	V	V	V	V	V	V	V	V	-	-
1645	L	L	L	L	L	L	L	L	L	L	-	L	-	-	-	L	L	L	L	L	L	L	L	L	L	L	L	-	-
1646	V	V	V	V	V	V	V	V	V	V	-	V	-	-	-	V	V	V	V	V	V	V	V	V	V	V	V	-	-
1647	Q	Q	Q	Q	Q	Q	Q	Q	Q	Q	-	Q	-	-	-	Q	Q	Q	Q	Q	Q	Q	Q	Q	Q	Q	Q	-	-
1648	W	W	W	W	W	W	W	W	W	W	-	W	-	-	-	W	W	W	W	W	W	W	W	W	W	W	W	-	-
1649	S	S	S	S	S	S	S	S	S	S	-	S	-	-	-	S	S	S	S	S	S	S	S	S	S	S	S	-	-
1650	K	K	K	K	K	K	K	K	K	K	-	K	-	-	-	K	K	K	K	K	K	K	K	K	K	K	K	-	-
1651	D	D	D	D	D	D	D	D	D	D	-	D	-	-	-	D	D	D	D	D	D	D	D	D	D	D	D	-	-
1652	S	S	S	S	S	S	S	S	S	S	-	S	-	-	-	S	S	S	S	S	S	S	S	S	S	S	S	-	-
1653	S	S	S	S	S	S	S	S	S	S	-	S	-	-	-	S	S	S	S	S	S	S	S	S	S	S	S	-	-
1654	A	A	A	A	A	A	A	A	A	A	-	A	-	-	-	A	A	A	A	A	A	A	A	A	A	A	A	-	-
1655	S	S	S	S	S	S	S	S	S	S	-	S	-	-	-	S	S	S	S	S	S	S	S	S	S	S	S	-	-
1656	N	N	N	N	N	N	N	N	N	N	-	N	-	-	-	N	N	N	N	N	N	N	N	N	N	N	N	-	-
1657	W	W	W	W	W	W	W	W	W	W	-	W	-	-	-	W	W	W	W	W	W	W	W	W	W	W	W	-	-
1658	H	H	H	H	H	H	H	H	H	H	-	H	-	-	-	H	H	H	H	H	H	H	H	H	H	H	H	-	-
1659	D	D	D	D	D	D	D	D	D	D	-	D	-	-	-	D	D	D	D	D	D	D	D	D	D	D	D	-	-
1660	S	T	S	S	S	S	S	S	S	S	-	S	-	-	-	S	S	S	S	S	T	S	S	T	S	T	S	-	-
1661	F	F	F	F	F	F	F	F	F	F	-	F	-	-	-	F	F	F	F	F	F	F	F	F	F	F	F	-	-
1662	Q	Q	Q	Q	Q	Q	Q	Q	Q	Q	-	Q	-	-	-	Q	Q	Q	Q	Q	Q	Q	Q	Q	Q	Q	Q	-	-
1663	T	T	T	T	T	T	T	T	T	T	-	T	-	-	-	T	T	T	T	T	T	T	T	T	T	T	T	-	-
1664	G	G	G	G	G	G	G	G	G	G	-	G	-	-	-	G	G	G	G	G	G	G	G	G	G	G	G	-	-
1665	D	D	D	D	D	D	D	D	D	D	-	D	-	-	-	D	D	D	D	D	D	D	D	D	D	D	D	-	-
1666	L	L	L	L	L	L	L	L	L	L	-	L	-	-	-	L	L	L	L	L	L	L	L	L	L	L	L	-	-
1667	F	F	F	F	F	F	F	F	F	F	-	F	-	-	-	F	F	F	F	F	F	F	F	F	F	F	F	-	-
1668	M	M	M	M	M	M	M	M	M	M	-	M	-	-	-	M	M	M	M	M	M	M	M	M	M	M	M	-	-
1669	R	R	R	R	R	R	R	R	R	R	-	R	-	-	-	R	R	R	R	R	R	R	R	R	R	R	R	-	-
1670	Q	Q	Q	Q	Q	Q	Q	Q	Q	Q	-	Q	-	-	-	Q	Q	Q	Q	Q	Q	Q	Q	Q	Q	Q	Q	-	-
1671	N	N	N	N	N	N	N	N	N	N	-	N	-	-	-	N	N	N	N	N	N	N	N	N	N	N	N	-	-
1672	V	V	V	V	V	V	V	V	V	V	-	V	-	-	-	V	V	V	V	V	V	V	V	V	V	V	V	-	-
1673	D	D	D	D	D	D	D	D	D	D	-	D	-	-	-	D	D	D	D	D	D	D	D	D	D	D	D	-	-
1674	G	G	G	G	G	G	G	G	G	G	-	G	-	-	-	G	G	G	G	G	G	G	G	G	G	G	G	-	-
1675	V	V	V	V	V	V	V	V	V	V	-	V	-	-	-	V	V	V	V	V	V	V	V	V	V	V	V	-	-
1676	W	W	W	W	W	W	W	W	W	W	-	W	-	-	-	W	W	W	W	W	W	W	W	W	W	W	W	-	-
1677	G	G	G	G	G	G	G	G	G	G	-	G	-	-	-	G	G	G	G	G	G	G	G	G	G	G	G	-	-
1678	P	P	P	P	P	P	P	P	P	P	-	P	-	-	-	P	P	P	P	P	P	P	P	P	P	P	P	-	-
1679	A	A	A	A	A	A	A	A	A	A	-	A	-	-	-	A	A	A	A	A	A	A	A	A	A	A	A	-	-
1680	I	I	I	I	I	I	I	I	I	I	-	I	-	-	-	I	I	I	I	I	I	I	I	I	I	I	I	-	-
1681	R	R	R	R	R	R	R	R	R	R	-	R	-	-	-	R	R	R	R	R	R	R	R	R	R	R	R	-	-
1682	A	A	A	A	A	A	A	A	A	A	-	A	-	-	-	A	A	A	A	A	A	A	A	A	A	A	A	-	-
1683	I	I	I	I	I	I	I	I	I	I	-	I	-	-	-	I	I	I	I	I	I	I	I	I	I	I	I	-	-
1684	G	G	G	G	G	G	G	G	G	G	-	G	-	-	-	G	G	G	G	G	G	G	G	G	G	G	G	-	-
1685	E	E	E	E	E	E	E	E	E	E	-	E	-	-	-	E	E	E	E	E	E	E	E	E	E	E	E	-	-
1686	K	K	K	K	K	K	K	K	K	K	-	K	-	-	-	K	K	K	K	K	K	K	K	K	K	K	K	-	-
1687	G	G	G	G	G	G	G	G	G	G	-	G	-	-	-	G	G	G	G	G	G	G	G	G	G	G	G	-	-
1688	E	E	E	E	E	E	E	E	E	E	-	E	-	-	-	E	E	E	E	E	E	E	E	E	E	E	E	-	-
1689	I	I	I	I	I	I	I	I	I	I	-	I	-	-	-	I	I	I	I	I	I	I	I	I	I	I	I	-	-
1690	G	G	G	G	G	G	G	G	G	G	-	G	-	-	-	G	G	G	G	G	G	G	G	G	G	G	G	-	-
1691	P	P	P	P	P	P	P	P	P	P	-	P	-	-	-	P	P	P	P	P	P	P	P	P	P	P	P	-	-
1692	D	D	D	D	D	D	D	D	D	D	-	D	-	-	-	D	D	D	D	D	D	D	D	D	D	D	D	-	-
1693	G	G	G	G	G	G	G	G	G	G	-	G	-	-	-	G	G	G	G	G	G	G	G	G	G	G	G	-	-
1694	K	K	K	K	K	K	K	K	K	K	-	K	-	-	-	K	K	K	K	K	K	K	K	K	K	K	K	-	-
1695	K	K	K	K	K	K	K	K	K	K	-	K	-	-	-	K	K	K	K	K	K	K	K	K	K	K	K	-	-
1696	G	G	G	G	G	G	G	G	G	G	-	G	-	-	-	G	G	G	G	G	G	G	G	G	G	G	G	-	-
1697	N	N	N	N	N	N	N	N	N	N	-	N	-	-	-	N	N	N	N	N	N	N	N	N	N	N	N	-	-
1698	Y	Y	Y	Y	Y	Y	Y	Y	Y	Y	-	Y	-	-	-	Y	Y	Y	Y	Y	Y	Y	Y	Y	Y	Y	Y	-	-
1699	T	T	T	T	T	T	T	T	T	T	-	T	-	-	-	T	T	T	T	T	T	T	T	T	T	T	T	-	-
1700	N	N	N	N	N	N	N	N	N	N	-	N	-	-	-	N	N	N	N	N	N	N	N	N	N	N	N	-	-
1701	I	I	I	I	I	I	I	I	I	I	-	I	-	-	-	I	I	I	I	I	I	I	I	I	I	I	I	-	-
1702	I	I	I	I	I	I	I	I	I	I	-	I	-	-	-	I	I	I	I	I	I	I	I	I	I	I	I	-	-
1703	F	F	F	F	F	F	F	F	F	F	-	F	-	-	-	F	F	F	F	F	F	F	F	F	F	F	F	-	-
1704	R	R	R	R	R	R	R	R	R	R	-	R	-	-	-	R	R	R	R	R	R	R	R	R	R	R	R	-	-
1705	I	I	I	I	I	I	I	I	I	I	-	I	-	-	-	I	I	I	I	I	I	I	I	I	I	I	I	-	-
1706	A	S	A	A	A	A	A	A	A	A	-	S	-	-	-	A	A	A	A	A	S	A	A	S	A	S	A	-	-
1707	E	D	E	E	E	E	E	E	E	E	-	D	-	-	-	E	E	E	E	E	D	E	E	D	E	D	E	-	-
1708	T	T	T	T	T	T	T	T	T	T	-	T	-	-	-	T	T	T	T	T	T	T	T	T	T	T	T	-	-
1709	K	K	K	K	K	K	K	K	K	K	-	K	-	-	-	K	K	K	K	K	K	K	K	K	K	K	K	-	-
1710	P	P	P	P	P	P	P	P	P	P	-	P	-	-	-	P	P	P	P	P	P	P	P	P	P	P	P	-	-
1711	A	A	A	A	A	A	A	A	A	A	-	A	-	-	-	A	A	A	A	A	A	A	A	A	A	A	A	-	-
1712	K	K	K	K	K	K	K	K	K	K	-	K	-	-	-	K	K	K	K	K	K	K	K	K	K	K	K	-	-
1713	P	P	P	P	P	P	P	P	P	P	-	P	-	-	-	P	P	P	P	P	P	P	P	P	P	P	P	-	-
1714	T	T	T	T	T	T	T	T	T	T	-	T	-	-	-	T	T	T	T	T	T	T	T	T	T	T	T	-	-
1715	G	G	G	G	G	G	G	G	G	G	-	G	-	-	-	G	G	G	G	G	G	G	G	G	G	G	G	-	-
1716	N	N	N	N	N	N	N	N	N	N	-	N	-	-	-	N	N	N	N	N	N	N	N	N	N	N	N	-	-
1717	K	Q	K	K	K	K	K	K	K	K	-	Q	-	-	-	K	K	K	K	K	Q	K	K	Q	K	Q	K	-	-
1718	P	P	P	P	P	P	P	P	P	P	-	P	-	-	-	P	P	P	P	P	P	P	P	P	P	P	P	-	-
1719	T	T	T	T	T	T	T	T	T	T	-	T	-	-	-	T	T	T	T	T	T	T	T	T	T	T	T	-	-
1720	D	D	D	D	D	D	D	D	D	D	-	D	-	-	-	D	D	D	D	D	D	D	D	D	D	D	D	-	-
1721	W	W	W	W	W	W	W	W	W	W	-	W	-	-	-	W	W	W	W	W	W	W	W	W	W	W	W	-	-
1722	F	S	F	F	F	F	F	F	F	F	-	S	-	-	-	F	F	F	F	F	S	F	F	S	F	S	F	-	-
1723	D	D	D	D	D	D	D	D	D	D	-	D	-	-	-	D	D	D	D	D	D	D	D	D	D	D	D	-	-
1724	A	A	A	A	A	A	A	A	A	A	-	A	-	-	-	A	A	A	A	A	A	A	A	A	A	A	A	-	-
1725	P	P	P	P	P	P	P	P	P	P	-	P	-	-	-	P	P	P	P	P	P	P	P	P	P	P	P	-	-
1726	P	P	P	P	P	P	P	P	P	P	-	P	-	-	-	P	P	P	P	P	P	P	P	P	P	P	P	-	-
1727	D	D	D	D	D	D	D	D	D	D	-	D	-	-	-	D	D	D	D	D	D	D	D	D	D	D	D	-	-
1728	G	G	G	G	G	G	G	G	G	G	-	G	-	-	-	G	G	G	G	G	G	G	G	G	G	G	G	-	-
1729	S	S	S	S	S	S	S	S	S	S	-	S	-	-	-	S	S	S	S	S	S	S	S	S	S	S	S	-	-
1730	P	P	P	P	P	P	P	P	P	P	-	P	-	-	-	P	P	P	P	P	P	P	P	P	P	P	P	-	-
1731	L	L	L	L	L	L	L	L	L	L	-	L	-	-	-	L	L	L	L	L	L	L	L	L	L	L	L	-	-
1732	W	W	W	W	W	W	W	W	W	W	-	W	-	-	-	W	W	W	W	W	W	W	W	W	W	W	W	-	-
1733	M	M	M	M	M	M	M	M	M	M	-	M	-	-	-	M	M	M	M	M	M	M	M	M	M	M	M	-	-
1734	A	A	A	A	A	A	A	A	A	A	-	A	-	-	-	A	A	A	A	A	A	A	A	A	A	A	A	-	-
1735	T	T	T	T	T	T	T	T	T	T	-	T	-	-	-	T	T	T	T	T	T	T	T	T	T	T	T	-	-
1736	A	A	A	A	A	A	A	A	A	A	-	A	-	-	-	A	A	A	A	A	A	A	A	A	A	A	A	-	-
1737	T	T	T	T	T	T	T	T	T	T	-	T	-	-	-	T	T	T	T	T	T	T	T	T	T	T	T	-	-
1738	F	F	F	F	F	F	F	F	F	F	-	F	-	-	-	F	F	F	F	F	F	F	F	F	F	F	F	-	-
1739	N	N	N	N	N	N	N	N	N	N	-	N	-	-	-	N	N	N	N	N	N	N	N	N	N	N	N	-	-
1740	G	G	G	G	G	G	G	G	G	G	-	G	-	-	-	G	G	G	G	G	G	G	G	G	G	G	G	-	-
1741	D	D	D	D	D	D	D	D	D	D	-	D	-	-	-	D	D	D	D	D	D	D	D	D	D	D	D	-	-
1742	T	T	T	T	T	T	T	T	T	T	-	T	-	-	-	T	T	T	T	T	T	T	T	T	T	T	T	-	-
1743	N	N	N	N	N	N	N	N	N	N	-	N	-	-	-	N	N	N	N	N	N	N	N	N	N	N	N	-	-
1744	A	A	A	A	A	A	A	A	A	A	-	A	-	-	-	A	A	A	A	A	A	A	A	A	A	A	A	-	-
1745	I	I	I	I	I	I	I	I	I	I	-	I	-	-	-	I	I	I	I	I	I	I	I	I	I	I	I	-	-
1746	I	I	I	I	I	I	I	I	I	I	-	I	-	-	-	I	I	I	I	I	I	I	I	I	I	I	I	-	-
1747	G	G	G	G	G	G	G	G	G	G	-	G	-	-	-	G	G	G	G	G	G	G	G	G	G	G	G	-	-
1748	A	A	A	A	A	A	A	A	A	A	-	A	-	-	-	A	A	A	A	A	A	A	A	A	A	A	A	-	-
1749	W	W	W	W	W	W	W	W	W	W	-	W	-	-	-	W	W	W	W	W	W	W	W	W	W	W	W	-	-
1750	S	S	S	S	S	S	S	S	S	S	-	S	-	-	-	S	S	S	S	S	S	S	S	S	S	S	S	-	-
1751	D	D	D	D	D	D	D	D	D	D	-	D	-	-	-	D	D	D	D	D	D	D	D	D	D	D	D	-	-
1752	P	P	P	P	P	P	P	P	P	P	-	P	-	-	-	P	P	P	P	P	P	P	P	P	P	P	P	-	-
1753	V	V	V	V	V	V	V	V	V	V	-	V	-	-	-	V	V	V	V	V	V	V	V	V	V	V	V	-	-
1754	R	R	R	R	R	R	R	R	R	R	-	R	-	-	-	R	R	R	R	R	R	R	R	R	R	R	R	-	-
1755	I	I	I	I	I	I	I	I	I	I	-	I	-	-	-	I	I	I	I	I	I	I	I	I	I	I	I	-	-
1756	D	D	D	D	D	D	D	D	D	D	-	D	-	-	-	D	D	D	D	D	D	D	D	D	D	D	D	-	-
1757	A	A	A	A	A	A	A	A	A	A	-	A	-	-	-	A	A	A	A	A	A	A	A	A	A	A	A	-	-
1758	S	S	S	S	S	S	S	S	S	S	-	S	-	-	-	S	S	S	S	S	S	S	S	S	S	S	S	-	-
1759	G	G	G	G	G	G	G	G	G	G	-	G	-	-	-	G	G	G	G	G	G	G	G	G	G	G	G	-	-
1760	V	V	V	V	V	V	V	V	V	V	-	V	-	-	-	V	V	V	V	V	V	V	V	V	V	V	V	-	-
1761	G	G	G	G	G	G	G	G	G	G	-	G	-	-	-	G	G	G	G	G	G	G	G	G	G	G	G	-	-
1762	E	E	E	E	E	E	E	E	E	E	-	E	-	-	-	E	E	E	E	E	E	E	E	E	E	E	E	-	-
1763	N	N	N	N	N	N	N	N	N	N	-	N	-	-	-	N	N	N	N	N	N	N	N	N	N	N	N	-	-
1764	F	F	F	F	F	F	F	F	F	F	-	F	-	-	-	F	F	F	F	F	F	F	F	F	F	F	F	-	-
1765	L	W	L	L	L	L	L	L	W	L	-	W	-	-	-	L	L	L	L	L	W	L	W	W	L	W	L	-	-
1766	A	S	A	A	A	A	A	A	S	A	-	S	-	-	-	A	A	A	A	A	S	A	S	S	A	S	A	-	-
1767	F	L	F	F	F	F	F	F	L	F	-	L	-	-	-	F	F	F	F	F	L	F	L	L	F	L	F	-	-
1768	K	K	K	K	K	K	K	K	K	K	-	K	-	-	-	K	K	K	K	K	K	K	K	K	K	K	K	-	-
1769	E	E	E	E	E	E	E	E	E	E	-	E	-	-	-	E	E	E	E	E	E	E	E	E	E	E	E	-	-
1770	W	W	W	W	W	W	W	W	W	W	-	W	-	-	-	W	W	W	W	W	W	W	W	W	W	W	W	-	-
1771	M	M	M	M	M	M	M	M	M	M	-	M	-	-	-	M	M	M	M	M	M	M	M	M	M	M	M	-	-
1772	M	A	M	M	M	M	M	M	A	M	-	A	-	-	-	M	M	M	M	M	A	M	A	A	M	A	M	-	-
1773	S	S	S	S	S	S	S	S	S	S	-	S	-	-	-	S	S	S	S	S	S	S	S	S	S	S	S	-	-
1774	V	I	V	V	V	V	V	V	I	V	-	I	-	-	-	V	V	V	V	V	I	V	I	I	V	I	V	-	-
1775	Q	Q	Q	Q	Q	Q	Q	Q	Q	Q	-	Q	-	-	-	Q	Q	Q	Q	Q	Q	Q	Q	Q	Q	Q	Q	-	-
1776	R	S	R	R	R	R	R	R	S	R	-	S	-	-	-	R	R	R	R	R	S	R	S	S	R	S	R	-	-
1777	A	A	A	A	A	A	A	A	A	A	-	A	-	-	-	A	A	A	A	A	A	A	A	A	A	A	A	-	-
1778	E	K	E	E	E	E	E	E	K	E	-	K	-	-	-	E	E	E	E	E	K	E	K	K	E	K	E	-	-
1779	G	G	G	G	G	G	G	G	G	G	-	G	-	-	-	G	G	G	G	G	G	G	G	G	G	G	G	-	-
1780	T	N	T	T	T	T	T	T	N	T	-	N	-	-	-	T	T	T	T	T	N	T	N	N	T	N	T	-	-
1781	G	G	G	G	G	G	G	G	G	G	-	G	-	-	-	G	G	G	G	G	G	G	G	G	G	G	G	-	-
1782	S	S	S	S	S	S	S	S	S	S	-	S	-	-	-	S	S	S	S	S	S	S	S	S	S	S	S	-	-
1783	S	S	S	S	S	S	S	S	S	S	-	S	-	-	-	S	S	S	S	S	S	S	S	S	S	S	S	-	-
1784	V	I	V	V	V	V	V	V	I	V	-	I	-	-	-	V	V	V	V	V	I	V	I	I	V	I	V	-	-
1785	S	S	S	S	S	S	S	S	S	S	-	S	-	-	-	S	S	S	S	S	S	S	S	S	S	S	S	-	-
1786	K	K	K	K	K	K	K	K	K	K	-	K	-	-	-	K	K	K	K	K	K	K	K	K	K	K	K	-	-
1787	N	N	N	N	N	N	N	N	N	N	-	N	-	-	-	N	N	N	N	N	N	N	N	N	N	N	N	-	-
1788	P	Y	P	P	P	P	P	P	Y	P	-	Y	-	-	-	P	P	P	P	P	Y	P	Y	Y	P	Y	P	-	-
1789	D	D	D	D	D	D	D	D	D	D	-	D	-	-	-	D	D	D	D	D	D	D	D	D	D	D	D	-	-
1790	Q	Q	Q	Q	Q	Q	Q	Q	Q	Q	-	Q	-	-	-	Q	Q	Q	Q	Q	Q	Q	Q	Q	Q	Q	Q	-	-
1791	M	L	M	M	M	M	M	M	L	M	-	L	-	-	-	M	M	M	M	M	L	M	L	L	M	L	M	-	-
1792	R	R	R	R	R	R	R	R	R	R	-	R	-	-	-	R	R	R	R	R	R	R	R	R	R	R	R	-	-
1793	F	F	F	F	F	F	F	F	F	F	-	F	-	-	-	F	F	F	F	F	F	F	F	F	F	F	F	-	-
1794	R	R	R	R	R	R	R	R	R	R	-	R	-	-	-	R	R	R	R	R	R	R	R	R	R	R	R	-	-
1795	V	V	V	V	V	V	V	V	V	V	-	V	-	-	-	V	V	V	V	V	V	V	V	V	V	V	V	-	-
1796	T	T	T	T	T	T	T	T	T	T	-	T	-	-	-	T	T	T	T	T	T	T	T	T	T	T	T	-	-
1797	A	A	A	A	A	A	A	A	A	A	-	A	-	-	-	A	A	A	A	A	A	A	A	A	A	A	A	-	-
1798	G	G	G	G	G	G	G	G	G	G	-	G	-	-	-	G	G	G	G	G	G	G	G	G	G	G	G	-	-
1799	P	A	P	P	P	P	P	P	A	P	-	A	-	-	-	P	P	P	P	P	A	P	A	A	P	A	P	-	-
1800	S	A	S	S	S	S	S	S	A	S	-	A	-	-	-	S	S	S	S	S	A	S	A	A	S	A	S	-	-
1801	R	E	R	R	R	R	R	R	E	R	-	E	-	-	-	R	R	R	R	R	E	R	E	E	R	E	R	-	-
1802	N	T	N	N	N	N	N	N	T	N	-	T	-	-	-	N	N	N	N	N	T	N	T	T	N	T	N	-	-
1803	D	D	D	D	D	D	D	D	D	D	-	D	-	-	-	D	D	D	D	D	D	D	D	D	D	D	D	-	-
1804	A	A	A	A	A	A	A	A	A	A	-	A	-	-	-	A	A	A	A	A	A	A	A	A	A	A	A	-	-
1805	Y	Y	Y	Y	Y	Y	Y	Y	Y	Y	-	Y	-	-	-	Y	Y	Y	Y	Y	Y	Y	Y	Y	Y	Y	Y	-	-
1806	T	T	T	T	T	T	T	T	T	T	-	T	-	-	-	T	T	T	T	T	T	T	T	T	T	T	T	-	-
1807	V	Q	V	V	V	V	V	V	Q	V	-	Q	-	-	-	V	V	V	V	V	Q	V	Q	Q	V	Q	V	-	-
1808	P	P	P	P	P	P	P	P	P	P	-	P	-	-	-	P	P	P	P	P	P	P	P	P	P	P	P	-	-
1809	Y	Y	Y	Y	Y	Y	Y	Y	Y	Y	-	Y	-	-	-	Y	Y	Y	Y	Y	Y	Y	Y	Y	Y	Y	Y	-	-
1810	Q	F	Q	Q	Q	Q	Q	Q	F	Q	-	F	-	-	-	Q	Q	Q	Q	Q	F	Q	F	F	Q	F	Q	-	-
1811	G	G	G	G	G	G	G	G	G	G	-	G	-	-	-	G	G	G	G	G	G	G	G	G	G	G	G	-	-
1812	T	P	T	T	T	T	T	T	P	T	-	P	-	-	-	T	T	T	T	T	P	T	P	P	T	P	T	-	-
1813	G	G	G	G	G	G	G	G	G	G	-	G	-	-	-	G	G	G	G	G	G	G	G	G	G	G	G	-	-
1814	T	T	T	T	T	T	T	T	T	T	-	T	-	-	-	T	T	T	T	T	T	T	T	T	T	T	T	-	-
1815	H	Y	H	H	H	H	H	H	Y	H	-	Y	-	-	-	H	H	H	H	H	Y	H	Y	Y	H	Y	H	-	-
1816	F	F	F	F	F	F	F	F	F	F	-	F	-	-	-	F	F	F	F	F	F	F	F	F	F	F	F	-	-
1817	I	I	I	I	I	I	I	I	I	I	-	I	-	-	-	I	I	I	I	I	I	I	I	I	I	I	I	-	-
1818	E	P	E	E	E	E	E	E	P	E	-	P	-	-	-	E	E	E	E	E	P	E	P	P	E	P	E	-	-
1819	V	V	V	V	V	V	V	V	V	V	-	V	-	-	-	V	V	V	V	V	V	V	V	V	V	V	V	-	-
1820	A	Q	A	A	A	A	A	A	Q	A	-	Q	-	-	-	A	A	A	A	A	Q	A	Q	Q	A	Q	A	-	-
1821	P	K	P	P	P	P	P	P	K	P	-	K	-	-	-	P	P	P	P	P	K	P	K	K	P	K	P	-	-
1822	N	S	N	N	N	N	N	N	S	N	-	S	-	-	-	N	N	N	N	N	S	N	S	S	N	S	N	-	-
1823	T	T	T	T	T	T	T	T	T	T	-	T	-	-	-	T	T	T	T	T	T	T	T	T	T	T	T	-	-
1824	V	M	V	V	V	V	V	V	M	V	-	M	-	-	-	V	V	V	V	V	M	V	M	M	V	M	V	-	-
1825	Y	Y	Y	Y	Y	Y	Y	Y	Y	Y	-	Y	-	-	-	Y	Y	Y	Y	Y	Y	Y	Y	Y	Y	Y	Y	-	-
1826	T	T	T	T	T	T	T	T	T	T	-	T	-	-	-	T	T	T	T	T	T	T	T	T	T	T	T	-	-
1827	L	V	L	L	L	L	L	L	V	L	-	V	-	-	-	L	L	L	L	L	V	L	V	V	L	V	L	-	-
1828	S	S	S	S	S	S	S	S	S	S	-	S	-	-	-	S	S	S	S	S	S	S	S	S	S	S	S	-	-
1829	F	W	F	F	F	F	F	F	W	F	-	W	-	-	-	F	F	F	F	F	W	F	W	W	F	W	F	-	-
1830	E	E	E	E	E	E	E	E	E	E	-	E	-	-	-	E	E	E	E	E	E	E	E	E	E	E	E	-	-
1831	M	V	M	M	M	M	M	M	V	M	-	V	-	-	-	M	M	M	M	M	V	M	V	V	M	V	M	-	-
1832	E	D	E	E	E	E	E	E	D	E	-	D	-	-	-	E	E	E	E	E	D	E	D	D	E	D	E	-	-
1833	T	E	T	T	T	T	T	T	E	T	-	E	-	-	-	T	T	T	T	T	E	T	E	E	T	E	T	-	-
1834	A	A	A	A	A	A	A	A	A	A	-	A	-	-	-	A	A	A	A	A	A	A	A	A	A	A	A	-	-
1835	V	T	V	V	V	V	V	V	T	V	-	T	-	-	-	V	V	V	V	V	T	V	T	T	V	T	V	-	-
1836	S	K	S	S	S	S	S	S	K	S	-	K	-	-	-	S	S	S	S	S	K	S	K	K	S	K	S	-	-
1837	T	A	T	T	T	T	T	T	A	T	-	A	-	-	-	T	T	T	T	T	A	T	A	A	T	A	T	-	-
1838	R	R	R	R	R	R	R	R	R	R	-	R	-	-	-	R	R	R	R	R	R	R	R	R	R	R	R	-	-
1839	M	L	M	M	M	M	M	M	L	M	-	L	-	-	-	M	M	M	M	M	L	M	L	L	M	L	M	-	-
1840	M	F	M	M	M	M	M	M	F	M	-	F	-	-	-	M	M	M	M	M	F	M	F	F	M	F	M	-	-
1841	L	V	L	L	L	L	L	L	V	L	-	V	-	-	-	L	L	L	L	L	V	L	V	V	L	V	L	-	-
1842	L	L	L	L	L	L	L	L	L	L	-	L	-	-	-	L	L	L	L	L	L	L	L	L	L	L	L	-	-
1843	Q	Q	Q	Q	Q	Q	Q	Q	Q	Q	-	Q	-	-	-	Q	Q	Q	Q	Q	Q	Q	Q	Q	Q	Q	Q	-	-
1844	F	F	F	F	F	F	F	F	F	F	-	F	-	-	-	F	F	F	F	F	F	F	F	F	F	F	F	-	-
1845	D	D	D	D	D	D	D	D	D	D	-	D	-	-	-	D	D	D	D	D	D	D	D	D	D	D	D	-	-
1846	N	N	N	N	N	N	N	N	N	N	-	N	-	-	-	N	N	N	N	N	N	N	N	N	N	N	N	-	-
1847	G	G	G	G	G	G	G	G	G	G	-	G	-	-	-	G	G	G	G	G	G	G	G	G	G	G	G	-	-
1848	N	D	N	N	N	N	N	N	D	N	-	D	-	-	-	N	N	N	N	N	D	N	D	D	N	D	N	-	-
1849	G	G	G	G	G	G	G	G	G	G	-	G	-	-	-	G	G	G	G	G	G	G	G	G	G	G	G	-	-
1850	G	N	G	G	G	G	G	G	N	G	-	N	-	-	-	G	G	G	G	G	N	G	N	N	G	N	G	-	-
1851	T	S	T	T	T	T	T	T	S	T	-	S	-	-	-	T	T	T	T	T	S	T	S	S	T	S	T	-	-
1852	H	F	H	H	H	H	H	H	F	H	-	F	-	-	-	H	H	H	H	H	F	H	F	F	H	F	H	-	-
1853	A	V	A	A	A	A	A	A	V	A	-	V	-	-	-	A	A	A	A	A	V	A	V	V	A	V	A	-	-
1854	R	R	R	R	R	R	R	R	R	R	-	R	-	-	-	R	R	R	R	R	R	R	R	R	R	R	R	-	-
1855	N	N	N	N	N	N	N	N	N	N	-	N	-	-	-	N	N	N	N	N	N	N	N	N	N	N	N	-	-
1856	N	N	N	N	N	N	N	N	N	N	-	N	-	-	-	N	N	N	N	N	N	N	N	N	N	N	N	-	-
1857	Q	Y	Q	Q	Q	Q	Q	Q	Y	Q	-	Y	-	-	-	Q	Q	Q	Q	Q	Y	Q	Y	Y	Q	Y	Q	-	-
1858	V	L	V	V	V	V	V	V	L	V	-	L	-	-	-	V	V	V	V	V	L	V	L	L	V	L	V	-	-
1859	I	E	I	I	I	I	I	I	E	I	-	E	-	-	-	I	I	I	I	I	E	I	E	E	I	E	I	-	-
1860	S	T	S	S	S	S	S	S	T	S	-	T	-	-	-	S	S	S	S	S	T	S	T	T	S	T	S	-	-
1861	T	N	T	T	T	T	T	T	N	T	-	N	-	-	-	T	T	T	T	T	N	T	N	N	T	N	T	-	-
1862	S	K	S	S	S	S	S	S	K	S	-	K	-	-	-	S	S	S	S	S	K	S	K	K	S	K	S	-	-
1863	T	A	T	T	T	T	T	T	A	T	-	A	-	-	-	T	T	T	T	T	A	T	A	A	T	A	T	-	-
1864	G	G	G	G	G	G	G	G	G	G	-	G	-	-	-	G	G	G	G	G	G	G	G	G	G	G	G	-	-
1865	R	R	R	R	R	R	R	R	R	R	-	R	-	-	-	R	R	R	R	R	R	R	R	R	R	R	R	-	-
1866	N	H	N	N	N	N	N	N	H	N	-	H	-	-	-	N	N	N	N	N	H	N	H	H	N	H	N	-	-
1867	S	S	S	S	S	S	S	S	S	S	-	S	-	-	-	S	S	S	S	S	S	S	S	S	S	S	S	-	-
1868	L	L	L	L	L	L	L	L	L	L	-	L	-	-	-	L	L	L	L	L	L	L	L	L	L	L	L	-	-
1869	T	T	T	T	T	T	T	T	T	T	-	T	-	-	-	T	T	T	T	T	T	T	T	T	T	T	T	-	-
1870	I	I	I	I	I	I	I	I	I	I	-	I	-	-	-	I	I	I	I	I	I	I	I	I	I	I	I	-	-
1871	T	T	T	T	T	T	T	T	T	T	-	T	-	-	-	T	T	T	T	T	T	T	T	T	T	T	T	-	-
1872	T	T	T	T	T	T	T	T	T	T	-	T	-	-	-	T	T	T	T	T	T	T	T	T	T	T	T	-	-
1873	G	G	G	G	G	G	G	G	G	G	-	G	-	-	-	G	G	G	G	G	G	G	G	G	G	G	G	-	-
1874	A	A	A	A	A	A	A	A	A	A	-	A	-	-	-	A	A	A	A	A	A	A	A	A	A	A	A	-	-
1875	N	N	N	N	N	N	N	N	N	N	-	N	-	-	-	N	N	N	N	N	N	N	N	N	N	N	N	-	-
1876	T	T	T	T	T	T	T	T	T	T	-	T	-	-	-	T	T	T	T	T	T	T	T	T	T	T	T	-	-
1877	T	D	T	T	T	T	T	T	D	T	-	D	-	-	-	T	T	T	T	T	D	T	D	D	T	D	T	-	-
1878	H	Y	H	H	H	H	H	H	Y	H	-	Y	-	-	-	H	H	H	H	H	Y	H	Y	Y	H	Y	H	-	-
1879	L	I	L	L	L	L	L	L	I	L	-	I	-	-	-	L	L	L	L	L	I	L	I	I	L	I	L	-	-
1880	S	S	S	S	S	S	S	S	S	S	-	S	-	-	-	S	S	S	S	S	S	S	S	S	S	S	S	-	-
1881	M	L	M	M	M	M	M	M	L	M	-	L	-	-	-	M	M	M	M	M	L	M	L	L	M	L	M	-	-
1882	R	R	R	R	R	R	R	R	R	R	-	R	-	-	-	R	R	R	R	R	R	R	R	R	R	R	R	-	-
1883	M	F	M	M	M	M	M	M	F	M	-	F	-	-	-	M	M	M	M	M	F	M	F	F	M	F	M	-	-
1884	S	S	S	S	S	S	S	S	S	S	-	S	-	-	-	S	S	S	S	S	S	S	S	S	S	S	S	-	-
1885	I	V	I	I	I	I	I	I	V	I	-	V	-	-	-	I	I	I	I	I	V	I	V	V	I	V	I	-	-
1886	S	N	S	S	S	S	S	S	N	S	-	N	-	-	-	S	S	S	S	S	N	S	N	N	S	N	S	-	-
1887	N	A	N	N	N	N	N	N	A	N	-	A	-	-	-	N	N	N	N	N	A	N	A	A	N	A	N	-	-
1888	M	A	M	M	M	M	M	M	A	M	-	A	-	-	-	M	M	M	M	M	A	M	A	A	M	A	M	-	-
1889	G	G	G	G	G	G	G	G	G	G	-	G	-	-	-	G	G	G	G	G	G	G	G	G	G	G	G	-	-
1890	E	G	E	E	E	E	E	E	G	E	-	G	-	-	-	E	E	E	E	E	G	E	G	G	E	G	E	-	-
1891	T	T	T	T	T	T	T	T	T	T	-	T	-	-	-	T	T	T	T	T	T	T	T	T	T	T	T	-	-
1892	N	N	N	N	N	N	N	N	N	N	-	N	-	-	-	N	N	N	N	N	N	N	N	N	N	N	N	-	-
1893	V	V	V	V	V	V	V	V	V	V	-	V	-	-	-	V	V	V	V	V	V	V	V	V	V	V	V	-	-
1894	L	I	L	L	L	L	L	L	I	L	-	I	-	-	-	L	L	L	L	L	I	L	I	I	L	I	L	-	-
1895	M	S	M	M	M	M	M	M	S	M	-	S	-	-	-	M	M	M	M	M	S	M	S	S	M	S	M	-	-
1896	K	R	K	K	K	K	K	K	R	K	-	R	-	-	-	K	K	K	K	K	R	K	R	R	K	R	K	-	-
1897	P	A	P	P	P	P	P	P	A	P	-	A	-	-	-	P	P	P	P	P	A	P	A	A	P	A	P	-	-
1898	K	K	K	K	K	K	K	K	K	K	-	K	-	-	-	K	K	K	K	K	K	K	K	K	K	K	K	-	-
1899	L	V	L	L	L	L	L	L	V	L	-	V	-	-	-	L	L	L	L	L	V	L	V	V	L	V	L	-	-
1900	E	E	E	E	E	E	E	E	E	E	-	E	-	-	-	E	E	E	E	E	E	E	E	E	E	E	E	-	-
1901	L	L	L	L	L	L	L	L	L	L	-	L	-	-	-	L	L	L	L	L	L	L	L	L	L	L	L	-	-
1902	G	G	G	G	G	G	G	G	G	G	-	G	-	-	-	G	G	G	G	G	G	G	G	G	G	G	G	-	-
1903	A	A	A	A	A	A	A	A	A	A	-	A	-	-	-	A	A	A	A	A	A	A	A	A	A	A	A	-	-
1904	F	F	F	F	F	F	F	F	F	F	-	F	-	-	-	F	F	F	F	F	F	F	F	F	F	F	F	-	-
1905	P	P	P	P	P	P	P	P	P	P	-	P	-	-	-	P	P	P	P	P	P	P	P	P	P	P	P	-	-
1906	T	T	T	T	T	T	T	T	T	T	-	T	-	-	-	T	T	T	T	T	T	T	T	T	T	T	T	-	-
1907	A	A	A	A	A	A	A	A	A	A	-	A	-	-	-	A	A	A	A	A	A	A	A	A	A	A	A	-	-
1908	Y	W	Y	Y	Y	Y	Y	Y	W	Y	-	W	-	-	-	Y	Y	Y	Y	Y	W	Y	W	W	Y	W	Y	-	-
1909	V	I	V	V	V	V	V	V	I	V	-	I	-	-	-	V	V	V	V	V	I	V	I	I	V	I	V	-	-
1910	A	L	A	A	A	A	A	A	L	A	-	L	-	-	-	A	A	A	A	A	L	A	L	L	A	L	A	-	-
1911	H	N	H	H	H	H	H	H	N	H	-	N	-	-	-	H	H	H	H	H	N	H	N	N	H	N	H	-	-
1912	P	E	P	P	P	P	P	P	E	P	-	E	-	-	-	P	P	P	P	P	E	P	E	E	P	E	P	-	-
1913	S	F	S	S	S	S	S	S	F	S	-	F	-	-	-	S	S	S	S	S	F	S	F	F	S	F	S	-	-
1914	D	D	D	D	D	D	D	D	D	D	-	D	-	-	-	D	D	D	D	D	D	D	D	D	D	D	D	-	-
1915	L	A	L	L	L	L	L	L	A	L	-	A	-	-	-	L	L	L	L	L	A	L	A	A	L	A	L	-	-
1916	L	R	L	L	L	L	L	L	R	L	-	R	-	-	-	L	L	L	L	L	R	L	R	R	L	R	L	-	-
1917	G	G	G	G	G	G	G	G	G	G	-	G	-	-	-	G	G	G	G	G	G	G	G	G	G	G	G	-	-
1918	K	K	K	K	K	K	K	K	K	K	-	K	-	-	-	K	K	K	K	K	K	K	K	K	K	K	K	-	-
1919	D	D	D	D	D	D	D	D	D	D	-	D	-	-	-	D	D	D	D	D	D	D	D	D	D	D	D	-	-
1920	G	G	G	G	G	G	G	G	G	G	-	G	-	-	-	G	G	G	G	G	G	G	G	G	G	G	G	-	-
1921	A	A	A	A	A	A	A	A	A	A	-	A	-	-	-	A	A	A	A	A	A	A	A	A	A	A	A	-	-
1922	T	D	T	T	T	T	T	T	D	T	-	D	-	-	-	T	T	T	T	T	D	T	D	D	T	D	T	-	-
1923	G	G	G	G	G	G	G	G	G	G	-	G	-	-	-	G	G	G	G	G	G	G	G	G	G	G	G	-	-
1924	A	A	A	A	A	A	A	A	A	A	-	A	-	-	-	A	A	A	A	A	A	A	A	A	A	A	A	-	-
1925	T	T	T	T	T	T	T	T	T	T	-	T	-	-	-	T	T	T	T	T	T	T	T	T	T	T	T	-	-
1926	G	G	G	G	G	G	G	G	G	G	-	G	-	-	-	G	G	G	G	G	G	G	G	G	G	G	G	-	-
1927	P	P	P	P	P	P	P	P	P	P	-	P	-	-	-	P	P	P	P	P	P	P	P	P	P	P	P	-	-
1928	Q	Q	Q	Q	Q	Q	Q	Q	Q	Q	-	Q	-	-	-	Q	Q	Q	Q	Q	Q	Q	Q	Q	Q	Q	Q	-	-
1929	G	G	G	G	G	G	G	G	G	G	-	G	-	-	-	G	G	G	G	G	G	G	G	G	G	G	G	-	-
1930	P	P	P	P	P	P	P	P	P	P	-	P	-	-	-	P	P	P	P	P	P	P	P	P	P	P	P	-	-
1931	Q	Q	Q	Q	Q	Q	Q	Q	Q	Q	-	Q	-	-	-	Q	Q	Q	Q	Q	Q	Q	Q	Q	Q	Q	Q	-	-
1932	G	G	G	G	G	G	G	G	G	G	-	G	-	-	-	G	G	G	G	G	G	G	G	G	G	G	G	-	-
1933	N	N	N	N	N	N	N	N	N	N	-	N	-	-	-	N	N	N	N	N	N	N	N	N	N	N	N	-	-
1934	T	T	T	T	T	T	T	T	T	T	-	T	-	-	-	T	T	T	T	T	T	T	T	T	T	T	T	-	-
1935	G	G	G	G	G	G	G	G	G	G	-	G	-	-	-	G	G	G	G	G	G	G	G	G	G	G	G	-	-
1936	A	A	A	A	A	A	A	A	A	A	-	A	-	-	-	A	A	A	A	A	A	A	A	A	A	A	A	-	-
1937	T	T	T	T	T	T	T	T	T	T	-	T	-	-	-	T	T	T	T	T	T	T	T	T	T	T	T	-	-
1938	G	G	G	G	G	G	G	G	G	G	-	G	-	-	-	G	G	G	G	G	G	G	G	G	G	G	G	-	-
1939	A	A	A	A	A	A	A	A	A	A	-	A	-	-	-	A	A	A	A	A	A	A	A	A	A	A	A	-	-
1940	T	T	T	T	T	T	T	T	T	T	-	T	-	-	-	T	T	T	T	T	T	T	T	T	T	T	T	-	-
1941	G	G	G	G	G	G	G	G	G	G	-	G	-	-	-	G	G	G	G	G	G	G	G	G	G	G	G	-	-
1942	P	P	P	P	P	P	P	P	P	P	-	P	-	-	-	P	P	P	P	P	P	P	P	P	P	P	P	-	-
1943	Q	Q	Q	Q	Q	Q	Q	Q	Q	Q	-	Q	-	-	-	Q	Q	Q	Q	Q	Q	Q	Q	Q	Q	Q	Q	-	-
1944	G	G	G	G	G	G	G	G	G	G	-	G	-	-	-	G	G	G	G	G	G	G	G	G	G	G	G	-	-
1945	N	S	N	N	N	N	N	N	S	N	-	S	-	-	-	N	N	N	N	N	S	N	S	S	N	S	N	-	-
1946	K	K	K	K	K	K	K	K	K	K	-	K	-	-	-	K	K	K	K	K	K	K	K	K	K	K	K	-	-
1947	G	G	G	G	G	G	G	G	G	G	-	G	-	-	-	G	G	G	G	G	G	G	G	G	G	G	G	-	-
1948	D	D	D	D	D	D	D	D	D	D	-	D	-	-	-	D	D	D	D	D	D	D	D	D	D	D	D	-	-
1949	T	T	T	T	T	T	T	T	T	T	-	T	-	-	-	T	T	T	T	T	T	T	T	T	T	T	T	-	-
1950	G	G	G	G	G	G	G	G	G	G	-	G	-	-	-	G	G	G	G	G	G	G	G	G	G	G	G	-	-
1951	A	A	A	A	A	A	A	A	A	A	-	A	-	-	-	A	A	A	A	A	A	A	A	A	A	A	A	-	-
1952	T	T	T	T	T	T	T	T	T	T	-	T	-	-	-	T	T	T	T	T	T	T	T	T	T	T	T	-	-
1953	G	G	G	G	G	G	G	G	G	G	-	G	-	-	-	G	G	G	G	G	G	G	G	G	G	G	G	-	-
1954	P	P	P	P	P	P	P	P	P	P	-	P	-	-	-	P	P	P	P	P	P	P	P	P	P	P	P	-	-
1955	Q	Q	Q	Q	Q	Q	Q	Q	Q	Q	-	Q	-	-	-	Q	Q	Q	Q	Q	Q	Q	Q	Q	Q	Q	Q	-	-
1956	G	G	G	G	G	G	G	G	G	G	-	G	-	-	-	G	G	G	G	G	G	G	G	G	G	G	G	-	-
1957	P	P	P	P	P	P	P	P	P	P	-	P	-	-	-	P	P	P	P	P	P	P	P	P	P	P	P	-	-
1958	Q	Q	Q	Q	Q	Q	Q	Q	Q	Q	-	Q	-	-	-	Q	Q	Q	Q	Q	Q	Q	Q	Q	Q	Q	Q	-	-
1959	G	G	G	G	G	G	G	G	G	G	-	G	-	-	-	G	G	G	G	G	G	G	G	G	G	G	G	-	-
1960	P	P	P	P	P	P	P	P	P	P	-	P	-	-	-	P	P	P	P	P	P	P	P	P	P	P	P	-	-
1961	K	K	K	K	K	K	K	K	K	K	-	K	-	-	-	K	K	K	K	K	K	K	K	K	K	K	K	-	-
1962	G	G	G	G	G	G	G	G	G	G	-	G	-	-	-	G	G	G	G	G	G	G	G	G	G	G	G	-	-
1963	N	N	N	N	N	N	N	N	N	N	-	N	-	-	-	N	N	N	N	N	N	N	N	N	N	N	N	-	-
1964	A	A	A	A	A	A	A	A	A	A	-	A	-	-	-	A	A	A	A	A	A	A	A	A	A	A	A	-	-
1965	G	G	G	G	G	G	G	G	G	G	-	G	-	-	-	G	G	G	G	G	G	G	G	G	G	G	G	-	-
1966	E	E	E	E	E	E	E	E	E	E	-	E	-	-	-	E	E	E	E	E	E	E	E	E	E	E	E	-	-
1967	N	N	N	N	N	N	N	N	N	N	-	N	-	-	-	N	N	N	N	N	N	N	N	N	N	N	N	-	-
1968	A	A	A	A	A	A	A	A	A	A	-	A	-	-	-	A	A	A	A	A	A	A	A	A	A	A	A	-	-
1969	K	K	K	K	K	K	K	K	K	K	-	K	-	-	-	K	K	K	K	K	K	K	K	K	K	K	K	-	-
1970	G	G	G	G	G	G	G	G	G	G	-	G	-	-	-	G	G	G	G	G	G	G	G	G	G	G	G	-	-
1971	F	F	F	F	F	F	F	F	F	F	-	F	-	-	-	F	F	F	F	F	F	F	F	F	F	F	F	-	-
1972	A	A	A	A	A	A	A	A	A	A	-	A	-	-	-	A	A	A	A	A	A	A	A	A	A	A	A	-	-
1973	L	L	L	L	L	L	L	L	L	L	-	L	-	-	-	L	L	L	L	L	L	L	L	L	L	L	L	-	-
1974	T	T	T	T	T	T	T	T	T	T	-	T	-	-	-	T	T	T	T	T	T	T	T	T	T	T	T	-	-
1975	S	S	S	S	S	S	S	S	S	S	-	S	-	-	-	S	S	S	S	S	S	S	S	S	S	S	S	-	-
1976	D	D	D	D	D	D	D	D	D	D	-	D	-	-	-	D	D	D	D	D	D	D	D	D	D	D	D	-	-
1977	Y	Y	Y	Y	Y	Y	Y	Y	Y	Y	-	Y	-	-	-	Y	Y	Y	Y	Y	Y	Y	Y	Y	Y	Y	Y	-	-
1978	Q	Q	Q	Q	Q	Q	Q	Q	Q	Q	-	Q	-	-	-	Q	Q	Q	Q	Q	Q	Q	Q	Q	Q	Q	Q	-	-
1979	S	S	S	S	S	S	S	S	S	S	-	S	-	-	-	S	S	S	S	S	S	S	S	S	S	S	S	-	-
1980	F	F	F	F	F	F	F	F	F	F	-	F	-	-	-	F	F	F	F	F	F	F	F	F	F	F	F	-	-
1981	V	V	V	V	V	V	V	V	V	V	-	V	-	-	-	V	V	V	V	V	V	V	V	V	V	V	V	-	-
1982	Y	Y	Y	Y	Y	Y	Y	Y	Y	Y	-	Y	-	-	-	Y	Y	Y	Y	Y	Y	Y	Y	Y	Y	Y	Y	-	-
1983	D	D	D	D	D	D	D	D	D	D	-	D	-	-	-	D	D	D	D	D	D	D	D	D	D	D	D	-	-
1984	T	T	T	T	T	T	T	T	T	T	-	T	-	-	-	T	T	T	T	T	T	T	T	T	T	T	T	-	-
1985	V	V	V	V	V	V	V	V	V	V	-	V	-	-	-	V	V	V	V	V	V	V	V	V	V	V	V	-	-
1986	G	G	G	G	G	G	G	G	G	G	-	G	-	-	-	G	G	G	G	G	G	G	G	G	G	G	G	-	-
1987	D	D	D	D	D	D	D	D	D	D	-	D	-	-	-	D	D	D	D	D	D	D	D	D	D	D	D	-	-
1988	I	I	I	I	I	I	I	I	I	I	-	I	-	-	-	I	I	I	I	I	I	I	I	I	I	I	I	-	-
1989	K	K	K	K	K	K	K	K	K	K	-	K	-	-	-	K	K	K	K	K	K	K	K	K	K	K	K	-	-
1990	S	S	S	S	S	S	S	S	S	S	-	S	-	-	-	S	S	S	S	S	S	S	S	S	S	S	S	-	-
1991	A	A	A	A	A	A	A	A	A	A	-	A	-	-	-	A	A	A	A	A	A	A	A	A	A	A	A	-	-
1992	T	T	T	T	T	T	T	T	T	T	-	T	-	-	-	T	T	T	T	T	T	T	T	T	T	T	T	-	-
1993	T	T	T	T	T	T	T	T	T	T	-	T	-	-	-	T	T	T	T	T	T	T	T	T	T	T	T	-	-
1994	I	I	I	I	I	I	I	I	I	I	-	I	-	-	-	I	I	I	I	I	I	I	I	I	I	I	I	-	-
1995	L	L	L	L	L	L	L	L	L	L	-	L	-	-	-	L	L	L	L	L	L	L	L	L	L	L	L	-	-
1996	F	F	F	F	F	F	F	F	F	F	-	F	-	-	-	F	F	F	F	F	F	F	F	F	F	F	F	-	-
1997	K	K	K	K	K	K	K	K	K	K	-	K	-	-	-	K	K	K	K	K	K	K	K	K	K	K	K	-	-
1998	G	G	G	G	G	G	G	G	G	G	-	G	-	-	-	G	G	G	G	G	G	G	G	G	G	G	G	-	-
1999	L	L	L	L	L	L	L	L	L	L	-	L	-	-	-	L	L	L	L	L	L	L	L	L	L	L	L	-	-
2000	K	K	K	K	K	K	K	K	K	K	-	K	-	-	-	K	K	K	K	K	K	K	K	K	K	K	K	-	-
2001	Q	Q	Q	Q	Q	Q	Q	Q	Q	Q	-	Q	-	-	-	Q	Q	Q	Q	Q	Q	Q	Q	Q	Q	Q	Q	-	-
2002	N	N	N	N	N	N	N	N	N	N	-	N	-	-	-	N	N	N	N	N	N	N	N	N	N	N	N	-	-
2003	T	T	T	T	T	T	T	T	T	T	-	T	-	-	-	T	T	T	T	T	T	T	T	T	T	T	T	-	-
2004	T	T	T	T	T	T	T	T	T	T	-	T	-	-	-	T	T	T	T	T	T	T	T	T	T	T	T	-	-
2005	A	A	A	A	A	A	A	A	A	A	-	A	-	-	-	A	A	A	A	A	A	A	A	A	A	A	A	-	-
2006	G	G	G	G	G	G	G	G	G	G	-	G	-	-	-	G	G	G	G	G	G	G	G	G	G	G	G	-	-
2007	I	I	I	I	I	I	I	I	I	I	-	I	-	-	-	I	I	I	I	I	I	I	I	I	I	I	I	-	-
2008	T	T	T	T	T	T	T	T	T	T	-	T	-	-	-	T	T	T	T	T	T	T	T	T	T	T	T	-	-
2009	W	W	W	W	W	W	W	W	W	W	-	W	-	-	-	W	W	W	W	W	W	W	W	W	W	W	W	-	-
2010	S	S	S	S	S	S	S	S	S	S	-	S	-	-	-	S	S	S	S	S	S	S	S	S	S	S	S	-	-
2011	A	A	A	A	A	A	A	A	A	A	-	A	-	-	-	A	A	A	A	A	A	A	A	A	A	A	A	-	-
2012	V	V	V	V	V	V	V	V	V	V	-	V	-	-	-	V	V	V	V	V	V	V	V	V	V	V	V	-	-
2013	N	N	N	N	N	N	N	N	N	N	-	N	-	-	-	N	N	N	N	N	N	N	N	N	N	N	N	-	-
2014	D	N	D	D	D	D	D	D	N	D	-	N	-	-	-	D	D	D	D	D	N	D	N	N	D	N	D	-	-
2015	K	T	K	K	K	K	K	K	T	K	-	T	-	-	-	K	K	K	K	K	T	K	T	T	K	T	K	-	-
2016	G	G	G	G	G	G	G	G	G	G	-	G	-	-	-	G	G	G	G	G	G	G	G	G	G	G	G	-	-
2017	A	A	A	A	A	A	A	A	A	A	-	A	-	-	-	A	A	A	A	A	A	A	A	A	A	A	A	-	-
2018	A	A	A	A	A	A	A	A	A	A	-	A	-	-	-	A	A	A	A	A	A	A	A	A	A	A	A	-	-
2019	V	V	V	V	V	V	V	V	V	V	-	V	-	-	-	V	V	V	V	V	V	V	V	V	V	V	V	-	-
2020	T	T	T	T	T	T	T	T	T	T	-	T	-	-	-	T	T	T	T	T	T	T	T	T	T	T	T	-	-
2021	L	L	L	L	L	L	L	L	L	L	-	L	-	-	-	L	L	L	L	L	L	L	L	L	L	L	L	-	-
2022	M	M	M	M	M	M	M	M	M	M	-	M	-	-	-	M	M	M	M	M	M	M	M	M	M	M	M	-	-
2023	N	N	N	N	N	N	N	N	N	N	-	N	-	-	-	N	N	N	N	N	N	N	N	N	N	N	N	-	-
2024	S	S	S	S	S	S	S	S	S	S	-	S	-	-	-	S	S	S	S	S	S	S	S	S	S	S	S	-	-
2025	G	G	G	G	G	G	G	G	G	G	-	G	-	-	-	G	G	G	G	G	G	G	G	G	G	G	G	-	-
2026	D	D	D	D	D	D	D	D	D	D	-	D	-	-	-	D	D	D	D	D	D	D	D	D	D	D	D	-	-
2027	N	N	N	N	N	N	N	N	N	N	-	N	-	-	-	N	N	N	N	N	N	N	N	N	N	N	N	-	-
2028	R	R	R	R	R	R	R	R	R	R	-	R	-	-	-	R	R	R	R	R	R	R	R	R	R	R	R	-	-
2029	Q	Q	Q	Q	Q	Q	Q	Q	Q	Q	-	Q	-	-	-	Q	Q	Q	Q	Q	Q	Q	Q	Q	Q	Q	Q	-	-
2030	L	L	L	L	L	L	L	L	L	L	-	L	-	-	-	L	L	L	L	L	L	L	L	L	L	L	L	-	-
2031	T	T	T	T	T	T	T	T	T	T	-	T	-	-	-	T	T	T	T	T	T	T	T	T	T	T	T	-	-
2032	A	A	A	A	A	A	A	A	A	A	-	A	-	-	-	A	A	A	A	A	A	A	A	A	A	A	A	-	-
2033	A	A	A	A	A	A	A	A	A	A	-	A	-	-	-	A	A	A	A	A	A	A	A	A	A	A	A	-	-
2034	N	N	N	N	N	N	N	N	N	N	-	N	-	-	-	N	N	N	N	N	N	N	N	N	N	N	N	-	-
2035	F	F	F	F	F	F	F	F	F	F	-	F	-	-	-	F	F	F	F	F	F	F	F	F	F	F	F	-	-
2036	G	G	G	G	G	G	G	G	G	G	-	G	-	-	-	G	G	G	G	G	G	G	G	G	G	G	G	-	-
2037	T	T	T	T	T	T	T	T	T	T	-	T	-	-	-	T	T	T	T	T	T	T	T	T	T	T	T	-	-
2038	S	S	S	S	S	S	S	S	S	S	-	S	-	-	-	S	S	S	S	S	S	S	S	S	S	S	S	-	-
2039	K	K	K	K	K	K	K	K	K	K	-	K	-	-	-	K	K	K	K	K	K	K	K	K	K	K	K	-	-
2040	W	W	W	W	W	W	W	W	W	W	-	W	-	-	-	W	W	W	W	W	W	W	W	W	W	W	W	-	-
2041	V	V	V	V	V	V	V	V	V	V	-	V	-	-	-	V	V	V	V	V	V	V	V	V	V	V	V	-	-
2042	T	T	T	T	T	T	T	T	T	T	-	T	-	-	-	T	T	T	T	T	T	T	T	T	T	T	T	-	-
2043	V	V	V	V	V	V	V	V	V	V	-	V	-	-	-	V	V	V	V	V	V	V	V	V	V	V	V	-	-
2044	T	T	T	T	T	T	T	T	T	T	-	T	-	-	-	T	T	T	T	T	T	T	T	T	T	T	T	-	-
2045	A	A	A	A	A	A	A	A	A	A	-	A	-	-	-	A	A	A	A	A	A	A	A	A	A	A	A	-	-
2046	T	T	T	T	T	T	T	T	T	T	-	T	-	-	-	T	T	T	T	T	T	T	T	T	T	T	T	-	-
2047	C	C	C	C	C	C	C	C	C	C	-	C	-	-	-	C	C	C	C	C	C	C	C	C	C	C	C	-	-
2048	D	D	D	D	D	D	D	D	D	D	-	D	-	-	-	D	D	D	D	D	D	D	D	D	D	D	D	-	-
2049	G	G	G	G	G	G	G	G	G	G	-	G	-	-	-	G	G	G	G	G	G	G	G	G	G	G	G	-	-
2050	L	L	L	L	L	L	L	L	L	L	-	L	-	-	-	L	L	L	L	L	L	L	L	L	L	L	L	-	-
2051	S	S	S	S	S	S	S	S	S	S	-	S	-	-	-	S	S	S	S	S	S	S	S	S	S	S	S	-	-
2052	D	D	D	D	D	D	D	D	D	D	-	D	-	-	-	D	D	D	D	D	D	D	D	D	D	D	D	-	-
2053	Q	Q	Q	Q	Q	Q	Q	Q	Q	Q	-	Q	-	-	-	Q	Q	Q	Q	Q	Q	Q	Q	Q	Q	Q	Q	-	-
2054	I	I	I	I	I	I	I	I	I	I	-	I	-	-	-	I	I	I	I	I	I	I	I	I	I	I	I	-	-
2055	T	T	T	T	T	T	T	T	T	T	-	T	-	-	-	T	T	T	T	T	T	T	T	T	T	T	T	-	-
2056	V	V	V	V	V	V	V	V	V	V	-	V	-	-	-	V	V	V	V	V	V	V	V	V	V	V	V	-	-
2057	V	V	V	V	V	V	V	V	V	V	-	V	-	-	-	V	V	V	V	V	V	V	V	V	V	V	V	-	-
2058	R	R	R	R	R	R	R	R	R	R	-	R	-	-	-	R	R	R	R	R	R	R	R	R	R	R	R	-	-
2059	L	L	L	L	L	L	L	L	L	L	-	L	-	-	-	L	L	L	L	L	L	L	L	L	L	L	L	-	-
2060	Q	Q	Q	Q	Q	Q	Q	Q	Q	Q	-	Q	-	-	-	Q	Q	Q	Q	Q	Q	Q	Q	Q	Q	Q	Q	-	-
2061	D	D	D	D	D	D	D	D	D	D	-	D	-	-	-	D	D	D	D	D	D	D	D	D	D	D	D	-	-
2062	G	G	G	G	G	G	G	G	G	G	-	G	-	-	-	G	G	G	G	G	G	G	G	G	G	G	G	-	-
2063	E	E	E	E	E	E	E	E	E	E	-	E	-	-	-	E	E	E	E	E	E	E	E	E	E	E	E	-	-
2064	N	N	N	N	N	N	N	N	N	N	-	N	-	-	-	N	N	N	N	N	N	N	N	N	N	N	N	-	-
2065	V	V	V	V	V	V	V	V	V	V	-	V	-	-	-	V	V	V	V	V	V	V	V	V	V	V	V	-	-
2066	L	L	L	L	L	L	L	L	L	L	-	L	-	-	-	L	L	L	L	L	L	L	L	L	L	L	L	-	-
2067	T	T	T	T	T	T	T	T	T	T	-	T	-	-	-	T	T	T	T	T	T	T	T	T	T	T	T	-	-
2068	A	A	A	A	A	A	A	A	A	A	-	A	-	-	-	A	A	A	A	A	A	A	A	A	A	A	A	-	-
2069	V	V	V	V	V	V	V	V	V	V	-	V	-	-	-	V	V	V	V	V	V	V	V	V	V	V	V	-	-
2070	M	M	M	M	M	M	M	M	M	M	-	M	-	-	-	M	M	M	M	M	M	M	M	M	M	M	M	-	-
2071	T	T	T	T	T	T	T	T	T	T	-	T	-	-	-	T	T	T	T	T	T	T	T	T	T	T	T	-	-
2072	N	N	N	N	N	N	N	N	N	N	-	N	-	-	-	N	N	N	N	N	N	N	N	N	N	N	N	-	-
2073	E	E	E	E	E	E	E	E	E	E	-	E	-	-	-	E	E	E	E	E	E	E	E	E	E	E	E	-	-
2074	A	A	A	A	A	A	A	A	A	A	-	A	-	-	-	A	A	A	A	A	A	A	A	A	A	A	A	-	-
2075	A	A	A	A	A	A	A	A	A	A	-	A	-	-	-	A	A	A	A	A	A	A	A	A	A	A	A	-	-
2076	T	T	T	T	T	T	T	T	T	T	-	T	-	-	-	T	T	T	T	T	T	T	T	T	T	T	T	-	-
2077	V	V	V	V	V	V	V	V	V	V	-	V	-	-	-	V	V	V	V	V	V	V	V	V	V	V	V	-	-
2078	L	L	L	L	L	L	L	L	L	L	-	L	-	-	-	L	L	L	L	L	L	L	L	L	L	L	L	-	-
2079	A	A	A	A	A	A	A	A	A	A	-	A	-	-	-	A	A	A	A	A	A	A	A	A	A	A	A	-	-
2080	N	N	N	N	N	N	N	N	N	N	-	N	-	-	-	N	N	N	N	N	N	N	N	N	N	N	N	-	-
2081	Y	Y	Y	Y	Y	Y	Y	Y	Y	Y	-	Y	-	-	-	Y	Y	Y	Y	Y	Y	Y	Y	Y	Y	Y	Y	-	-
2082	S	S	S	S	S	S	S	S	S	S	-	S	-	-	-	S	S	S	S	S	S	S	S	S	S	S	S	-	-
2083	G	G	G	G	G	G	G	G	G	G	-	G	-	-	-	G	G	G	G	G	G	G	G	G	G	G	G	-	-
2084	Y	Y	Y	Y	Y	Y	Y	Y	Y	Y	-	Y	-	-	-	Y	Y	Y	Y	Y	Y	Y	Y	Y	Y	Y	Y	-	-
2085	C	C	C	C	C	C	C	C	C	C	-	C	-	-	-	C	C	C	C	C	C	C	C	C	C	C	C	-	-
2086	Q	Q	Q	Q	Q	Q	Q	Q	Q	Q	-	Q	-	-	-	Q	Q	Q	Q	Q	Q	Q	Q	Q	Q	Q	Q	-	-
2087	S	S	S	S	S	S	S	S	S	S	-	S	-	-	-	S	S	S	S	S	S	S	S	S	S	S	S	-	-
2088	Y	Y	Y	Y	Y	Y	Y	Y	Y	Y	-	Y	-	-	-	Y	Y	Y	Y	Y	Y	Y	Y	Y	Y	Y	Y	-	-
2089	E	E	E	E	E	E	E	E	E	E	-	E	-	-	-	E	E	E	E	E	E	E	E	E	E	E	E	-	-
2090	N	N	N	N	N	N	N	N	N	N	-	N	-	-	-	N	N	N	N	N	N	N	N	N	N	N	N	-	-
2091	A	A	A	A	A	A	A	A	A	A	-	A	-	-	-	A	A	A	A	A	A	A	A	A	A	A	A	-	-
2092	K	K	K	K	K	K	K	K	K	K	-	K	-	-	-	K	K	K	K	K	K	K	K	K	K	K	K	-	-
2093	G	G	G	G	G	G	G	G	G	G	-	G	-	-	-	G	G	G	G	G	G	G	G	G	G	G	G	-	-
2094	Q	Q	Q	Q	Q	Q	Q	Q	Q	Q	-	Q	-	-	-	Q	Q	Q	Q	Q	Q	Q	Q	Q	Q	Q	Q	-	-
2095	M	M	M	M	M	M	M	M	M	M	-	M	-	-	-	M	M	M	M	M	M	M	M	M	M	M	M	-	-
2096	R	R	R	R	R	R	R	R	R	R	-	R	-	-	-	R	R	R	R	R	R	R	R	R	R	R	R	-	-
2097	V	V	V	V	V	V	V	V	V	V	-	V	-	-	-	V	V	V	V	V	V	V	V	V	V	V	V	-	-
2098	W	W	W	W	W	W	W	W	W	W	-	W	-	-	-	W	W	W	W	W	W	W	W	W	W	W	W	-	-
2099	Y	Y	Y	Y	Y	Y	Y	Y	Y	Y	-	Y	-	-	-	Y	Y	Y	Y	Y	Y	Y	Y	Y	Y	Y	Y	-	-
2100	G	G	G	G	G	G	G	G	G	G	-	G	-	-	-	G	G	G	G	G	G	G	G	G	G	G	G	-	-
2101	S	S	S	S	S	S	S	S	S	S	-	S	-	-	-	S	S	S	S	S	S	S	S	S	S	S	S	-	-
2102	T	T	T	T	T	T	T	T	T	T	-	T	-	-	-	T	T	T	T	T	T	T	T	T	T	T	T	-	-
2103	D	D	D	D	D	D	D	D	D	D	-	D	-	-	-	D	D	D	D	D	D	D	D	D	D	D	D	-	-
2104	V	V	V	V	V	V	V	V	V	V	-	V	-	-	-	V	V	V	V	V	V	V	V	V	V	V	V	-	-
2105	T	T	T	T	T	T	T	T	T	T	-	T	-	-	-	T	T	T	T	T	T	T	T	T	T	T	T	-	-
2106	G	G	G	G	G	G	G	G	G	G	-	G	-	-	-	G	G	G	G	G	G	G	G	G	G	G	G	-	-
2107	Q	Q	Q	Q	Q	Q	Q	Q	Q	Q	-	Q	-	-	-	Q	Q	Q	Q	Q	Q	Q	Q	Q	Q	Q	Q	-	-
2108	C	C	C	C	C	C	C	C	C	C	-	C	-	-	-	C	C	C	C	C	C	C	C	C	C	C	C	-	-
2109	T	T	T	T	T	T	T	T	T	T	-	T	-	-	-	T	T	T	T	T	T	T	T	T	T	T	T	-	-
2110	F	F	F	F	F	F	F	F	F	F	-	F	-	-	-	F	F	F	F	F	F	F	F	F	F	F	F	-	-
2111	S	S	S	S	S	S	S	S	S	S	-	S	-	-	-	S	S	S	S	S	S	S	S	S	S	S	S	-	-
2112	E	E	E	E	E	E	E	E	E	E	-	E	-	-	-	E	E	E	E	E	E	E	E	E	E	E	E	-	-
2113	G	G	G	G	G	G	G	G	G	G	-	G	-	-	-	G	G	G	G	G	G	G	G	G	G	G	G	-	-
2114	G	G	G	G	G	G	G	G	G	G	-	G	-	-	-	G	G	G	G	G	G	G	G	G	G	G	G	-	-
2115	R	R	R	R	R	R	R	R	R	R	-	R	-	-	-	R	R	R	R	R	R	R	R	R	R	R	R	-	-
2116	S	S	S	S	S	S	S	S	S	S	-	S	-	-	-	S	S	S	S	S	S	S	S	S	S	S	S	-	-
2117	N	N	N	N	N	N	N	N	N	N	-	N	-	-	-	N	N	N	N	N	N	N	N	N	N	N	N	-	-
2118	V	V	V	V	V	V	V	V	V	V	-	V	-	-	-	V	V	V	V	V	V	V	V	V	V	V	V	-	-
2119	T	T	T	T	T	T	T	T	T	T	-	T	-	-	-	T	T	T	T	T	T	T	T	T	T	T	T	-	-
2120	P	P	P	P	P	P	P	P	P	P	-	P	-	-	-	P	P	P	P	P	P	P	P	P	P	P	P	-	-
2121	S	S	S	S	S	S	S	S	S	S	-	S	-	-	-	S	S	S	S	S	S	S	S	S	S	S	S	-	-
2122	I	I	I	I	I	I	I	I	I	I	-	I	-	-	-	I	I	I	I	I	I	I	I	I	I	I	I	-	-
2123	N	N	N	N	N	N	N	N	N	N	-	N	-	-	-	N	N	N	N	N	N	N	N	N	N	N	N	-	-
2124	S	S	S	S	S	S	S	S	S	S	-	S	-	-	-	S	S	S	S	S	S	S	S	S	S	S	S	-	-
2125	S	T	S	S	S	S	S	S	T	S	-	T	-	-	-	S	S	S	S	S	T	S	T	T	S	T	S	-	-
2126	N	N	N	N	N	N	N	N	N	N	-	N	-	-	-	N	N	N	N	N	N	N	N	N	N	N	N	-	-
2127	G	G	G	G	G	G	G	G	G	G	-	G	-	-	-	G	G	G	G	G	G	G	G	G	G	G	G	-	-
2128	N	N	N	N	N	N	N	N	N	N	-	N	-	-	-	N	N	N	N	N	N	N	N	N	N	N	N	-	-
2129	Y	Y	Y	Y	Y	Y	Y	Y	Y	Y	-	Y	-	-	-	Y	Y	Y	Y	Y	Y	Y	Y	Y	Y	Y	Y	-	-
2130	S	S	S	S	S	S	S	S	S	S	-	S	-	-	-	S	S	S	S	S	S	S	S	S	S	S	S	-	-
2131	V	V	V	V	V	V	V	V	V	V	-	V	-	-	-	V	V	V	V	V	V	V	V	V	V	V	V	-	-
2132	T	T	T	T	T	T	T	T	T	T	-	T	-	-	-	T	T	T	T	T	T	T	T	T	T	T	T	-	-
2133	G	G	G	G	G	G	G	G	G	G	-	G	-	-	-	G	G	G	G	G	G	G	G	G	G	G	G	-	-
2134	M	M	M	M	M	M	M	M	M	M	-	M	-	-	-	M	M	M	M	M	M	M	M	M	M	M	M	-	-
2135	S	S	S	S	S	S	S	S	S	S	-	S	-	-	-	S	S	S	S	S	S	S	S	S	S	S	S	-	-
2136	D	D	D	D	D	D	D	D	D	D	-	D	-	-	-	D	D	D	D	D	D	D	D	D	D	D	D	-	-
2137	G	G	G	G	G	G	G	G	G	G	-	G	-	-	-	G	G	G	G	G	G	G	G	G	G	G	G	-	-
2138	T	T	T	T	T	T	T	T	T	T	-	T	-	-	-	T	T	T	T	T	T	T	T	T	T	T	T	-	-
2139	D	D	D	D	D	D	D	D	D	D	-	D	-	-	-	D	D	D	D	D	D	D	D	D	D	D	D	-	-
2140	V	V	V	V	V	V	V	V	V	V	-	V	-	-	-	V	V	V	V	V	V	V	V	V	V	V	V	-	-
2141	T	T	T	T	T	T	T	T	T	T	-	T	-	-	-	T	T	T	T	T	T	T	T	T	T	T	T	-	-
2142	E	E	E	E	E	E	E	E	E	E	-	E	-	-	-	E	E	E	E	E	E	E	E	E	E	E	E	-	-
2143	G	G	G	G	G	G	G	G	G	G	-	G	-	-	-	G	G	G	G	G	G	G	G	G	G	G	G	-	-
2144	W	W	W	W	W	W	W	W	W	W	-	W	-	-	-	W	W	W	W	W	W	W	W	W	W	W	W	-	-
2145	V	V	V	V	V	V	V	V	V	V	-	V	-	-	-	V	V	V	V	V	V	V	V	V	V	V	V	-	-
2146	D	D	D	D	D	D	D	D	D	D	-	D	-	-	-	D	D	D	D	D	D	D	D	D	D	D	D	-	-
2147	V	V	V	V	V	V	V	V	V	V	-	V	-	-	-	V	V	V	V	V	V	V	V	V	V	V	V	-	-
2148	K	K	K	K	K	K	K	K	K	K	-	K	-	-	-	K	K	K	K	K	K	K	K	K	K	K	K	-	-
2149	A	A	A	A	A	A	A	A	A	A	-	A	-	-	-	A	A	A	A	A	A	A	A	A	A	A	A	-	-
2150	T	T	T	T	T	T	T	T	T	T	-	T	-	-	-	T	T	T	T	T	T	T	T	T	T	T	T	-	-
2151	H	H	H	H	H	H	H	H	H	H	-	H	-	-	-	H	H	H	H	H	H	H	H	H	H	H	H	-	-
2152	P	P	P	P	P	P	P	P	P	P	-	P	-	-	-	P	P	P	P	P	P	P	P	P	P	P	P	-	-
2153	K	R	K	K	K	K	K	K	R	K	-	R	-	-	-	K	K	K	K	K	R	K	R	R	K	R	K	-	-
2154	Y	Y	Y	Y	Y	Y	Y	Y	Y	Y	-	Y	-	-	-	Y	Y	Y	Y	Y	Y	Y	Y	Y	Y	Y	Y	-	-
2155	G	G	G	G	G	G	G	G	G	G	-	G	-	-	-	G	G	G	G	G	G	G	G	G	G	G	G	-	-
2156	A	A	A	A	A	A	A	A	A	A	-	A	-	-	-	A	A	A	A	A	A	A	A	A	A	A	A	-	-
2157	I	I	I	I	I	I	I	I	I	I	-	I	-	-	-	I	I	I	I	I	I	I	I	I	I	I	I	-	-
2158	T	T	T	T	T	T	T	T	T	T	-	T	-	-	-	T	T	T	T	T	T	T	T	T	T	T	T	-	-
2159	K	K	K	K	K	K	K	K	K	K	-	K	-	-	-	K	K	K	K	K	K	K	K	K	K	K	K	-	-
2160	R	R	R	R	R	R	R	R	R	R	-	R	-	-	-	R	R	R	R	R	R	R	R	R	R	R	R	-	-
2161	F	F	F	F	F	F	F	F	F	F	-	F	-	-	-	F	F	F	F	F	F	F	F	F	F	F	F	-	-
2162	A	A	A	A	A	A	A	A	A	A	-	A	-	-	-	A	A	A	A	A	A	A	A	A	A	A	A	-	-
2163	V	V	V	V	V	V	V	V	V	V	-	V	-	-	-	V	V	V	V	V	V	V	V	V	V	V	V	-	-
2164	T	T	T	T	T	T	T	T	T	T	-	T	-	-	-	T	T	T	T	T	T	T	T	T	T	T	T	-	-
2165	K	K	K	K	K	K	K	K	K	K	-	K	-	-	-	K	K	K	K	K	K	K	K	K	K	K	K	-	-
2166	V	V	V	V	V	V	V	V	V	V	-	V	-	-	-	V	V	V	V	V	V	V	V	V	V	V	V	-	-
2167	F	F	F	F	F	F	F	F	F	F	-	F	-	-	-	F	F	F	F	F	F	F	F	F	F	F	F	-	-
2168	L	L	L	L	L	L	L	L	L	L	-	L	-	-	-	L	L	L	L	L	L	L	L	L	L	L	L	-	-
2169	A	A	A	A	A	A	A	A	A	A	-	A	-	-	-	A	A	A	A	A	A	A	A	A	A	A	A	-	-
2170	K	K	K	K	K	K	K	K	K	K	-	K	-	-	-	K	K	K	K	K	K	K	K	K	K	K	K	-	-
2171	S	S	S	S	S	S	S	S	S	S	-	S	-	-	-	S	S	S	S	S	S	S	S	S	S	S	S	-	-
2172	Y	Y	Y	Y	Y	Y	Y	Y	Y	Y	-	Y	-	-	-	Y	Y	Y	Y	Y	Y	Y	Y	Y	Y	Y	Y	-	-
2173	E	E	E	E	E	E	E	E	E	E	-	E	-	-	-	E	E	E	E	E	E	E	E	E	E	E	E	-	-
2174	M	M	M	M	M	M	M	M	M	M	-	M	-	-	-	M	M	M	M	M	M	M	M	M	M	M	M	-	-
2175	V	V	V	V	V	V	V	V	V	V	-	V	-	-	-	V	V	V	V	V	V	V	V	V	V	V	V	-	-
2176	I	I	I	I	I	I	I	I	I	I	-	I	-	-	-	I	I	I	I	I	I	I	I	I	I	I	I	-	-
2177	T	T	T	T	T	T	T	T	T	T	-	T	-	-	-	T	T	T	T	T	T	T	T	T	T	T	T	-	-
2178	N	N	N	N	N	N	N	N	N	N	-	N	-	-	-	N	N	N	N	N	N	N	N	N	N	N	N	-	-
2179	T	T	T	T	T	T	T	T	T	T	-	T	-	-	-	T	T	T	T	T	T	T	T	T	T	T	T	-	-
2180	F	F	F	F	F	F	F	F	F	F	-	F	-	-	-	F	F	F	F	F	F	F	F	F	F	F	F	-	-
2181	E	E	E	E	E	E	E	E	E	E	-	E	-	-	-	E	E	E	E	E	E	E	E	E	E	E	E	-	-
2182	N	N	N	N	N	N	N	N	N	N	-	N	-	-	-	N	N	N	N	N	N	N	N	N	N	N	N	-	-
2183	D	G	D	D	D	D	D	D	G	D	-	G	-	-	-	D	D	D	D	D	G	D	G	G	D	G	D	-	-
2184	N	N	N	N	N	N	N	N	N	N	-	N	-	-	-	N	N	N	N	N	N	N	N	N	N	N	N	-	-
2185	K	K	K	K	K	K	K	K	K	K	-	K	-	-	-	K	K	K	K	K	K	K	K	K	K	K	K	-	-
2186	G	G	G	G	G	G	G	G	G	G	-	G	-	-	-	G	G	G	G	G	G	G	G	G	G	G	G	-	-
2187	S	S	S	S	S	S	S	S	S	S	-	S	-	-	-	S	S	S	S	S	S	S	S	S	S	S	S	-	-
2188	W	W	W	W	W	W	W	W	W	W	-	W	-	-	-	W	W	W	W	W	W	W	W	W	W	W	W	-	-
2189	A	A	A	A	A	A	A	A	A	A	-	A	-	-	-	A	A	A	A	A	A	A	A	A	A	A	A	-	-
2190	G	G	G	G	G	G	G	G	G	G	-	G	-	-	-	G	G	G	G	G	G	G	G	G	G	G	G	-	-
2191	T	T	T	T	T	T	T	T	T	T	-	T	-	-	-	T	T	T	T	T	T	T	T	T	T	T	T	-	-
2192	L	L	L	L	L	L	L	L	L	L	-	L	-	-	-	L	L	L	L	L	L	L	L	L	L	L	L	-	-
2193	Q	Q	Q	Q	Q	Q	Q	Q	Q	Q	-	Q	-	-	-	Q	Q	Q	Q	Q	Q	Q	Q	Q	Q	Q	Q	-	-
2194	S	G	S	S	S	S	S	S	G	S	-	G	-	-	-	S	S	S	S	S	G	S	G	G	S	G	S	-	-
2195	V	V	V	V	V	V	V	V	V	V	-	V	-	-	-	V	V	V	V	V	V	V	V	V	V	V	V	-	-
2196	S	S	S	S	S	S	S	S	S	S	-	S	-	-	-	S	S	S	S	S	S	S	S	S	S	S	S	-	-
2197	G	G	G	G	G	G	G	G	G	G	-	G	-	-	-	G	G	G	G	G	G	G	G	G	G	G	G	-	-
2198	P	P	P	P	P	P	P	P	P	P	-	P	-	-	-	P	P	P	P	P	P	P	P	P	P	P	P	-	-
2199	T	A	T	T	T	T	T	T	A	T	-	A	-	-	-	T	T	T	T	T	A	T	A	A	T	A	T	-	-
2200	N	N	N	N	N	N	N	N	N	N	-	N	-	-	-	N	N	N	N	N	N	N	N	N	N	N	N	-	-
2201	Q	Q	Q	Q	Q	Q	Q	Q	Q	Q	-	Q	-	-	-	Q	Q	Q	Q	Q	Q	Q	Q	Q	Q	Q	Q	-	-
2202	S	S	S	S	S	S	S	S	S	S	-	S	-	-	-	S	S	S	S	S	S	S	S	S	S	S	S	-	-
2203	I	I	I	I	I	I	I	I	I	I	-	I	-	-	-	I	I	I	I	I	I	I	I	I	I	I	I	-	-
2204	S	S	S	S	S	S	S	S	S	S	-	S	-	-	-	S	S	S	S	S	S	S	S	S	S	S	S	-	-
2205	K	K	K	K	K	K	K	K	K	K	-	K	-	-	-	K	K	K	K	K	K	K	K	K	K	K	K	-	-
2206	A	A	A	A	A	A	A	A	A	A	-	A	-	-	-	A	A	A	A	A	A	A	A	A	A	A	A	-	-
2207	L	L	L	L	L	L	L	L	L	L	-	L	-	-	-	L	L	L	L	L	L	L	L	L	L	L	L	-	-
2208	R	R	R	R	R	R	R	R	R	R	-	R	-	-	-	R	R	R	R	R	R	R	R	R	R	R	R	-	-
2209	I	I	I	I	I	I	I	I	I	I	-	I	-	-	-	I	I	I	I	I	I	I	I	I	I	I	I	-	-
2210	T	T	T	T	T	T	T	T	T	T	-	T	-	-	-	T	T	T	T	T	T	T	T	T	T	T	T	-	-
2211	A	A	A	A	A	A	A	A	A	A	-	A	-	-	-	A	A	A	A	A	A	A	A	A	A	A	A	-	-
2212	R	R	R	R	R	R	R	R	R	R	-	R	-	-	-	R	R	R	R	R	R	R	R	R	R	R	R	-	-
2213	D	D	D	D	D	D	D	D	D	D	-	D	-	-	-	D	D	D	D	D	D	D	D	D	D	D	D	-	-
2214	N	N	N	N	N	N	N	N	N	N	-	N	-	-	-	N	N	N	N	N	N	N	N	N	N	N	N	-	-
2215	L	L	L	L	L	L	L	L	L	L	-	L	-	-	-	L	L	L	L	L	L	L	L	L	L	L	L	-	-
2216	E	E	E	E	E	E	E	E	E	E	-	E	-	-	-	E	E	E	E	E	E	E	E	E	E	E	E	-	-
2217	G	G	G	G	G	G	G	G	G	G	-	G	-	-	-	G	G	G	G	G	G	G	G	G	G	G	G	-	-
2218	R	K	R	R	R	R	R	R	K	R	-	K	-	-	-	R	R	R	R	R	K	R	K	K	R	K	R	-	-
2219	N	N	N	N	N	N	N	N	N	N	-	N	-	-	-	N	N	N	N	N	N	N	N	N	N	N	N	-	-
2220	T	V	T	T	T	T	T	T	V	T	-	V	-	-	-	T	T	T	T	T	V	T	V	V	T	V	T	-	-
2221	I	I	I	I	I	I	I	I	I	I	-	I	-	-	-	I	I	I	I	I	I	I	I	I	I	I	I	-	-
2222	P	P	P	P	P	P	P	P	P	P	-	P	-	-	-	P	P	P	P	P	P	P	P	P	P	P	P	-	-
2223	V	V	V	V	V	V	V	V	V	V	-	V	-	-	-	V	V	V	V	V	V	V	V	V	V	V	V	-	-
2224	V	V	V	V	V	V	V	V	V	V	-	V	-	-	-	V	V	V	V	V	V	V	V	V	V	V	V	-	-
2225	G	G	G	G	G	G	G	G	G	G	-	G	-	-	-	G	G	G	G	G	G	G	G	G	G	G	G	-	-
2226	G	G	G	G	G	G	G	G	G	G	-	G	-	-	-	G	G	G	G	G	G	G	G	G	G	G	G	-	-
2227	Q	Q	Q	Q	Q	Q	Q	Q	Q	Q	-	Q	-	-	-	Q	Q	Q	Q	Q	Q	Q	Q	Q	Q	Q	Q	-	-
2228	K	K	K	K	K	K	K	K	K	K	-	K	-	-	-	K	K	K	K	K	K	K	K	K	K	K	K	-	-
2229	V	V	V	V	V	V	V	V	V	V	-	V	-	-	-	V	V	V	V	V	V	V	V	V	V	V	V	-	-
2230	R	R	R	R	R	R	R	R	R	R	-	R	-	-	-	R	R	R	R	R	R	R	R	R	R	R	R	-	-
2231	I	I	I	I	I	I	I	I	I	I	-	I	-	-	-	I	I	I	I	I	I	I	I	I	I	I	I	-	-
2232	R	R	R	R	R	R	R	R	R	R	-	R	-	-	-	R	R	R	R	R	R	R	R	R	R	R	R	-	-
2233	F	F	F	F	F	F	F	F	F	F	-	F	-	-	-	F	F	F	F	F	F	F	F	F	F	F	F	-	-
2234	W	W	W	W	W	W	W	W	W	W	-	W	-	-	-	W	W	W	W	W	W	W	W	W	W	W	W	-	-
2235	Y	Y	Y	Y	Y	Y	Y	Y	Y	Y	-	Y	-	-	-	Y	Y	Y	Y	Y	Y	Y	Y	Y	Y	Y	Y	-	-
2236	N	N	N	N	N	N	N	N	N	N	-	N	-	-	-	N	N	N	N	N	N	N	N	N	N	N	N	-	-
2237	P	P	P	P	P	P	P	P	P	P	-	P	-	-	-	P	P	P	P	P	P	P	P	P	P	P	P	-	-
2238	L	L	L	L	L	L	L	L	L	L	-	L	-	-	-	L	L	L	L	L	L	L	L	L	L	L	L	-	-
2239	G	G	G	G	G	G	G	G	G	G	-	G	-	-	-	G	G	G	G	G	G	G	G	G	G	G	G	-	-
2240	L	L	L	L	L	L	L	L	L	L	-	L	-	-	-	L	L	L	L	L	L	L	L	L	L	L	L	-	-
2241	E	E	E	E	E	E	E	E	E	E	-	E	-	-	-	E	E	E	E	E	E	E	E	E	E	E	E	-	-
2242	E	E	E	E	E	E	E	E	E	E	-	E	-	-	-	E	E	E	E	E	E	E	E	E	E	E	E	-	-
2243	A	A	A	A	A	A	A	A	A	A	-	A	-	-	-	A	A	A	A	A	A	A	A	A	A	A	A	-	-
2244	Y	Y	Y	Y	Y	Y	Y	Y	Y	Y	-	Y	-	-	-	Y	Y	Y	Y	Y	Y	Y	Y	Y	Y	Y	Y	-	-
2245	F	F	F	F	F	F	F	F	F	F	-	F	-	-	-	F	F	F	F	F	F	F	F	F	F	F	F	-	-
2246	R	R	R	R	R	R	R	R	R	R	-	R	-	-	-	R	R	R	R	R	R	R	R	R	R	R	R	-	-
2247	V	V	V	V	V	V	V	V	V	V	-	V	-	-	-	V	V	V	V	V	V	V	V	V	V	V	V	-	-
2248	G	G	G	G	G	G	G	G	G	G	-	G	-	-	-	G	G	G	G	G	G	G	G	G	G	G	G	-	-
2249	F	F	F	F	F	F	F	F	F	F	-	F	-	-	-	F	F	F	F	F	F	F	F	F	F	F	F	-	-
2250	I	I	I	I	I	I	I	I	I	I	-	I	-	-	-	I	I	I	I	I	I	I	I	I	I	I	I	-	-
2251	V	V	V	V	V	V	V	V	V	V	-	V	-	-	-	V	V	V	V	V	V	V	V	V	V	V	V	-	-
2252	H	N	H	H	H	H	H	H	N	H	-	N	-	-	-	H	H	H	H	H	N	H	N	N	H	N	H	-	-
2253	R	R	R	R	R	R	R	R	R	R	-	R	-	-	-	R	R	R	R	R	R	R	R	R	R	R	R	-	-
2254	K	K	K	K	K	K	K	K	K	K	-	K	-	-	-	K	K	K	K	K	K	K	K	K	K	K	K	-	-
2255	D	D	D	D	D	D	D	D	D	D	-	D	-	-	-	D	D	D	D	D	D	D	D	D	D	D	D	-	-
2256	G	G	G	G	G	G	G	G	G	G	-	G	-	-	-	G	G	G	G	G	G	G	G	G	G	G	G	-	-
2257	S	N	S	S	S	S	S	S	N	S	-	N	-	-	-	S	S	S	S	S	N	S	N	N	S	N	S	-	-
2258	K	K	K	K	K	K	K	K	K	K	-	K	-	-	-	K	K	K	K	K	K	K	K	K	K	K	K	-	-
2259	G	G	G	G	G	G	G	G	G	G	-	G	-	-	-	G	G	G	G	G	G	G	G	G	G	G	G	-	-
2260	Y	Y	Y	Y	Y	Y	Y	Y	Y	Y	-	Y	-	-	-	Y	Y	Y	Y	Y	Y	Y	Y	Y	Y	Y	Y	-	-
2261	P	P	P	P	P	P	P	P	P	P	-	P	-	-	-	P	P	P	P	P	P	P	P	P	P	P	P	-	-
2262	S	S	S	S	S	S	S	S	S	S	-	S	-	-	-	S	S	S	S	S	S	S	S	S	S	S	S	-	-
2263	R	R	R	R	R	R	R	R	R	R	-	R	-	-	-	R	R	R	R	R	R	R	R	R	R	R	R	-	-
2264	T	T	T	T	T	T	T	T	T	T	-	T	-	-	-	T	T	T	T	T	T	T	T	T	T	T	T	-	-
2265	A	V	A	A	A	A	A	A	V	A	-	V	-	-	-	A	A	A	A	A	V	A	V	V	A	V	A	-	-
2266	V	V	V	V	V	V	V	V	V	V	-	V	-	-	-	V	V	V	V	V	V	V	V	V	V	V	V	-	-
2267	T	T	T	T	T	T	T	T	T	T	-	T	-	-	-	T	T	T	T	T	T	T	T	T	T	T	T	-	-
2268	G	G	G	G	G	G	G	G	G	G	-	G	-	-	-	G	G	G	G	G	G	G	G	G	G	G	G	-	-
2269	P	P	P	P	P	P	P	P	P	P	-	P	-	-	-	P	P	P	P	P	P	P	P	P	P	P	P	-	-
2270	A	A	A	A	A	A	A	A	A	A	-	A	-	-	-	A	A	A	A	A	A	A	A	A	A	A	A	-	-
2271	P	P	P	P	P	P	P	P	P	P	-	P	-	-	-	P	P	P	P	P	P	P	P	P	P	P	P	-	-
2272	N	S	N	N	N	N	N	N	S	N	-	S	-	-	-	N	N	N	N	N	S	N	S	S	N	S	N	-	-
2273	S	S	S	S	S	S	S	S	S	S	-	S	-	-	-	S	S	S	S	S	S	S	S	S	S	S	S	-	-
2274	S	S	S	S	S	S	S	S	S	S	-	S	-	-	-	S	S	S	S	S	S	S	S	S	S	S	S	-	-
2275	W	W	W	W	W	W	W	W	W	W	-	W	-	-	-	W	W	W	W	W	W	W	W	W	W	W	W	-	-
2276	A	T	A	A	A	A	A	A	T	A	-	T	-	-	-	A	A	A	A	A	T	A	T	T	A	T	A	-	-
2277	Y	Y	Y	Y	Y	Y	Y	Y	Y	Y	-	Y	-	-	-	Y	Y	Y	Y	Y	Y	Y	Y	Y	Y	Y	Y	-	-
2278	F	F	F	F	F	F	F	F	F	F	-	F	-	-	-	F	F	F	F	F	F	F	F	F	F	F	F	-	-
2279	D	D	D	D	D	D	D	D	D	D	-	D	-	-	-	D	D	D	D	D	D	D	D	D	D	D	D	-	-
2280	Q	Q	Q	Q	Q	Q	Q	Q	Q	Q	-	Q	-	-	-	Q	Q	Q	Q	Q	Q	Q	Q	Q	Q	Q	Q	-	-
2281	E	E	E	E	E	E	E	E	E	E	-	E	-	-	-	E	E	E	E	E	E	E	E	E	E	E	E	-	-
2282	L	L	L	L	L	L	L	L	L	L	-	L	-	-	-	L	L	L	L	L	L	L	L	L	L	L	L	-	-
2283	T	T	T	T	T	T	T	T	T	T	-	T	-	-	-	T	T	T	T	T	T	T	T	T	T	T	T	-	-
2284	L	L	L	L	L	L	L	L	L	L	-	L	-	-	-	L	L	L	L	L	L	L	L	L	L	L	L	-	-
2285	S	G	S	S	S	S	S	S	G	S	-	G	-	-	-	S	S	S	S	S	G	S	G	G	S	G	S	-	-
2286	V	A	V	V	V	V	V	V	A	V	-	A	-	-	-	V	V	V	V	V	A	V	A	A	V	A	V	-	-
2287	N	S	N	N	N	N	N	N	S	N	-	S	-	-	-	N	N	N	N	N	S	N	S	S	N	S	N	-	-
2288	D	D	D	D	D	D	D	D	D	D	-	D	-	-	-	D	D	D	D	D	D	D	D	D	D	D	D	-	-
2289	E	E	E	E	E	E	E	E	E	E	-	E	-	-	-	E	E	E	E	E	E	E	E	E	E	E	E	-	-
2290	G	G	G	G	G	G	G	G	G	G	-	G	-	-	-	G	G	G	G	G	G	G	G	G	G	G	G	-	-
2291	I	T	I	I	I	I	I	I	T	I	-	T	-	-	-	I	I	I	I	I	T	I	T	T	I	T	I	-	-
2292	A	A	A	A	A	A	A	A	A	A	-	A	-	-	-	A	A	A	A	A	A	A	A	A	A	A	A	-	-
2293	W	W	W	W	W	W	W	W	W	W	-	W	-	-	-	W	W	W	W	W	W	W	W	W	W	W	W	-	-
2294	P	P	P	P	P	P	P	P	P	P	-	P	-	-	-	P	P	P	P	P	P	P	P	P	P	P	P	-	-
2295	W	W	W	W	W	W	W	W	W	W	-	W	-	-	-	W	W	W	W	W	W	W	W	W	W	W	W	-	-
2296	F	F	F	F	F	F	F	F	F	F	-	F	-	-	-	F	F	F	F	F	F	F	F	F	F	F	F	-	-
2297	Q	Q	Q	Q	Q	Q	Q	Q	Q	Q	-	Q	-	-	-	Q	Q	Q	Q	Q	Q	Q	Q	Q	Q	Q	Q	-	-
2298	L	L	L	L	L	L	L	L	L	L	-	L	-	-	-	L	L	L	L	L	L	L	L	L	L	L	L	-	-
2299	D	D	D	D	D	D	D	D	D	D	-	D	-	-	-	D	D	D	D	D	D	D	D	D	D	D	D	-	-
2300	N	N	N	N	N	N	N	N	N	N	-	N	-	-	-	N	N	N	N	N	N	N	N	N	N	N	N	-	-
2301	K	K	K	K	K	K	K	K	K	K	-	K	-	-	-	K	K	K	K	K	K	K	K	K	K	K	K	-	-
2302	T	T	T	T	T	T	T	T	T	T	-	T	-	-	-	T	T	T	T	T	T	T	T	T	T	T	T	-	-
2303	S	S	S	S	S	S	S	S	S	S	-	S	-	-	-	S	S	S	S	S	S	S	S	S	S	S	S	-	-
2304	G	G	G	G	G	G	G	G	G	G	-	G	-	-	-	G	G	G	G	G	G	G	G	G	G	G	G	-	-
2305	A	A	A	A	A	A	A	A	A	A	-	A	-	-	-	A	A	A	A	A	A	A	A	A	A	A	A	-	-
2306	S	S	S	S	S	S	S	S	S	S	-	S	-	-	-	S	S	S	S	S	S	S	S	S	S	S	S	-	-
2307	L	L	L	L	L	L	L	L	L	L	-	L	-	-	-	L	L	L	L	L	L	L	L	L	L	L	L	-	-
2308	G	G	G	G	G	G	G	G	G	G	-	G	-	-	-	G	G	G	G	G	G	G	G	G	G	G	G	-	-
2309	Y	Y	Y	Y	Y	Y	Y	Y	Y	Y	-	Y	-	-	-	Y	Y	Y	Y	Y	Y	Y	Y	Y	Y	Y	Y	-	-
2310	M	M	M	M	M	M	M	M	M	M	-	M	-	-	-	M	M	M	M	M	M	M	M	M	M	M	M	-	-
2311	L	L	L	L	L	L	L	L	L	L	-	L	-	-	-	L	L	L	L	L	L	L	L	L	L	L	L	-	-
2312	V	I	V	V	V	V	V	V	I	V	-	I	-	-	-	V	V	V	V	V	I	V	I	I	V	V	V	-	-
2313	A	A	A	A	A	A	A	A	A	A	-	A	-	-	-	A	A	A	A	A	A	A	A	A	A	A	A	-	-
2314	D	D	D	D	D	D	D	D	D	D	-	D	-	-	-	D	D	D	D	D	D	D	D	D	D	D	D	-	-
2315	I	I	I	I	I	I	I	I	I	I	-	I	-	-	-	I	I	I	I	I	I	I	I	I	I	I	I	-	-
2316	H	H	H	H	H	H	H	H	H	H	-	H	-	-	-	H	H	H	H	H	H	H	H	H	H	H	H	-	-
2317	F	F	F	F	F	F	F	F	F	F	-	F	-	-	-	F	F	F	F	F	F	F	F	F	F	F	F	-	-
2318	E	E	E	E	E	E	E	E	E	E	-	E	-	-	-	E	E	E	E	E	E	E	E	E	E	E	E	-	-
2319	D	D	D	D	D	D	D	D	D	D	-	D	-	-	-	D	D	D	D	D	D	D	D	D	D	D	D	-	-
2320	L	L	L	L	L	L	L	L	L	L	-	L	-	-	-	L	L	L	L	L	L	L	L	L	L	L	L	-	-
2321	S	S	S	S	S	S	S	S	S	S	-	S	-	-	-	S	S	S	S	S	S	S	S	S	S	S	S	-	-
2322	M	M	M	M	M	M	M	M	M	M	-	M	-	-	-	M	M	M	M	M	M	M	M	M	M	M	M	-	-
2323	D	D	D	D	D	D	D	D	D	D	-	D	-	-	-	D	D	D	D	D	D	D	D	D	D	D	D	-	-
2324	G	G	G	G	G	G	G	G	G	G	-	G	-	-	-	G	G	G	G	G	G	G	G	G	G	G	G	-	-
2325	A	A	A	A	A	A	A	A	A	A	-	A	-	-	-	A	A	A	A	A	A	A	A	A	A	A	A	-	-
2326	D	D	D	D	D	D	D	D	D	D	-	D	-	-	-	D	D	D	D	D	D	D	D	D	D	D	D	-	-
2327	G	G	G	G	G	G	G	G	G	G	-	G	-	-	-	G	G	G	G	G	G	G	G	G	G	G	G	-	-
2328	A	A	A	A	A	A	A	A	A	A	-	A	-	-	-	A	A	A	A	A	A	A	A	A	A	A	A	-	-
2329	T	T	T	T	T	T	T	T	T	T	-	T	-	-	-	T	T	T	T	T	T	T	T	T	T	T	T	-	-
2330	G	G	G	G	G	G	G	G	G	G	-	G	-	-	-	G	G	G	G	G	G	G	G	G	G	G	G	-	-
2331	P	P	P	P	P	P	P	P	P	P	-	P	-	-	-	P	P	P	P	P	P	P	P	P	P	P	P	-	-
2332	Q	Q	Q	Q	Q	Q	Q	Q	Q	Q	-	Q	-	-	-	Q	Q	Q	Q	Q	Q	Q	Q	Q	Q	Q	Q	-	-
2333	G	G	G	G	G	G	G	G	G	G	-	G	-	-	-	G	G	G	G	G	G	G	G	G	G	G	G	-	-
2334	P	P	P	P	P	P	P	P	P	P	-	P	-	-	-	P	P	P	P	P	P	P	P	P	P	P	P	-	-
2335	Q	Q	Q	Q	Q	Q	Q	Q	Q	Q	-	Q	-	-	-	Q	Q	Q	Q	Q	Q	Q	Q	Q	Q	Q	Q	-	-
2336	G	G	G	G	G	G	G	G	G	G	-	G	-	-	-	G	G	G	G	G	G	G	G	G	G	G	G	-	-
2337	N	N	N	N	N	N	N	N	N	N	-	N	-	-	-	N	N	N	N	N	N	N	N	N	N	N	N	-	-
2338	T	T	T	T	T	T	T	T	T	T	-	T	-	-	-	T	T	T	T	T	T	T	T	T	T	T	T	-	-
2339	G	G	G	G	G	G	G	G	G	G	-	G	-	-	-	G	G	G	G	G	G	G	G	G	G	G	G	-	-
2340	A	A	A	A	A	A	A	A	A	A	-	A	-	-	-	A	A	A	A	A	A	A	A	A	A	A	A	-	-
2341	T	T	T	T	T	T	T	T	T	T	-	T	-	-	-	T	T	T	T	T	T	T	T	T	T	T	T	-	-
2342	G	G	G	G	G	G	G	G	G	G	-	G	-	-	-	G	G	G	G	G	G	G	G	G	G	G	G	-	-
2343	P	P	P	P	P	P	P	P	P	P	-	P	-	-	-	P	P	P	P	P	P	P	P	P	P	P	P	-	-
2344	Q	Q	Q	Q	Q	Q	Q	Q	Q	Q	-	Q	-	-	-	Q	Q	Q	Q	Q	Q	Q	Q	Q	Q	Q	Q	-	-
2345	G	G	G	G	G	G	G	G	G	G	-	G	-	-	-	G	G	G	G	G	G	G	G	G	G	G	G	-	-
2346	N	N	N	N	N	N	N	N	N	N	-	N	-	-	-	N	N	N	N	N	N	N	N	N	N	N	N	-	-
2347	K	K	K	K	K	K	K	K	K	K	-	K	-	-	-	K	K	K	K	K	K	K	K	K	K	K	K	-	-
2348	G	G	G	G	G	G	G	G	G	G	-	G	-	-	-	G	G	G	G	G	G	G	G	G	G	G	G	-	-
2349	D	D	D	D	D	D	D	D	D	D	-	D	-	-	-	D	D	D	D	D	D	D	D	D	D	D	D	-	-
2350	T	T	T	T	T	T	T	T	T	T	-	T	-	-	-	T	T	T	T	T	T	T	T	T	T	T	T	-	-
2351	G	G	G	G	G	G	G	G	G	G	-	G	-	-	-	G	G	G	G	G	G	G	G	G	G	G	G	-	-
2352	P	P	P	P	P	P	P	P	P	P	-	P	-	-	-	P	P	P	P	P	P	P	P	P	P	P	P	-	-
2353	Q	Q	Q	Q	Q	Q	Q	Q	Q	Q	-	Q	Q	Q	Q	Q	Q	Q	Q	Q	Q	Q	Q	Q	Q	Q	Q	Q	Q
2354	G	G	G	G	G	G	G	G	G	G	-	G	G	G	G	G	G	G	G	G	G	G	G	G	G	G	G	G	G
2355	P	P	P	P	P	P	P	P	P	P	-	P	P	P	P	P	P	P	P	P	P	P	P	P	P	P	P	P	P
2356	Q	Q	Q	Q	Q	Q	Q	Q	Q	Q	-	Q	Q	Q	Q	Q	Q	Q	Q	Q	Q	Q	Q	Q	Q	Q	Q	Q	Q
2357	G	G	G	G	G	G	G	G	G	G	-	G	G	G	G	G	G	G	G	G	G	G	G	G	G	G	G	G	G
2358	P	P	P	P	P	P	P	P	P	P	-	P	P	P	P	P	P	P	P	P	P	P	P	P	P	P	P	P	P
2359	A	A	A	A	A	A	A	A	A	A	-	A	A	A	A	A	A	A	A	A	A	A	A	A	A	A	A	A	A
2360	G	G	G	G	G	G	G	G	G	G	-	G	G	G	G	G	G	G	G	G	G	G	G	G	G	G	G	G	G
2361	A	A	A	A	A	A	A	A	A	A	-	A	A	A	A	A	A	A	A	A	A	A	A	A	A	A	A	A	A
2362	S	S	S	S	S	S	S	S	S	S	-	S	S	S	S	S	S	S	S	S	S	S	S	S	S	S	S	S	S
2363	V	V	V	V	V	V	V	V	V	V	-	V	V	V	V	V	V	V	V	V	V	V	V	V	V	V	V	V	V
2364	G	G	G	G	G	G	G	G	G	G	-	G	G	G	G	G	G	G	G	G	G	G	G	G	G	G	G	G	G
2365	V	V	V	V	V	V	V	V	V	V	-	V	V	V	V	V	V	V	V	V	V	V	V	V	V	V	V	V	V
2366	Q	Q	Q	Q	Q	Q	Q	Q	Q	Q	-	Q	Q	Q	Q	Q	Q	Q	Q	Q	Q	Q	Q	Q	Q	Q	Q	Q	Q
2367	W	W	W	W	W	W	W	W	W	W	-	W	W	W	W	W	W	W	W	W	W	W	W	W	W	W	W	W	W
2368	S	S	S	S	S	S	S	S	S	S	-	S	S	S	S	S	S	S	S	S	S	S	S	S	S	S	S	S	S
2369	K	K	K	K	K	K	K	K	K	K	-	K	K	K	K	K	K	K	K	K	K	K	K	K	K	K	K	K	K
2370	T	T	T	T	T	T	T	T	T	T	-	T	T	T	T	T	T	T	T	T	T	T	T	T	T	T	T	T	T
2371	G	G	G	G	G	G	G	G	G	G	-	G	G	G	G	G	G	G	G	G	G	G	G	G	G	G	G	G	G
2372	N	N	N	N	N	N	N	N	N	N	-	N	N	N	N	N	N	N	N	N	N	N	N	N	N	N	N	N	N
2373	A	A	A	A	A	A	A	A	A	A	-	A	A	A	A	A	A	A	A	A	A	A	A	A	A	A	A	A	A
2374	S	S	S	S	S	S	S	S	S	S	-	S	S	S	S	S	S	S	S	S	S	S	S	S	S	S	S	S	S
2375	D	D	D	D	D	D	D	D	D	D	-	D	D	D	D	D	D	D	D	D	D	D	D	D	D	D	D	D	D
2376	W	W	W	W	W	W	W	W	W	W	-	W	W	W	W	W	W	W	W	W	W	W	W	W	W	W	W	W	W
2377	H	H	H	H	H	H	H	H	H	H	-	H	H	H	H	H	H	H	H	H	H	H	H	H	H	H	H	H	H
2378	T	T	T	T	T	T	T	T	T	T	-	T	T	T	T	T	T	T	T	T	T	T	T	T	T	T	T	T	T
2379	N	N	N	N	N	N	N	N	N	N	-	N	N	N	N	N	N	N	N	N	N	N	N	N	N	N	N	N	N
2380	Y	Y	Y	Y	Y	Y	Y	Y	Y	Y	-	Y	Y	Y	Y	Y	Y	Y	Y	Y	Y	Y	Y	Y	Y	Y	Y	Y	Y
2381	A	A	A	A	A	A	A	A	A	A	-	A	A	A	A	A	A	A	A	A	A	A	A	A	A	A	A	A	A
2382	T	A	T	T	T	T	T	T	A	T	-	A	T	T	T	T	T	T	T	T	A	T	A	A	T	T	T	T	T
2383	G	G	G	G	G	G	G	G	G	G	-	G	G	G	G	G	G	G	G	G	G	G	G	G	G	G	G	G	G
2384	D	D	D	D	D	D	D	D	D	D	-	D	D	D	D	D	D	D	D	D	D	D	D	D	D	D	D	D	D
2385	I	I	I	I	I	I	I	I	I	I	-	I	I	I	I	I	I	I	I	I	I	I	I	I	I	I	I	I	I
2386	Y	Y	Y	Y	Y	Y	Y	Y	Y	Y	-	Y	Y	Y	Y	Y	Y	Y	Y	Y	Y	Y	Y	Y	Y	Y	Y	Y	Y
2387	M	M	M	M	M	M	M	M	M	M	-	M	M	M	M	M	M	M	M	M	M	M	M	M	M	M	M	M	M
2388	R	R	R	R	R	R	R	R	R	R	-	R	R	R	R	R	R	R	R	R	R	R	R	R	R	R	R	R	R
2389	Q	Q	Q	Q	Q	Q	Q	Q	Q	Q	-	Q	Q	Q	Q	Q	Q	Q	Q	Q	Q	Q	Q	Q	Q	Q	Q	Q	Q
2390	Q	Q	Q	Q	Q	Q	Q	Q	Q	Q	-	Q	Q	Q	Q	Q	Q	Q	Q	Q	Q	Q	Q	Q	Q	Q	Q	Q	Q
2391	V	V	V	V	V	V	V	V	V	V	-	V	V	V	V	V	V	V	V	V	V	V	V	V	V	V	V	V	V
2392	N	N	N	N	N	N	N	N	N	N	-	N	N	N	N	N	N	N	N	N	N	N	N	N	N	N	N	N	N
2393	G	G	G	G	G	G	G	G	G	G	-	G	G	G	G	G	G	G	G	G	G	G	G	G	G	G	G	G	G
2394	V	V	V	V	V	V	V	V	V	V	-	V	V	V	V	V	V	V	V	V	V	V	V	V	V	V	V	V	V
2395	W	W	W	W	W	W	W	W	W	W	-	W	W	W	W	W	W	W	W	W	W	W	W	W	W	W	W	W	W
2396	S	S	S	S	S	S	S	S	S	S	-	S	S	S	S	S	S	S	S	S	S	S	S	S	S	S	S	S	S
2397	S	S	S	S	S	S	S	S	S	S	-	S	S	S	S	S	S	S	S	S	S	S	S	S	S	S	S	S	S
2398	A	A	A	A	A	A	A	A	A	A	-	A	A	A	A	A	A	A	A	A	A	A	A	A	A	A	A	A	A
2399	I	I	I	I	I	I	I	I	I	I	-	I	I	I	I	I	I	I	I	I	I	I	I	I	I	I	I	I	I
2400	R	R	R	R	R	R	R	R	R	R	-	R	R	R	R	R	R	R	R	R	R	R	R	R	R	R	R	R	R
2401	A	A	A	A	A	A	A	A	A	A	-	A	A	A	A	A	A	A	A	A	A	A	A	A	A	A	A	A	A
2402	V	V	V	V	V	V	V	V	V	V	-	V	V	V	V	V	V	V	V	V	V	V	V	V	V	V	V	V	V
2403	G	G	G	G	G	G	G	G	G	G	-	G	G	G	G	G	G	G	G	G	G	G	G	G	G	G	G	G	G
2404	E	E	E	E	E	E	E	E	E	E	-	E	E	E	E	E	E	E	E	E	E	E	E	E	E	E	E	E	E
2405	D	D	D	D	D	D	D	D	D	D	-	D	D	D	D	D	D	D	D	D	D	D	D	D	D	D	D	D	D
2406	G	G	G	G	G	G	G	G	G	G	-	G	G	G	G	G	G	G	G	G	G	G	G	G	G	G	G	G	G
2407	R	Q	R	R	R	R	R	R	Q	R	-	Q	R	R	R	R	R	R	R	R	Q	R	Q	Q	R	R	R	R	R
2408	V	V	V	V	V	V	V	V	V	V	-	V	V	V	V	V	V	V	V	V	V	V	V	V	V	V	V	V	V
2409	G	G	G	G	G	G	G	G	G	G	-	G	G	G	G	G	G	G	G	G	G	G	G	G	G	G	G	G	G
2410	A	A	A	A	A	A	A	A	A	A	-	A	A	A	A	A	A	A	A	A	A	A	A	A	A	A	A	A	A
2411	D	D	D	D	D	D	D	D	D	D	-	D	D	D	D	D	D	D	D	D	D	D	D	D	D	D	D	D	D
2412	G	G	G	G	G	G	G	G	G	G	-	G	G	G	G	G	G	G	G	G	G	G	G	G	G	G	G	G	G
2413	K	K	K	K	K	K	K	K	K	K	-	K	K	K	K	K	K	K	K	K	K	K	K	K	K	K	K	K	K
2414	Y	Y	Y	Y	Y	Y	Y	Y	Y	Y	-	Y	Y	Y	Y	Y	Y	Y	Y	Y	Y	Y	Y	Y	Y	Y	Y	Y	Y
2415	T	T	T	T	T	T	T	T	T	T	-	T	T	T	T	T	T	T	T	T	T	T	T	T	T	T	T	T	T
2416	S	S	S	S	S	S	S	S	S	S	-	S	S	S	S	S	S	S	S	S	S	S	S	S	S	S	S	S	S
2417	L	L	L	L	L	L	L	L	L	L	-	L	L	L	L	L	L	L	L	L	L	L	L	L	L	L	L	L	L
2418	R	R	R	R	R	R	R	R	R	R	-	R	R	R	R	R	R	R	R	R	R	R	R	R	R	R	R	R	R
2419	F	F	F	F	F	F	F	F	F	F	-	F	F	F	F	F	F	F	F	F	F	F	F	F	F	F	F	F	F
2420	Q	Q	Q	Q	Q	Q	Q	Q	Q	Q	-	Q	Q	Q	Q	Q	Q	Q	Q	Q	Q	Q	Q	Q	Q	Q	Q	Q	Q
2421	V	V	V	V	V	V	V	V	V	V	-	V	V	V	V	V	V	V	V	V	V	V	V	V	V	V	V	V	V
2422	A	A	A	A	A	A	A	A	A	A	-	A	A	A	A	A	A	A	A	A	A	A	A	A	A	A	A	A	A
2423	A	A	A	A	A	A	A	A	A	A	-	A	A	A	A	A	A	A	A	A	A	A	A	A	A	A	A	A	A
2424	T	T	T	T	T	T	T	T	T	T	-	T	T	T	T	T	T	T	T	T	T	T	T	T	T	T	T	T	T
2425	K	K	K	K	K	K	K	K	K	K	-	K	K	K	K	K	K	K	K	K	K	K	K	K	K	K	K	K	K
2426	P	P	P	P	P	P	P	P	P	P	-	P	P	P	P	P	P	P	P	P	P	P	P	P	P	P	P	P	P
2427	A	A	A	A	A	A	A	A	A	A	-	A	A	A	A	A	A	A	A	A	A	A	A	A	A	A	A	A	A
2428	R	K	R	R	R	R	R	R	R	R	-	K	R	R	R	R	R	R	R	R	K	R	K	K	R	R	R	R	R
2429	P	P	P	P	P	P	P	P	P	P	-	P	P	P	P	P	P	P	P	P	P	P	P	P	P	P	P	P	P
2430	T	T	T	T	T	T	T	T	T	T	-	T	T	T	T	T	T	T	T	T	T	T	T	T	T	T	T	T	T
2431	G	G	G	G	G	G	G	G	G	G	-	G	G	G	G	G	G	G	G	G	G	G	G	G	G	G	G	G	G
2432	N	N	N	N	N	N	N	N	N	N	-	N	N	N	N	N	N	N	N	N	N	N	N	N	N	N	N	N	N
2433	S	S	S	S	S	S	S	S	S	S	-	S	S	S	S	S	S	S	S	S	S	S	S	S	S	S	S	S	S
2434	P	P	P	P	P	P	P	P	P	P	-	P	P	P	P	P	P	P	P	P	P	P	P	P	P	P	P	P	P
2435	A	A	A	A	A	A	A	A	A	A	-	A	A	A	A	A	A	A	A	A	A	A	A	A	A	A	A	A	A
2436	N	N	N	N	N	N	N	N	N	N	-	N	N	N	N	N	N	N	N	N	N	N	N	N	N	N	N	N	N
2437	W	W	W	W	W	W	W	W	W	W	-	W	W	W	W	W	W	W	W	W	W	W	W	W	W	W	W	W	W
2438	S	S	S	S	S	S	S	S	S	S	-	S	S	S	S	S	S	S	S	S	S	S	S	S	S	S	S	S	S
2439	D	D	D	D	D	D	D	D	D	D	-	D	D	D	D	D	D	D	D	D	D	D	D	D	D	D	D	D	D
2440	S	A	S	S	S	S	S	S	S	S	-	A	S	S	S	S	S	S	S	S	A	S	A	S	S	S	S	S	S
2441	P	P	P	P	P	P	P	P	P	P	-	P	P	P	P	P	P	P	P	P	P	P	P	P	P	P	P	P	P
2442	P	P	P	P	P	P	P	P	P	P	-	P	P	P	P	P	P	P	P	P	P	P	P	P	P	P	P	P	P
2443	E	D	E	E	E	E	E	E	E	E	-	D	E	E	E	E	E	E	E	E	D	E	D	E	E	E	E	E	E
2444	G	G	G	G	G	G	G	G	G	G	-	G	G	G	G	G	G	G	G	G	G	G	G	G	G	G	G	G	G
2445	S	S	S	S	S	S	S	S	S	S	-	S	S	S	S	S	S	S	S	S	S	S	S	S	S	S	S	S	S
2446	P	P	P	P	P	P	P	P	P	P	-	P	P	P	P	P	P	P	P	P	P	P	P	P	P	P	P	P	P
2447	L	L	L	L	L	L	L	L	L	L	-	L	L	L	L	L	L	L	L	L	L	L	L	L	L	L	L	L	L
2448	W	W	W	W	W	W	W	W	W	W	-	W	W	W	W	W	W	W	W	W	W	W	W	W	W	W	W	W	W
2449	M	M	M	M	M	M	M	M	M	M	-	M	M	M	M	M	M	M	M	M	M	M	M	M	M	M	M	M	M
2450	V	V	V	V	V	V	V	V	V	V	-	V	V	V	V	V	V	V	V	V	V	V	V	V	V	V	V	V	V
2451	K	K	K	K	K	K	K	K	K	K	-	K	K	K	K	K	K	K	K	K	K	K	K	K	K	K	K	K	K
2452	G	G	G	G	G	G	G	G	G	G	-	G	G	G	G	G	G	G	G	G	G	G	G	G	G	G	G	G	G
2453	E	E	E	E	E	E	E	E	E	E	-	E	E	E	E	E	E	E	E	E	E	E	E	E	E	E	E	E	E
2454	F	F	F	F	F	F	F	F	F	F	-	F	F	F	F	F	F	F	F	F	F	F	F	F	F	F	F	F	F
2455	D	N	D	D	D	D	D	D	D	D	-	N	D	D	D	D	D	D	D	D	N	D	N	D	D	D	D	D	D
2456	S	S	S	S	S	S	S	S	S	S	-	S	S	S	S	S	S	S	S	S	S	S	S	S	S	S	S	S	S
2457	S	S	S	S	S	S	S	S	S	S	-	S	S	S	S	S	S	S	S	S	S	S	S	S	S	S	S	S	S
2458	N	N	N	N	N	N	N	N	N	N	-	N	N	N	N	N	N	N	N	N	N	N	N	N	N	N	N	N	N
2459	Q	Q	Q	Q	Q	Q	Q	Q	Q	Q	-	Q	Q	Q	Q	Q	Q	Q	Q	Q	Q	Q	Q	Q	Q	Q	Q	Q	Q
2460	L	L	L	L	L	L	L	L	L	L	-	L	L	L	L	L	L	L	L	L	L	L	L	L	L	L	L	L	L
2461	Q	Q	Q	Q	Q	Q	Q	Q	Q	Q	-	Q	Q	Q	Q	Q	Q	Q	Q	Q	Q	Q	Q	Q	Q	Q	Q	Q	Q
2462	G	G	G	G	G	G	G	G	G	G	-	G	G	G	G	G	G	G	G	G	G	G	G	G	G	G	G	G	G
2463	T	T	T	T	T	T	T	T	T	T	-	T	T	T	T	T	T	T	T	T	T	T	T	T	T	T	T	T	T
2464	W	W	W	W	W	W	W	W	W	W	-	W	W	W	W	W	W	W	W	W	W	W	W	W	W	W	W	W	W
2465	S	S	S	S	S	S	S	S	S	S	-	S	S	S	S	S	S	S	S	S	S	S	S	S	S	S	S	S	S
2466	D	D	D	D	D	D	D	D	D	D	-	D	D	D	D	D	D	D	D	D	D	D	D	D	D	D	D	D	D
2467	P	P	P	P	P	P	P	P	P	P	-	P	P	P	P	P	P	P	P	P	P	P	P	P	P	P	P	P	P
2468	V	V	V	V	V	V	V	V	V	V	-	V	V	V	V	V	V	V	V	V	V	V	V	V	V	V	V	V	V
2469	R	R	R	R	R	R	R	R	R	R	-	R	R	R	R	R	R	R	R	R	R	R	R	R	R	R	R	R	R
2470	L	L	L	L	L	L	L	L	L	L	-	L	L	L	L	L	L	L	L	L	L	L	L	L	L	L	L	L	L
2471	D	D	D	D	D	D	D	D	D	D	-	D	D	D	D	D	D	D	D	D	D	D	D	D	D	D	D	D	D
2472	G	G	G	G	G	G	G	G	G	G	-	G	G	G	G	G	G	G	G	G	G	G	G	G	G	G	G	G	G
2473	E	E	E	E	E	E	E	E	E	E	-	E	E	E	E	E	E	E	E	E	E	E	E	E	E	E	E	E	E
2474	T	T	T	T	T	T	T	T	T	T	-	T	T	T	T	T	T	T	T	T	T	T	T	T	T	T	T	T	T
2475	V	V	V	V	V	V	V	V	V	V	-	V	V	V	V	V	V	V	V	V	V	V	V	V	V	V	V	V	V
2476	N	N	N	N	N	N	N	N	N	N	-	N	N	N	N	N	N	N	N	N	N	N	N	N	N	N	N	N	N
2477	L	L	L	L	L	L	L	L	L	L	-	L	L	L	L	L	L	L	L	L	L	L	L	L	L	L	L	L	L
2478	N	N	N	N	N	N	N	N	N	N	-	N	N	N	N	N	N	N	N	N	N	N	N	N	N	N	N	N	N
2479	L	L	L	L	L	L	L	L	L	L	-	L	L	L	L	L	L	L	L	L	L	L	L	L	L	L	L	L	L
2480	F	F	F	F	F	F	F	F	F	F	-	F	F	F	F	F	F	F	F	F	F	F	F	F	F	F	F	F	F
2481	A	A	A	A	A	A	A	A	A	A	-	A	A	A	A	A	A	A	A	A	A	A	A	A	A	A	A	A	A
2482	N	N	N	N	N	N	N	N	N	N	-	N	N	N	N	N	N	N	N	N	N	N	N	N	N	N	N	N	N
2483	K	K	K	K	K	K	K	K	K	K	-	K	K	K	K	K	K	K	K	K	K	K	K	K	K	K	K	K	K
2484	A	A	A	A	A	A	A	A	A	A	-	A	A	A	A	A	A	A	A	A	A	A	A	A	A	A	A	A	A
2485	W	W	W	W	W	W	W	W	W	W	-	W	W	W	W	W	W	W	W	W	W	W	W	W	W	W	W	W	W
2486	I	I	I	I	I	I	I	I	I	I	-	I	I	I	I	I	I	I	I	I	I	I	I	I	I	I	I	I	I
2487	A	A	A	A	A	A	A	A	A	A	-	A	A	A	A	A	A	A	A	A	A	A	A	A	A	A	A	A	A
2488	S	S	S	S	S	S	S	S	S	S	-	S	S	S	S	S	S	S	S	S	S	S	S	S	S	S	S	S	S
2489	I	I	I	I	I	I	I	I	I	I	-	I	I	I	I	I	I	I	I	I	I	I	I	I	I	I	I	I	I
2490	T	T	T	T	T	T	T	T	T	T	-	T	T	T	T	T	T	T	T	T	T	T	T	T	T	T	T	T	T
2491	G	G	G	G	G	G	G	G	G	G	-	G	G	G	G	G	G	G	G	G	G	G	G	G	G	G	G	G	G
2492	A	A	A	A	A	A	A	A	A	A	-	A	A	A	A	A	A	A	A	A	A	A	A	A	A	A	A	A	A
2493	S	S	S	S	S	S	S	S	S	S	-	S	S	S	S	S	S	S	S	S	S	S	S	S	S	S	S	S	S
2494	G	G	G	G	G	G	G	G	G	G	-	G	G	G	G	G	G	G	G	G	G	G	G	G	G	G	G	G	G
2495	G	S	G	G	G	G	G	G	G	G	-	S	G	G	G	G	G	G	G	G	S	G	S	G	G	G	G	G	G
2496	G	G	G	G	G	G	G	G	G	G	-	G	G	G	G	G	G	G	G	G	G	G	G	G	G	G	G	G	G
2497	S	S	S	S	S	S	S	S	S	S	-	S	S	S	S	S	S	S	S	S	S	S	S	S	S	S	S	S	S
2498	V	T	V	V	V	V	V	V	V	V	-	T	V	V	V	V	V	V	V	V	T	V	T	V	V	V	V	V	V
2499	V	V	V	V	V	V	V	V	V	V	-	V	V	V	V	V	V	V	V	V	V	V	V	V	V	V	V	V	V
2500	A	A	A	A	A	A	A	A	A	A	-	A	A	A	A	A	A	A	A	A	A	A	A	A	A	A	A	A	A
2501	K	K	K	K	K	K	K	K	K	K	-	K	K	K	K	K	K	K	K	K	K	K	K	K	K	K	K	K	K
2502	N	N	N	N	N	N	N	N	N	N	-	N	N	N	N	N	N	N	N	N	N	N	N	N	N	N	N	N	N
2503	P	P	P	P	P	P	P	P	P	P	-	P	P	P	P	P	P	P	P	P	P	P	P	P	P	P	P	P	P
2504	D	D	D	D	D	D	D	D	D	D	-	D	D	D	D	D	D	D	D	D	D	D	D	D	D	D	D	D	D
2505	E	E	E	E	E	E	E	E	E	E	-	E	E	E	E	E	E	E	E	E	E	E	E	E	E	E	E	E	E
2506	L	L	L	L	L	L	L	L	L	L	-	L	L	L	L	L	L	L	L	L	L	L	L	L	L	L	L	L	L
2507	R	R	R	R	R	R	R	R	R	R	-	R	R	R	R	R	R	R	R	R	R	R	R	R	R	R	R	R	R
2508	L	L	L	L	L	L	L	L	L	L	-	L	L	L	L	L	L	L	L	L	L	L	L	L	L	L	L	L	L
2509	R	R	R	R	R	R	R	R	R	R	-	R	R	R	R	R	R	R	R	R	R	R	R	R	R	R	R	R	R
2510	I	I	I	I	I	I	I	I	I	I	-	I	I	I	I	I	I	I	I	I	I	I	I	I	I	I	I	I	I
2511	T	T	T	T	T	T	T	T	T	T	-	T	T	T	T	T	T	T	T	T	T	T	T	T	T	T	T	T	T
2512	A	A	A	A	A	A	A	A	A	A	-	A	A	A	A	A	A	A	A	A	A	A	A	A	A	A	A	A	A
2513	G	G	G	G	G	G	G	G	G	G	-	G	G	G	G	G	G	G	G	G	G	G	G	G	G	G	G	G	G
2514	S	S	S	S	S	S	S	S	S	S	-	S	S	S	S	S	S	S	S	S	S	S	S	S	S	S	S	S	S
2515	G	G	G	G	G	G	G	G	G	G	-	G	G	G	G	G	G	G	G	G	G	G	G	G	G	G	G	G	G
2516	A	A	A	A	A	A	A	A	A	A	-	A	A	A	A	A	A	A	A	A	A	A	A	A	A	A	A	A	A
2517	T	N	T	T	T	T	T	T	T	T	-	N	T	T	T	T	T	T	T	T	N	T	N	T	T	T	T	T	T
2518	D	D	D	D	D	D	D	D	D	D	-	D	D	D	D	D	D	D	D	D	D	D	D	D	D	D	D	D	D
2519	A	A	A	A	A	A	A	A	A	A	-	A	A	A	A	A	A	A	A	A	A	A	A	A	A	A	A	A	A
2520	Y	Y	Y	Y	Y	Y	Y	Y	Y	Y	-	Y	Y	Y	Y	Y	Y	Y	Y	Y	Y	Y	Y	Y	Y	Y	Y	Y	Y
2521	T	T	T	T	T	T	T	T	T	T	-	T	T	T	T	T	T	T	T	T	T	T	T	T	T	T	T	T	T
2522	M	M	M	M	M	M	M	M	M	M	-	M	M	M	M	M	M	M	M	M	M	M	M	M	M	M	M	M	M
2523	P	P	P	P	P	P	P	P	P	P	-	P	P	P	P	P	P	P	P	P	P	P	P	P	P	P	P	P	P
2524	S	S	S	S	S	S	S	S	S	S	-	S	S	S	S	S	S	S	S	S	S	S	S	S	S	S	S	S	S
2525	G	G	G	G	G	G	G	G	G	G	-	G	G	G	G	G	G	G	G	G	G	G	G	G	G	G	G	G	G
2526	G	G	G	G	G	G	G	G	G	G	-	G	G	G	G	G	G	G	G	G	G	G	G	G	G	G	G	G	G
2527	D	D	D	D	D	D	D	D	D	D	-	D	D	D	D	D	D	D	D	D	D	D	D	D	D	D	D	D	D
2528	G	G	G	G	G	G	G	G	G	G	-	G	G	G	G	G	G	G	G	G	G	G	G	G	G	G	G	G	G
2529	T	T	T	T	T	T	T	T	T	T	-	T	T	T	T	T	T	T	T	T	T	T	T	T	T	T	T	T	T
2530	F	F	F	F	F	F	F	F	F	F	-	F	F	F	F	F	F	F	F	F	F	F	F	F	F	F	F	F	F
2531	F	F	F	F	F	F	F	F	F	F	-	F	F	F	F	F	F	F	F	F	F	F	F	F	F	F	F	F	F
2532	T	T	T	T	T	T	T	T	T	T	-	T	T	T	T	T	T	T	T	T	T	T	T	T	T	T	T	T	T
2533	K	K	K	K	K	K	K	K	K	K	-	K	K	K	K	K	K	K	K	K	K	K	K	K	K	K	K	K	K
2534	V	V	V	V	V	V	V	V	V	V	-	V	V	V	V	V	V	V	V	V	V	V	V	V	V	V	V	V	V
2535	T	T	T	T	T	T	T	T	T	T	-	T	T	T	T	T	T	T	T	T	T	T	T	T	T	T	T	T	T
2536	A	A	A	A	A	A	A	A	A	A	-	A	A	A	A	A	A	A	A	A	A	A	A	A	A	A	A	A	A
2537	G	G	G	G	G	G	G	G	G	G	-	G	G	G	G	G	G	G	G	G	G	G	G	G	G	G	G	G	G
2538	K	K	K	K	K	K	K	K	K	K	-	K	K	K	K	K	K	K	K	K	K	K	K	K	K	K	K	K	K
2539	R	R	R	R	R	R	R	R	R	R	-	R	R	R	R	R	R	R	R	R	R	R	R	R	R	R	R	R	R
2540	Y	Y	Y	Y	Y	Y	Y	Y	Y	Y	-	Y	Y	Y	Y	Y	Y	Y	Y	Y	Y	Y	Y	Y	Y	Y	Y	Y	Y
2541	T	T	T	T	T	T	T	T	T	T	-	T	T	T	T	T	T	T	T	T	T	T	T	T	T	T	T	T	T
2542	M	M	M	M	M	M	M	M	M	M	-	M	M	M	M	M	M	M	M	M	M	M	M	M	M	M	M	M	M
2543	S	S	S	S	S	S	S	S	S	S	-	S	S	S	S	S	S	S	S	S	S	S	S	S	S	S	S	S	S
2544	F	F	F	F	F	F	F	F	F	F	-	F	F	F	F	F	F	F	F	F	F	F	F	F	F	F	F	F	F
2545	D	D	D	D	D	D	D	D	D	D	-	D	D	D	D	D	D	D	D	D	D	D	D	D	D	D	D	D	D
2546	T	T	T	T	T	T	T	T	T	T	-	T	T	T	T	T	T	T	T	T	T	T	T	T	T	T	T	T	T
2547	D	D	D	D	D	D	D	D	D	D	-	D	D	D	D	D	D	D	D	D	D	D	D	D	D	D	D	D	D
2548	S	S	S	S	S	S	S	S	S	S	-	S	S	S	S	S	S	S	S	S	S	S	S	S	S	S	S	S	S
2549	A	A	A	A	A	A	A	A	A	A	-	A	A	A	A	A	A	A	A	A	A	A	A	A	A	A	A	A	A
2550	L	L	L	L	L	L	L	L	L	L	-	L	L	L	L	L	L	L	L	L	L	L	L	L	L	L	L	L	L
2551	E	E	E	E	E	E	E	E	E	E	-	E	E	E	E	E	E	E	E	E	E	E	E	E	E	E	E	E	E
2552	M	M	M	M	M	M	M	M	M	M	-	M	M	M	M	M	M	M	M	M	M	M	M	M	M	M	M	M	M
2553	R	R	R	R	R	R	R	R	R	R	-	R	R	R	R	R	R	R	R	R	R	R	R	R	R	R	R	R	R
2554	M	M	M	M	M	M	M	M	M	M	-	M	M	M	M	M	M	M	M	M	M	M	M	M	M	M	M	M	M
2555	H	H	H	H	H	H	H	H	H	H	-	H	H	H	H	H	H	H	H	H	H	H	H	H	H	H	H	H	H
2556	V	V	V	V	V	V	V	V	V	V	-	V	V	V	V	V	V	V	V	V	V	V	V	V	V	V	V	V	V
2557	F	F	F	F	F	F	F	F	F	F	-	F	F	F	F	F	F	F	F	F	F	F	F	F	F	F	F	F	F
2558	F	F	F	F	F	F	F	F	F	F	-	F	F	F	F	F	F	F	F	F	F	F	F	F	F	F	F	F	F
2559	I	I	I	I	I	I	I	I	I	I	-	I	I	I	I	I	I	I	I	I	I	I	I	I	I	I	I	I	I
2560	Q	Q	Q	Q	Q	Q	Q	Q	Q	Q	-	Q	Q	Q	Q	Q	Q	Q	Q	Q	Q	Q	Q	Q	Q	Q	Q	Q	Q
2561	A	A	A	A	A	A	A	A	A	A	-	A	A	A	A	A	A	A	A	A	A	A	A	A	A	A	A	A	A
2562	G	G	G	G	G	G	G	G	G	G	-	G	G	G	G	G	G	G	G	G	G	G	G	G	G	G	G	G	G
2563	A	A	A	A	A	A	A	A	A	A	-	A	A	A	A	A	A	A	A	A	A	A	A	A	A	A	A	A	A
2564	N	N	N	N	N	N	N	N	N	N	-	N	N	N	N	N	N	N	N	N	N	N	N	N	N	N	N	N	N
2565	T	T	T	T	T	T	T	T	T	T	-	T	T	T	T	T	T	T	T	T	T	T	T	T	T	T	T	T	T
2566	T	T	T	T	T	T	T	T	T	T	-	T	T	T	T	T	T	T	T	T	T	T	T	T	T	T	T	T	T
2567	T	T	T	T	T	T	T	T	T	T	-	T	T	T	T	T	T	T	T	T	T	T	T	T	T	T	T	T	T
2568	S	S	S	S	S	S	S	S	S	S	-	S	S	S	S	S	S	S	S	S	S	S	S	S	S	S	S	S	S
2569	S	S	S	S	S	S	S	S	S	S	-	S	S	S	S	S	S	S	S	S	S	S	S	S	S	S	S	S	S
2570	F	F	F	F	F	F	F	F	F	F	-	F	F	F	F	F	F	F	F	F	F	F	F	F	F	F	F	F	F
2571	S	S	S	S	S	S	S	S	S	S	-	S	S	S	S	S	S	S	S	S	S	S	S	S	S	S	S	S	S
2572	W	W	W	W	W	W	W	W	W	W	-	W	W	W	W	W	W	W	W	W	W	W	W	W	W	W	W	W	W
2573	I	I	I	I	I	I	I	I	I	I	-	I	I	I	I	I	I	I	I	I	I	I	I	I	I	I	I	I	I
2574	A	A	A	A	A	A	A	A	A	A	-	A	A	A	A	A	A	A	A	A	A	A	A	A	A	A	A	A	A
2575	S	S	S	S	S	S	S	S	S	S	-	S	S	S	S	S	S	S	S	S	S	S	S	S	S	S	S	S	S
2576	T	T	T	T	T	T	T	T	T	T	-	T	T	T	T	T	T	T	T	T	T	T	T	T	T	T	T	T	T
2577	T	T	T	T	T	T	T	T	T	T	-	T	T	T	T	T	T	T	T	T	T	T	T	T	T	T	T	T	T
2578	A	A	A	A	A	A	A	A	A	A	-	A	A	A	A	A	A	A	A	A	A	A	A	A	A	A	A	A	A
2579	G	G	G	G	G	G	G	G	G	G	-	G	G	G	G	G	G	G	G	G	G	G	G	G	G	G	G	G	G
2580	R	R	R	R	R	R	R	R	R	R	-	R	R	R	R	R	R	R	R	R	R	R	R	R	R	R	R	R	R
2581	T	T	T	T	T	T	T	T	T	T	-	T	T	T	T	T	T	T	T	T	T	T	T	T	T	T	T	T	T
2582	S	S	S	S	S	S	S	S	S	S	-	S	S	S	S	S	S	S	S	S	S	S	S	S	S	S	S	S	S
2583	W	W	W	W	W	W	W	W	W	W	-	W	W	W	W	W	W	W	W	W	W	W	W	W	W	W	W	W	W
2584	S	S	S	S	S	S	S	S	S	S	-	S	S	S	S	S	S	S	S	S	S	S	S	S	S	S	S	S	S
2585	F	F	F	F	F	F	F	F	F	F	-	F	F	F	F	F	F	F	F	F	F	F	F	F	F	F	F	F	F
2586	T	T	T	T	T	T	T	T	T	T	-	T	T	T	T	T	T	T	T	T	T	T	T	T	T	T	T	T	T
2587	V	V	V	V	V	V	V	V	V	V	-	V	V	V	V	V	V	V	V	V	V	V	V	V	V	V	V	V	V
2588	P	P	P	P	P	P	P	P	P	P	-	P	P	P	P	P	P	P	P	P	P	P	P	P	P	P	P	P	P
2589	A	A	A	A	A	A	A	A	A	A	-	A	A	A	A	A	A	A	A	A	A	A	A	A	A	A	A	A	A
2590	G	G	G	G	G	G	G	G	G	G	-	G	G	G	G	G	G	G	G	G	G	G	G	G	G	G	G	G	G
2591	C	C	C	C	C	C	C	C	C	C	-	C	C	C	C	C	C	C	C	C	C	C	C	C	C	C	C	C	C
2592	D	D	D	D	D	D	D	D	D	D	-	D	D	D	D	D	D	D	D	D	D	D	D	D	D	D	D	D	D
2593	R	R	R	R	R	R	R	R	R	R	-	R	R	R	R	R	R	R	R	R	R	R	R	R	R	R	R	R	R
2594	V	V	V	V	V	V	V	V	V	V	-	V	V	V	V	V	V	V	V	V	V	V	V	V	V	V	V	V	V
2595	S	S	S	S	S	S	S	S	S	S	-	S	S	S	S	S	S	S	S	S	S	S	S	S	S	S	S	S	S
2596	V	V	V	V	V	V	V	V	V	V	-	V	V	V	V	V	V	V	V	V	V	V	V	V	V	V	V	V	V
2597	R	R	R	R	R	R	R	R	R	R	-	R	R	R	R	R	R	R	R	R	R	R	R	R	R	R	R	R	R
2598	V	V	V	V	V	V	V	V	V	V	-	V	V	V	V	V	V	V	V	V	V	V	V	V	V	V	V	V	V
2599	S	S	S	S	S	S	S	S	S	S	-	S	S	S	S	S	S	S	S	S	S	S	S	S	S	S	S	S	S
2600	L	L	L	L	L	L	L	L	L	L	-	L	L	L	L	L	L	L	L	L	L	L	L	L	L	L	L	L	L
2601	N	N	N	N	N	N	N	N	N	N	-	N	N	N	N	N	N	N	N	N	N	N	N	N	N	N	N	N	N
2602	N	N	N	N	N	N	N	N	N	N	-	N	N	N	N	N	N	N	N	N	N	N	N	N	N	N	N	N	N
2603	N	N	N	N	N	N	N	N	N	N	-	N	N	N	N	N	N	N	N	N	N	N	N	N	N	N	N	N	N
2604	P	P	P	P	P	P	P	P	P	P	-	P	P	P	P	P	P	P	P	P	P	P	P	P	P	P	P	P	P
2605	G	S	G	G	G	G	G	G	G	G	-	S	G	G	G	G	G	G	G	G	S	G	S	G	G	G	G	G	G
2606	G	G	G	G	G	G	G	G	G	G	-	G	G	G	G	G	G	G	G	G	G	G	G	G	G	G	G	G	G
2607	T	T	T	T	T	T	T	T	T	T	-	T	T	T	T	T	T	T	T	T	T	T	T	T	T	T	T	T	T
2608	N	N	N	N	N	N	N	N	N	N	-	N	N	N	N	N	N	N	N	N	N	N	N	N	N	N	N	N	N
2609	V	V	V	V	V	V	V	V	V	V	-	V	V	V	V	V	V	V	V	V	V	V	V	V	V	V	V	V	V
2610	V	V	V	V	V	V	V	V	V	V	-	V	V	V	V	V	V	V	V	V	V	V	V	V	V	V	V	V	V
2611	S	S	S	S	S	S	S	S	S	S	-	S	S	S	S	S	S	S	S	S	S	S	S	S	S	S	S	S	S
2612	N	N	N	N	N	N	N	N	N	N	-	N	N	N	N	N	N	N	N	N	N	N	N	N	N	N	N	N	N
2613	I	I	I	I	I	I	I	I	I	I	-	I	I	I	I	I	I	I	I	I	I	I	I	I	I	I	I	I	I
2614	K	K	K	K	K	K	K	K	K	K	-	K	K	K	K	K	K	K	K	K	K	K	K	K	K	K	K	K	K
2615	L	L	L	L	L	L	L	L	L	L	-	L	L	L	L	L	L	L	L	L	L	L	L	L	L	L	L	L	L
2616	E	E	E	E	E	E	E	E	E	E	-	E	E	E	E	E	E	E	E	E	E	E	E	E	E	E	E	E	E
2617	E	E	E	E	E	E	E	E	E	E	-	E	E	E	E	E	E	E	E	E	E	E	E	E	E	E	E	E	E
2618	G	G	G	G	G	G	G	G	G	G	-	G	G	G	G	G	G	G	G	G	G	G	G	G	G	G	G	G	G
2619	D	D	D	D	D	D	D	D	D	D	-	D	D	D	D	D	D	D	D	D	D	D	D	D	D	D	D	D	D
2620	F	F	F	F	F	F	F	F	F	F	-	F	F	F	F	F	F	F	F	F	F	F	F	F	F	F	F	F	F
2621	A	A	A	A	A	A	A	A	A	A	-	A	A	A	A	A	A	A	A	A	A	A	A	A	A	A	A	A	A
2622	T	T	T	T	T	T	T	T	T	T	-	T	T	T	T	T	T	T	T	T	T	T	T	T	T	T	T	T	T
2623	A	A	A	A	A	A	A	A	A	A	-	A	A	A	A	A	A	A	A	A	A	A	A	A	A	A	A	A	A
2624	F	F	F	F	F	F	F	F	F	F	-	F	F	F	F	F	F	F	F	F	F	F	F	F	F	F	F	F	F
2625	I	I	I	I	I	I	I	I	I	I	-	I	I	I	I	I	I	I	I	I	I	I	I	I	I	I	I	I	I
2626	R	R	R	R	R	R	R	R	R	R	-	R	R	R	R	R	R	R	R	R	R	R	R	R	R	R	R	R	R
2627	N	N	N	N	N	N	N	N	N	N	-	N	N	N	N	N	N	N	N	N	N	N	N	N	N	N	N	N	N
2628	E	E	E	E	E	E	E	E	E	E	-	E	E	E	E	E	E	E	E	E	E	E	E	E	E	E	E	E	E
2629	L	L	L	L	L	L	L	L	L	L	-	L	L	L	L	L	L	L	L	L	L	L	L	L	L	L	L	L	L
2630	D	D	D	D	D	D	D	D	D	D	-	D	D	D	D	D	D	D	D	D	D	D	D	D	D	D	D	D	D
2631	T	T	T	T	T	T	T	T	T	T	-	T	T	T	T	T	T	T	T	T	T	T	T	T	T	T	T	T	T
2632	I	I	I	I	I	I	I	I	I	I	-	I	I	I	I	I	I	I	I	I	I	I	I	I	I	I	I	I	I
2633	G	G	G	G	G	G	G	G	G	G	-	G	G	G	G	G	G	G	G	G	G	G	G	G	G	G	G	G	G
2634	A	A	A	A	A	A	A	A	A	A	-	A	A	A	A	A	A	A	A	A	A	A	A	A	A	A	A	A	A
2635	D	D	D	D	D	D	D	D	D	D	-	D	D	D	D	D	D	D	D	D	D	D	D	D	D	D	D	D	D
2636	G	G	G	G	G	G	G	G	G	G	-	G	G	G	G	G	G	G	G	G	G	G	G	G	G	G	G	G	G
2637	S	S	S	S	S	S	S	S	S	S	-	S	S	S	S	S	S	S	S	S	S	S	S	S	S	S	S	S	S
2638	Q	Q	Q	Q	Q	Q	Q	Q	Q	Q	-	Q	Q	Q	Q	Q	Q	Q	Q	Q	Q	Q	Q	Q	Q	Q	Q	Q	Q
2639	G	G	G	G	G	G	G	G	G	G	-	G	G	G	G	G	G	G	G	G	G	G	G	G	G	G	G	G	G
2640	P	P	P	P	P	P	P	P	P	P	-	P	P	P	P	P	P	P	P	P	P	P	P	P	P	P	P	P	P
2641	Q	Q	Q	Q	Q	Q	Q	Q	Q	Q	-	Q	Q	Q	Q	Q	Q	Q	Q	Q	Q	Q	Q	Q	Q	Q	Q	Q	Q
2642	G	G	G	G	G	G	G	G	G	G	-	G	G	G	G	G	G	G	G	G	G	G	G	G	G	G	G	G	G
2643	P	P	P	P	P	P	P	P	P	P	-	P	P	P	P	P	P	P	P	P	P	P	P	P	P	P	P	P	P
2644	Q	Q	Q	Q	Q	Q	Q	Q	Q	Q	-	Q	Q	Q	Q	Q	Q	Q	Q	Q	Q	Q	Q	Q	Q	Q	Q	Q	Q
2645	G	G	G	G	G	G	G	G	G	G	-	G	G	G	G	G	G	G	G	G	G	G	G	G	G	G	G	G	G
2646	S	S	S	S	S	S	S	S	S	S	-	S	S	S	S	S	S	S	S	S	S	S	S	S	S	S	S	S	S
2719	N	T	N	N	N	N	N	N	N	N	N	N	N	N	N	N	N	N	N	N	T	N	N	N	N	N	N	N	N
2828	S	Y	S	S	S	S	S	S	S	S	S	S	S	S	S	S	S	S	S	S	Y	S	S	S	S	S	S	S	S
2833	N	A	N	N	N	N	N	N	N	N	N	N	N	N	N	N	N	N	N	N	A	N	N	N	N	N	N	N	N
2885	R	N	R	R	R	R	R	R	R	R	R	R	R	R	R	R	R	R	R	R	N	R	R	R	R	R	R	R	R
2891	D	T	D	D	D	D	D	D	D	D	D	D	D	D	D	D	D	D	D	D	T	D	D	D	D	D	D	D	D
2897	N	T	N	N	N	N	N	N	N	N	N	N	N	N	N	N	N	N	N	N	T	N	N	N	N	N	N	N	N
2899	Q	S	Q	Q	Q	Q	Q	Q	Q	Q	Q	Q	Q	Q	Q	Q	Q	Q	Q	Q	S	Q	Q	Q	Q	Q	Q	Q	Q
2908	V	Q	V	V	V	V	V	V	V	V	V	V	V	V	V	V	V	V	V	V	Q	V	V	V	V	V	V	V	V
2917	A	S	A	A	A	A	A	A	A	A	A	A	A	A	A	A	A	A	A	A	S	A	A	A	A	A	A	A	A
2918	N	S	N	N	N	N	N	N	N	N	N	N	N	N	N	N	N	N	N	N	S	N	N	N	N	N	N	N	N
2931	I	V	I	I	I	I	I	I	I	I	I	I	I	I	I	I	I	I	I	I	V	I	I	I	I	I	I	I	I
2950	C	T	C	C	C	C	C	C	C	C	C	C	C	C	C	C	C	C	C	C	T	C	C	C	C	C	C	C	C
2953	A	S	A	A	A	A	A	A	A	A	A	A	A	A	A	A	A	A	A	A	S	A	A	A	A	A	A	A	A
2954	N	A	N	N	N	N	N	N	N	N	N	N	N	N	N	N	N	N	N	N	A	N	N	N	N	N	N	N	N
2958	N	N	N	N	N	N	S	N	N	N	N	N	N	N	N	N	N	S	N	S	N	N	N	N	S	S	N	N	N
2960	A	G	A	A	A	A	A	A	A	A	A	A	A	A	A	A	A	A	A	A	G	A	A	A	A	A	A	A	A
2961	W	Y	W	W	W	W	W	W	W	W	W	W	W	W	W	W	W	W	W	W	Y	W	W	W	W	W	W	W	W
2963	A	T	A	A	A	A	A	A	A	A	A	A	A	A	A	A	A	A	A	A	T	A	A	A	A	A	A	A	A
2965	P	L	P	P	P	P	P	P	P	P	P	P	P	P	P	P	P	P	P	P	L	P	P	P	P	P	P	P	P
2966	V	A	V	V	V	V	V	V	V	V	V	V	V	V	V	V	V	V	V	V	A	V	V	V	V	V	V	V	V
2972	P	S	P	P	P	P	P	P	P	P	P	P	P	P	P	P	P	P	P	P	S	P	P	P	P	P	P	P	P
2976	R	K	R	R	R	R	R	R	R	R	R	R	R	R	R	R	R	R	R	R	K	R	R	R	R	R	R	R	R
2979	S	T	S	S	S	S	S	S	S	S	S	S	S	S	S	S	S	S	S	S	T	S	S	S	S	S	S	S	S
2980	T	G	T	T	T	T	T	T	T	T	T	T	T	T	T	T	T	T	T	T	G	T	T	T	T	T	T	T	T
2981	V	I	V	V	V	V	V	V	V	V	V	V	V	V	V	V	V	V	V	V	I	V	V	V	V	V	V	V	V
2985	T	G	T	T	T	T	T	T	T	T	T	T	T	T	T	T	T	T	T	T	G	T	T	T	T	T	T	T	T
2988	G	S	G	G	G	G	G	G	G	G	G	G	G	G	G	G	G	G	G	G	S	G	G	G	G	G	G	G	G
2989	S	T	S	S	S	S	S	S	S	S	S	S	S	S	S	S	S	S	S	S	T	S	S	S	S	S	S	S	S
3026	A	E	A	A	A	A	A	A	A	A	A	A	A	A	A	A	A	A	A	A	E	A	A	A	A	A	A	A	A
3042	-	T	-	-	-	-	-	-	-	-	-	-	-	-	-	-	-	-	-	-	T	-	-	-	-	-	-	-	-
3043	-	G	-	-	-	-	-	-	-	-	-	-	-	-	-	-	-	-	-	-	G	-	-	-	-	-	-	-	-
3044	-	P	-	-	-	-	-	-	-	-	-	-	-	-	-	-	-	-	-	-	P	-	-	-	-	-	-	-	-
3050	N	S	N	N	N	N	N	N	N	N	N	N	N	N	N	N	N	N	N	N	S	N	N	N	N	N	N	N	N
3062	P	N	P	P	P	P	P	P	P	P	P	P	P	P	P	P	P	P	P	P	N	P	P	P	P	P	P	P	P
3063	A	K	A	A	A	A	A	A	A	A	A	A	A	A	A	A	A	A	A	A	K	A	A	A	A	A	A	A	A
3065	N	D	N	N	N	N	N	N	N	N	N	N	N	N	N	N	N	N	N	N	D	N	N	N	N	N	N	N	N
3066	S	K	S	S	S	S	S	S	S	S	S	S	S	S	S	S	S	S	S	S	K	S	S	S	S	S	S	S	S
3067	V	-	V	V	V	V	V	V	V	V	V	V	V	V	V	V	V	V	V	V	-	V	V	V	V	V	V	V	V
3068	N	-	N	N	N	N	N	N	N	N	N	N	N	N	N	N	N	N	N	N	-	N	N	N	N	N	N	N	N
3069	V	-	V	V	V	V	V	V	V	V	V	V	V	V	V	V	V	V	V	V	-	V	V	V	V	V	V	V	V
3070	Q	-	Q	Q	Q	Q	Q	Q	Q	Q	Q	Q	Q	Q	Q	Q	Q	Q	Q	Q	-	Q	Q	Q	Q	Q	Q	Q	Q
3071	W	-	W	W	W	W	W	W	W	W	W	W	W	W	W	W	W	W	W	W	-	W	W	W	W	W	W	W	W
3072	S	-	S	S	S	S	S	S	S	S	S	S	S	S	S	S	S	S	S	S	-	S	S	S	S	S	S	S	S
3073	K	-	K	K	K	K	K	K	K	K	K	K	K	K	K	K	K	K	K	K	-	K	K	K	K	K	K	K	K
3074	D	-	D	D	D	D	D	D	D	D	D	D	D	D	D	D	D	D	D	D	-	D	D	D	D	D	D	D	D
3075	G	-	G	G	G	G	G	G	G	G	G	G	G	G	G	G	G	G	G	G	-	G	G	G	G	G	G	G	G
3076	S	-	S	S	S	S	S	S	S	S	S	S	S	S	S	S	S	S	S	S	-	S	S	S	S	S	S	S	S
3077	T	-	T	T	T	T	T	T	T	T	T	T	T	T	T	T	T	T	T	T	-	T	T	T	T	T	T	T	T
3078	N	-	N	N	N	N	N	N	N	N	N	N	N	N	N	N	N	N	N	N	-	N	N	N	N	N	N	N	N
3079	W	-	W	W	W	W	W	W	W	W	W	W	W	W	W	W	W	W	W	W	-	W	W	W	W	W	W	W	W
3080	H	-	H	H	H	H	H	H	H	H	H	H	H	H	H	H	H	H	H	H	-	H	H	H	H	H	H	H	H
3081	S	-	S	S	S	S	S	S	S	S	S	S	S	S	S	S	S	S	S	S	-	S	S	S	S	S	S	S	S
3082	T	-	T	T	T	T	T	T	T	T	T	T	T	T	T	T	T	T	T	T	-	T	T	T	T	T	T	T	T
3083	F	-	F	F	F	F	F	F	F	F	F	F	F	F	F	F	F	F	F	F	-	F	F	F	F	F	F	F	F
3084	T	-	T	T	T	T	T	T	T	T	T	T	T	T	T	T	T	T	T	T	-	T	T	T	T	T	T	T	T
3085	S	-	S	S	S	S	S	S	S	S	S	S	S	S	S	S	S	S	S	S	-	S	S	S	S	S	S	S	S
3086	G	-	G	G	G	G	G	G	G	G	G	G	G	G	G	G	G	G	G	G	-	G	G	G	G	G	G	G	G
3087	D	-	D	D	D	D	D	D	D	D	D	D	D	D	D	D	D	D	D	D	-	D	D	D	D	D	D	D	D
3088	L	-	L	L	L	L	L	L	L	L	L	L	L	L	L	L	L	L	L	L	-	L	L	L	L	L	L	L	L
3089	Y	-	Y	Y	Y	Y	Y	Y	Y	Y	Y	Y	Y	Y	Y	Y	Y	Y	Y	Y	-	Y	Y	Y	Y	Y	Y	Y	Y
3090	M	-	M	M	M	M	M	M	M	M	M	M	M	M	M	M	M	M	M	M	-	M	M	M	M	M	M	M	M
3091	R	-	R	R	R	R	R	R	R	R	R	R	R	R	R	R	R	R	R	R	-	R	R	R	R	R	R	R	R
3092	Q	-	Q	Q	Q	Q	Q	Q	Q	Q	Q	Q	Q	Q	Q	Q	Q	Q	Q	Q	-	Q	Q	Q	Q	Q	Q	Q	Q
3093	Q	-	Q	Q	Q	Q	Q	Q	Q	Q	Q	Q	Q	Q	Q	Q	Q	Q	Q	Q	-	Q	Q	Q	Q	Q	Q	Q	Q
3094	V	-	V	V	V	V	V	V	V	V	V	V	V	V	V	V	V	V	V	V	-	V	V	V	V	V	V	V	V
3095	N	-	N	N	N	N	N	N	N	N	N	N	N	N	N	N	N	N	N	N	-	N	N	N	N	N	N	N	N
3096	G	-	G	G	G	G	G	G	G	G	G	G	G	G	G	G	G	G	G	G	-	G	G	G	G	G	G	G	G
3097	S	-	S	S	S	S	S	S	S	S	S	S	S	S	S	S	S	S	S	S	-	S	S	S	S	S	S	S	S
3098	W	-	W	W	W	W	W	W	W	W	W	W	W	W	W	W	W	W	W	W	-	W	W	W	W	W	W	W	W
3099	G	-	G	G	G	G	G	G	G	G	G	G	G	G	G	G	G	G	G	G	-	G	G	G	G	G	G	G	G
3100	P	-	P	P	P	P	P	P	P	P	P	P	P	P	P	P	P	P	P	P	-	P	P	P	P	P	P	P	P
3101	A	-	A	A	A	A	A	A	A	A	A	A	A	A	A	A	A	A	A	A	-	A	A	A	A	A	A	A	A
3102	I	-	I	I	I	I	I	I	I	I	I	I	I	I	I	I	I	I	I	I	-	I	I	I	I	I	I	I	I
3103	R	-	R	R	R	R	R	R	R	R	R	R	R	R	R	R	R	R	R	R	-	R	R	R	R	R	R	R	R
3104	A	-	A	A	A	A	A	A	A	A	A	A	A	A	A	A	A	A	A	A	-	A	A	A	A	A	A	A	A
3105	V	-	V	V	V	V	V	V	V	V	V	V	V	V	V	V	V	V	V	V	-	V	V	V	V	V	V	V	V
3107	E	D	E	E	E	E	E	E	E	E	E	E	E	E	E	E	E	E	E	E	D	E	E	E	E	E	E	E	E
3108	N	T	N	N	N	N	N	N	N	N	N	N	N	N	N	N	N	N	N	N	T	N	N	N	N	N	N	N	N
3110	A	P	A	A	A	A	A	A	A	A	A	A	A	A	A	A	A	A	A	A	P	A	A	A	A	A	A	A	A
3111	N	Q	N	N	N	N	N	N	N	N	N	N	N	N	N	N	N	N	N	N	Q	N	N	N	N	N	N	N	N
3113	T	P	T	T	T	T	T	T	T	T	T	T	T	T	T	T	T	T	T	T	P	T	T	T	T	T	T	T	T
3114	P	A	P	P	P	P	P	P	P	P	P	P	P	P	P	P	P	P	P	P	A	P	P	P	P	P	P	P	P
3117	K	S	K	K	K	K	K	K	K	K	K	K	K	K	K	K	K	K	K	K	S	K	K	K	K	K	K	K	K
3119	N	-	N	N	N	N	N	N	N	N	N	N	N	N	N	N	N	N	N	N	-	N	N	N	N	N	N	N	N
3120	Y	-	Y	Y	Y	Y	Y	Y	Y	Y	Y	Y	Y	Y	Y	Y	Y	Y	Y	Y	-	Y	Y	Y	Y	Y	Y	Y	Y
3121	V	-	V	V	V	V	V	V	V	V	V	V	V	V	V	V	V	V	V	V	-	V	V	V	V	V	V	V	V
3122	S	-	S	S	S	S	S	S	S	S	S	S	S	S	S	S	S	S	S	S	-	S	S	S	S	S	S	S	S
3123	M	-	M	M	M	M	M	M	M	M	M	M	M	M	M	M	M	M	M	M	-	M	M	M	M	M	M	M	M
3124	K	-	K	K	K	K	K	K	K	K	K	K	K	K	K	K	K	K	K	K	-	K	K	K	K	K	K	K	K
3125	F	-	F	F	F	F	F	F	F	F	F	F	F	F	F	F	F	F	F	F	-	F	F	F	F	F	F	F	F
3126	A	-	A	A	A	A	A	A	A	A	A	A	A	A	A	A	A	A	A	A	-	A	A	A	A	A	A	A	A
3127	V	-	V	V	V	V	V	V	V	V	V	V	V	V	V	V	V	V	V	V	-	V	V	V	V	V	V	V	V
3128	M	-	M	M	M	M	M	M	M	M	M	M	M	M	M	M	M	M	M	M	-	M	M	M	M	M	M	M	M
3129	A	-	A	A	A	A	A	A	A	A	A	A	A	A	A	A	A	A	A	A	-	A	A	A	A	A	A	A	A
3130	S	-	S	S	S	S	S	S	S	S	S	S	S	S	S	S	S	S	S	S	-	S	S	S	S	S	S	S	S
3131	T	-	T	T	T	T	T	T	T	T	T	T	T	T	T	T	T	T	T	T	-	T	T	T	T	T	T	T	T
3132	P	-	P	P	P	P	P	P	P	P	P	P	P	P	P	P	P	P	P	P	-	P	P	P	P	P	P	P	P
3133	S	-	S	S	S	S	S	S	S	S	S	S	S	S	S	S	S	S	S	S	-	S	S	S	S	S	S	S	S
3134	R	-	R	R	R	R	R	R	R	R	R	R	R	R	R	R	R	R	R	R	-	R	R	R	R	R	R	R	R
3135	P	-	P	P	P	P	P	P	P	P	P	P	P	P	P	P	P	P	P	P	-	P	P	P	P	P	P	P	P
3136	S	-	S	S	S	S	S	S	S	S	S	S	S	S	S	S	S	S	S	S	-	S	S	S	S	S	S	S	S
3137	G	-	G	G	G	G	G	G	G	G	G	G	G	G	G	G	G	G	G	G	-	G	G	G	G	G	G	G	G
3138	S	-	S	S	S	S	S	S	S	S	S	S	S	S	S	S	S	S	S	S	-	S	S	S	S	S	S	S	S
3139	N	-	N	N	N	N	N	N	N	N	N	N	N	N	N	N	N	N	N	N	-	N	N	N	N	N	N	N	N
3140	P	-	P	P	P	P	P	P	P	P	P	P	P	P	P	P	P	P	P	P	-	P	P	P	P	P	P	P	P
3141	A	-	A	A	A	A	A	A	A	A	A	A	A	A	A	A	A	A	A	A	-	A	A	A	A	A	A	A	A
3142	G	-	G	G	G	G	G	G	G	G	G	G	G	G	G	G	G	G	G	G	-	G	G	G	G	G	G	G	G
3143	W	-	W	W	W	W	W	W	W	W	W	W	W	W	W	W	W	W	W	W	-	W	W	W	W	W	W	W	W
3144	S	-	S	S	S	S	S	S	S	S	S	S	S	S	S	S	S	S	S	S	-	S	S	S	S	S	S	S	S
3145	D	-	D	D	D	D	D	D	D	D	D	D	D	D	D	D	D	D	D	D	-	D	D	D	D	D	D	D	D
3146	S	-	S	S	S	S	S	S	S	S	S	S	S	S	S	S	S	S	S	S	-	S	S	S	S	S	S	S	S
3147	P	-	P	P	P	P	P	P	P	P	P	P	P	P	P	P	P	P	P	P	-	P	P	P	P	P	P	P	P
3148	P	-	P	P	P	P	P	P	P	P	P	P	P	P	P	P	P	P	P	P	-	P	P	P	P	P	P	P	P
3149	P	-	P	P	P	P	P	P	P	P	P	P	P	P	P	P	P	P	P	P	-	P	P	P	P	P	P	P	P
3150	G	-	G	G	G	G	G	G	G	G	G	G	G	G	G	G	G	G	G	G	-	G	G	G	G	G	G	G	G
3151	N	-	N	N	N	N	N	N	N	N	N	N	N	N	N	N	N	N	N	N	-	N	N	N	N	N	N	N	N
3152	P	-	P	P	P	P	P	P	P	P	P	P	P	P	P	P	P	P	P	P	-	P	P	P	P	P	P	P	P
3153	L	-	L	L	L	L	L	L	L	L	L	L	L	L	L	L	L	L	L	L	-	L	L	L	L	L	L	L	L
3154	W	-	W	W	W	W	W	W	W	W	W	W	W	W	W	W	W	W	W	W	-	W	W	W	W	W	W	W	W
3155	M	-	M	M	M	M	M	M	M	M	M	M	M	M	M	M	M	M	M	M	-	M	M	M	M	M	M	M	M
3156	I	-	I	I	I	I	I	I	I	I	I	I	I	I	I	I	I	I	I	I	-	I	I	I	I	I	I	I	I
3157	K	-	K	K	K	K	K	K	K	K	K	K	K	K	K	K	K	K	K	K	-	K	K	K	K	K	K	K	K
3158	A	-	A	A	A	A	A	A	A	A	A	A	A	A	A	A	A	A	A	A	-	A	A	A	A	A	A	A	A
3159	E	-	E	E	E	E	E	E	E	E	E	E	E	E	E	E	E	E	E	E	-	E	E	E	E	E	E	E	E
3160	F	-	F	F	F	F	F	F	F	F	F	F	F	F	F	F	F	F	F	F	-	F	F	F	F	F	F	F	F
3161	N	-	N	N	N	N	N	N	N	N	N	N	N	N	N	N	N	N	N	N	-	N	N	N	N	N	N	N	N
3162	G	-	G	G	G	G	G	G	G	G	G	G	G	G	G	G	G	G	G	G	-	G	G	G	G	G	G	G	G
3163	E	-	E	E	E	E	E	E	E	E	E	E	E	E	E	E	E	E	E	E	-	E	E	E	E	E	E	E	E
3164	T	-	T	T	T	T	T	T	T	T	T	T	T	T	T	T	T	T	T	T	-	T	T	T	T	T	T	T	T
3165	N	-	N	N	N	N	N	N	N	N	N	N	N	N	N	N	N	N	N	N	-	N	N	N	N	N	N	N	N
3166	A	-	A	A	A	A	A	A	A	A	A	A	A	A	A	A	A	A	A	A	-	A	A	A	A	A	A	A	A
3167	I	-	I	I	I	I	I	I	I	I	I	I	I	I	I	I	I	I	I	I	-	I	I	I	I	I	I	I	I
3168	I	-	I	I	I	I	I	I	I	I	I	I	I	I	I	I	I	I	I	I	-	I	I	I	I	I	I	I	I
3169	G	-	G	G	G	G	G	G	G	G	G	G	G	G	G	G	G	G	G	G	-	G	G	G	G	G	G	G	G
3170	N	-	N	N	N	N	N	N	N	N	N	N	N	N	N	N	N	N	N	N	-	N	N	N	N	N	N	N	N
3171	W	-	W	W	W	W	W	W	W	W	W	W	W	W	W	W	W	W	W	W	-	W	W	W	W	W	W	W	W
3172	S	-	S	S	S	S	S	S	S	S	S	S	S	S	S	S	S	S	S	S	-	S	S	S	S	S	S	S	S
3173	D	-	D	D	D	D	D	D	D	D	D	D	D	D	D	D	D	D	D	D	-	D	D	D	D	D	D	D	D
3174	P	-	P	P	P	P	P	P	P	P	P	P	P	P	P	P	P	P	P	P	-	P	P	P	P	P	P	P	P
3175	I	-	I	I	I	I	I	I	I	I	I	I	I	I	I	I	I	I	I	I	-	I	I	I	I	I	I	I	I
3176	R	-	R	R	R	R	R	R	R	R	R	R	R	R	R	R	R	R	R	R	-	R	R	R	R	R	R	R	R
3177	L	-	L	L	L	L	L	L	L	L	L	L	L	L	L	L	L	L	L	L	-	L	L	L	L	L	L	L	L
3178	D	-	D	D	D	D	D	D	D	D	D	D	D	D	D	D	D	D	D	D	-	D	D	D	D	D	D	D	D
3179	G	-	G	G	G	G	G	G	G	G	G	G	G	G	G	G	G	G	G	G	-	G	G	G	G	G	G	G	G
3180	D	-	D	D	D	D	D	D	D	D	D	D	D	D	D	D	D	D	D	D	-	D	D	D	D	D	D	D	D
3181	S	-	S	S	S	S	S	S	S	S	S	S	S	S	S	S	S	S	S	S	-	S	S	S	S	S	S	S	S
3182	I	-	I	I	I	I	I	I	I	I	I	I	I	I	I	I	I	I	I	I	-	I	I	I	I	I	I	I	I
3183	N	-	N	N	N	N	N	N	N	N	N	N	N	N	N	N	N	N	N	N	-	N	N	N	N	N	N	N	N
3184	E	-	E	E	E	E	E	E	E	E	E	E	E	E	E	E	E	E	E	E	-	E	E	E	E	E	E	E	E
3185	N	-	N	N	N	N	N	N	N	N	N	N	N	N	N	N	N	N	N	N	-	N	N	N	N	N	N	N	N
3186	L	-	L	L	L	L	L	L	L	L	L	L	L	L	L	L	L	L	L	L	-	L	L	L	L	L	L	L	L
3187	F	-	F	F	F	F	F	F	F	F	F	F	F	F	F	F	F	F	F	F	-	F	F	F	F	F	F	F	F
3188	Y	-	Y	Y	Y	Y	Y	Y	Y	Y	Y	Y	Y	Y	Y	Y	Y	Y	Y	Y	-	Y	Y	Y	Y	Y	Y	Y	Y
3189	F	-	F	F	F	F	F	F	F	F	F	F	F	F	F	F	F	F	F	F	-	F	F	F	F	F	F	F	F
3190	K	-	K	K	K	K	K	K	K	K	K	K	K	K	K	K	K	K	K	K	-	K	K	K	K	K	K	K	K
3191	A	-	A	A	A	A	A	A	A	A	A	A	A	A	A	A	A	A	A	A	-	A	A	A	A	A	A	A	A
3192	W	-	W	W	W	W	W	W	W	W	W	W	W	W	W	W	W	W	W	W	-	W	W	W	W	W	W	W	W
3193	L	-	L	L	L	L	L	L	L	L	L	L	L	L	L	L	L	L	L	L	-	L	L	L	L	L	L	L	L
3194	D	-	D	D	D	D	D	D	D	D	D	D	D	D	D	D	D	D	D	D	-	D	D	D	D	D	D	D	D
3195	S	-	S	S	S	S	S	S	S	S	S	S	S	S	S	S	S	S	S	S	-	S	S	S	S	S	S	S	S
3196	I	-	I	I	I	I	I	I	I	I	I	I	I	I	I	I	I	I	I	I	-	I	I	I	I	I	I	I	I
3197	T	-	T	T	T	T	T	T	T	T	T	T	T	T	T	T	T	T	T	T	-	T	T	T	T	T	T	T	T
3198	G	-	G	G	G	G	G	G	G	G	G	G	G	G	G	G	G	G	G	G	-	G	G	G	G	G	G	G	G
3199	V	-	V	V	V	V	V	V	V	V	V	V	V	V	V	V	V	V	V	V	-	V	V	V	V	V	V	V	V
3200	A	-	A	A	A	A	A	A	A	A	A	A	A	A	A	A	A	A	A	A	-	A	A	A	A	A	A	A	A
3201	G	-	G	G	G	G	G	G	G	G	G	G	G	G	G	G	G	G	G	G	-	G	G	G	G	G	G	G	G
3202	S	-	S	S	S	S	S	S	S	S	S	S	S	S	S	S	S	S	S	S	-	S	S	S	S	S	S	S	S
3203	G	-	G	G	G	G	G	G	G	G	G	G	G	G	G	G	G	G	G	G	-	G	G	G	G	G	G	G	G
3204	S	-	S	S	S	S	S	S	S	S	S	S	S	S	S	S	S	S	S	S	-	S	S	S	S	S	S	S	S
3205	S	-	S	S	S	S	S	S	S	S	S	S	S	S	S	S	S	S	S	S	-	S	S	S	S	S	S	S	S
3206	I	-	I	I	I	I	I	I	I	I	I	I	I	I	I	I	I	I	I	I	-	I	I	I	I	I	I	I	I
3207	G	-	G	G	G	G	G	G	G	G	G	G	G	G	G	G	G	G	G	G	-	G	G	G	G	G	G	G	G
3208	K	-	K	K	K	K	K	K	K	K	K	K	K	K	K	K	K	K	K	K	-	K	K	K	K	K	K	K	K
3209	N	-	N	N	N	N	N	N	N	N	N	N	N	N	N	N	N	N	N	N	-	N	N	N	N	N	N	N	N
3210	Y	-	Y	Y	Y	Y	Y	Y	Y	Y	Y	Y	Y	Y	Y	Y	Y	Y	Y	Y	-	Y	Y	Y	Y	Y	Y	Y	Y
3211	E	-	E	E	E	E	E	E	E	E	E	E	E	E	E	E	E	E	E	E	-	E	E	E	E	E	E	E	E
3212	L	-	L	L	L	L	L	L	L	L	L	L	L	L	L	L	L	L	L	L	-	L	L	L	L	L	L	L	L
3213	L	-	L	L	L	L	L	L	L	L	L	L	L	L	L	L	L	L	L	L	-	L	L	L	L	L	L	L	L
3214	R	-	R	R	R	R	R	R	R	R	R	R	R	R	R	R	R	R	R	R	-	R	R	R	R	R	R	R	R
3215	A	-	A	A	A	A	A	A	A	A	A	A	A	A	A	A	A	A	A	A	-	A	A	A	A	A	A	A	A
3216	R	-	R	R	R	R	R	R	R	R	R	R	R	R	R	R	R	R	R	R	-	R	R	R	R	R	R	R	R
3217	I	-	I	I	I	I	I	I	I	I	I	I	I	I	I	I	I	I	I	I	-	I	I	I	I	I	I	I	I
3218	I	-	I	I	I	I	I	I	I	I	I	I	I	I	I	I	I	I	I	I	-	I	I	I	I	I	I	I	I
3219	A	-	A	A	A	A	A	A	A	A	A	A	A	A	A	A	A	A	A	A	-	A	A	A	A	A	A	A	A
3220	G	-	G	G	G	G	G	G	G	G	G	G	G	G	G	G	G	G	G	G	-	G	G	G	G	G	G	G	G
3221	T	-	T	T	T	T	T	T	T	T	T	T	T	T	T	T	T	T	T	T	-	T	T	T	T	T	T	T	T
3222	G	-	G	G	G	G	G	G	G	G	G	G	G	G	G	G	G	G	G	G	-	G	G	G	G	G	G	G	G
3223	V	-	V	V	V	V	V	V	V	V	V	V	V	V	V	V	V	V	V	V	-	V	V	V	V	V	V	V	V
3224	T	-	T	T	T	T	T	T	T	T	T	T	T	T	T	T	T	T	T	T	-	T	T	T	T	T	T	T	T
3225	D	-	D	D	D	D	D	D	D	D	D	D	D	D	D	D	D	D	D	D	-	D	D	D	D	D	D	D	D
3226	A	-	A	A	A	A	A	A	A	A	A	A	A	A	A	A	A	A	A	A	-	A	A	A	A	A	A	A	A
3227	Y	-	Y	Y	Y	Y	Y	Y	Y	Y	Y	Y	Y	Y	Y	Y	Y	Y	Y	Y	-	Y	Y	Y	Y	Y	Y	Y	Y
3228	T	-	T	T	T	T	T	T	T	T	T	T	T	T	T	T	T	T	T	T	-	T	T	T	T	T	T	T	T
3229	L	-	L	L	L	L	L	L	L	L	L	L	L	L	L	L	L	L	L	L	-	L	L	L	L	L	L	L	L
3230	P	-	P	P	P	P	P	P	P	P	P	P	P	P	P	P	P	P	P	P	-	P	P	P	P	P	P	P	P
3231	S	-	S	S	S	S	S	S	S	S	S	S	S	S	S	S	S	S	S	S	-	S	S	S	S	S	S	S	S
3232	D	-	D	D	D	D	D	D	D	D	D	D	D	D	D	D	D	D	D	D	-	D	D	D	D	D	D	D	D
3233	G	-	G	G	G	G	G	G	G	G	G	G	G	G	G	G	G	G	G	G	-	G	G	G	G	G	G	G	G
3234	S	-	S	S	S	S	S	S	S	S	S	S	S	S	S	S	S	S	S	S	-	S	S	S	S	S	S	S	S
3235	A	-	A	A	A	A	A	A	A	A	A	A	A	A	A	A	A	A	A	A	-	A	A	A	A	A	A	A	A
3236	S	-	S	S	S	S	S	S	S	S	S	S	S	S	S	S	S	S	S	S	-	S	S	S	S	S	S	S	S
3237	M	-	M	M	M	M	M	M	M	M	M	M	M	M	M	M	M	M	M	M	-	M	M	M	M	M	M	M	M
3238	F	-	F	F	F	F	F	F	F	F	F	F	F	F	F	F	F	F	F	F	-	F	F	F	F	F	F	F	F
3239	T	-	T	T	T	T	T	T	T	T	T	T	T	T	T	T	T	T	T	T	-	T	T	T	T	T	T	T	T
3240	Y	-	Y	Y	Y	Y	Y	Y	Y	Y	Y	Y	Y	Y	Y	Y	Y	Y	Y	Y	-	Y	Y	Y	Y	Y	Y	Y	Y
3241	L	-	L	L	L	L	L	L	L	L	L	L	L	L	L	L	L	L	L	L	-	L	L	L	L	L	L	L	L
3242	P	-	P	P	P	P	P	P	P	P	P	P	P	P	P	P	P	P	P	P	-	P	P	P	P	P	P	P	P
3243	P	-	P	P	P	P	P	P	P	P	P	P	P	P	P	P	P	P	P	P	-	P	P	P	P	P	P	P	P
3244	S	-	S	S	S	S	S	S	S	S	S	S	S	S	S	S	S	S	S	S	-	S	S	S	S	S	S	S	S
3245	T	-	T	T	T	T	T	T	T	T	T	T	T	T	T	T	T	T	T	T	-	T	T	T	T	T	T	T	T
3246	T	-	T	T	T	T	T	T	T	T	T	T	T	T	T	T	T	T	T	T	-	T	T	T	T	T	T	T	T
3247	Y	-	Y	Y	Y	Y	Y	Y	Y	Y	Y	Y	Y	Y	Y	Y	Y	Y	Y	Y	-	Y	Y	Y	Y	Y	Y	Y	Y
3248	T	-	T	T	T	T	T	T	T	T	T	T	T	T	T	T	T	T	T	T	-	T	T	T	T	T	T	T	T
3249	M	-	M	M	M	M	M	M	M	M	M	M	M	M	M	M	M	M	M	M	-	M	M	M	M	M	M	M	M
3250	S	-	S	S	S	S	S	S	S	S	S	S	S	S	S	S	S	S	S	S	-	S	S	S	S	S	S	S	S
3251	F	-	F	F	F	F	F	F	F	F	F	F	F	F	F	F	F	F	F	F	-	F	F	F	F	F	F	F	F
3252	E	-	E	E	E	E	E	E	E	E	E	E	E	E	E	E	E	E	E	E	-	E	E	E	E	E	E	E	E
3253	T	-	T	T	T	T	T	T	T	T	T	T	T	T	T	T	T	T	T	T	-	T	T	T	T	T	T	T	T
3254	D	-	D	D	D	D	D	D	D	D	D	D	D	D	D	D	D	D	D	D	-	D	D	D	D	D	D	D	D
3255	N	-	N	N	N	N	N	N	N	N	N	N	N	N	N	N	N	N	N	N	-	N	N	N	N	N	N	N	N
3256	A	-	A	A	A	A	A	A	A	A	A	A	A	A	A	A	A	A	A	A	-	A	A	A	A	A	A	A	A
3257	V	-	V	V	V	V	V	V	V	V	V	V	V	V	V	V	V	V	V	V	-	V	V	V	V	V	V	V	V
3258	E	-	E	E	E	E	E	E	E	E	E	E	E	E	E	E	E	E	E	E	-	E	E	E	E	E	E	E	E
3259	V	-	V	V	V	V	V	V	V	V	V	V	V	V	V	V	V	V	V	V	-	V	V	V	V	V	V	V	V
3260	R	-	R	R	R	R	R	R	R	R	R	R	R	R	R	R	R	R	R	R	-	R	R	R	R	R	R	R	R
3261	C	-	C	C	C	C	C	C	C	C	C	C	C	C	C	C	C	C	C	C	-	C	C	C	C	C	C	C	C
3262	H	-	H	H	H	H	H	H	H	H	H	H	H	H	H	H	H	H	H	H	-	H	H	H	H	H	H	H	H
3263	V	-	V	V	V	V	V	V	V	V	V	V	V	V	V	V	V	V	V	V	-	V	V	V	V	V	V	V	V
3264	F	-	F	F	F	F	F	F	F	F	F	F	F	F	F	F	F	F	F	F	-	F	F	F	F	F	F	F	F
3265	W	-	W	W	W	W	W	W	W	W	W	W	W	W	W	W	W	W	W	W	-	W	W	W	W	W	W	W	W
3266	Y	-	Y	Y	Y	Y	Y	Y	Y	Y	Y	Y	Y	Y	Y	Y	Y	Y	Y	Y	-	Y	Y	Y	Y	Y	Y	Y	Y
3267	A	-	A	A	A	A	A	A	A	A	A	A	A	A	A	A	A	A	A	A	-	A	A	A	A	A	A	A	A
3268	K	-	K	K	K	K	K	K	K	K	K	K	K	K	K	K	K	K	K	K	-	K	K	K	K	K	K	K	K
3269	G	-	G	G	G	G	G	G	G	G	G	G	G	G	G	G	G	G	G	G	-	G	G	G	G	G	G	G	G
3270	S	-	S	S	S	S	S	S	S	S	S	S	S	S	S	S	S	S	S	S	-	S	S	S	S	S	S	S	S
3271	N	-	N	N	N	N	N	N	N	N	N	N	N	N	N	N	N	N	N	N	-	N	N	N	N	N	N	N	N
3272	T	-	T	T	T	T	T	T	T	T	T	T	T	T	T	T	T	T	T	T	-	T	T	T	T	T	T	T	T
3273	T	-	T	T	T	T	T	T	T	T	T	T	T	T	T	T	T	T	T	T	-	T	T	T	T	T	T	T	T
3274	G	-	G	G	G	G	G	G	G	G	G	G	G	G	G	G	G	G	G	G	-	G	G	G	G	G	G	G	G
3275	G	-	G	G	G	G	G	G	G	G	G	G	G	G	G	G	G	G	G	G	-	G	G	G	G	G	G	G	G
3276	V	-	V	V	V	V	V	V	V	V	V	V	V	V	V	V	V	V	V	V	-	V	V	V	V	V	V	V	V
3277	L	-	L	L	L	L	L	L	L	L	L	L	L	L	L	L	L	L	L	L	-	L	L	L	L	L	L	L	L
3278	K	-	K	K	K	K	K	K	K	K	K	K	K	K	K	K	K	K	K	K	-	K	K	K	K	K	K	K	K
3279	T	-	T	T	T	T	T	T	T	T	T	T	T	T	T	T	T	T	T	T	-	T	T	T	T	T	T	T	T
3280	I	-	I	I	I	I	I	I	I	I	I	I	I	I	I	I	I	I	I	I	-	I	I	I	I	I	I	I	I
3281	A	-	A	A	A	A	A	A	A	A	A	A	A	A	A	A	A	A	A	A	-	A	A	A	A	A	A	A	A
3282	S	-	S	S	S	S	S	S	S	S	S	S	S	S	S	S	S	S	S	S	-	S	S	S	S	S	S	S	S
3283	T	-	T	T	T	T	T	T	T	T	T	T	T	T	T	T	T	T	T	T	-	T	T	T	T	T	T	T	T
3284	T	-	T	T	T	T	T	T	T	T	T	T	T	T	T	T	T	T	T	T	-	T	T	T	T	T	T	T	T
3285	A	-	A	A	A	A	A	A	A	A	A	A	A	A	A	A	A	A	A	A	-	A	A	A	A	A	A	A	A
3286	G	-	G	G	G	G	G	G	G	G	G	G	G	G	G	G	G	G	G	G	-	G	G	G	G	G	G	G	G
3287	L	-	L	L	L	L	L	L	L	L	L	L	L	L	L	L	L	L	L	L	-	L	L	L	L	L	L	L	L
3288	S	-	S	S	S	S	S	S	S	S	S	S	S	S	S	S	S	S	S	S	-	S	S	S	S	S	S	S	S
3289	S	-	S	S	S	S	S	S	S	S	S	S	S	S	S	S	S	S	S	S	-	S	S	S	S	S	S	S	S
3290	F	-	F	F	F	F	F	F	F	F	F	F	F	F	F	F	F	F	F	F	-	F	F	F	F	F	F	F	F
3291	T	-	T	T	T	T	T	T	T	T	T	T	T	T	T	T	T	T	T	T	-	T	T	T	T	T	T	T	T
3292	F	-	F	F	F	F	F	F	F	F	F	F	F	F	F	F	F	F	F	F	-	F	F	F	F	F	F	F	F
3293	T	-	T	T	T	T	T	T	T	T	T	T	T	T	T	T	T	T	T	T	-	T	T	T	T	T	T	T	T
3294	T	-	T	T	T	T	T	T	T	T	T	T	T	T	T	T	T	T	T	T	-	T	T	T	T	T	T	T	T
3295	P	-	P	P	P	P	P	P	P	P	P	P	P	P	P	P	P	P	P	P	-	P	P	P	P	P	P	P	P
3296	A	-	A	A	A	A	A	A	A	A	A	A	A	A	A	A	A	A	A	A	-	A	A	A	A	A	A	A	A
3297	N	-	N	N	N	N	N	N	N	N	N	N	N	N	N	N	N	N	N	N	-	N	N	N	N	N	N	N	N
3298	S	-	S	S	S	S	S	S	S	S	S	S	S	S	S	S	S	S	S	S	-	S	S	S	S	S	S	S	S
3299	D	-	D	D	D	D	D	D	D	D	D	D	D	D	D	D	D	D	D	D	-	D	D	D	D	D	D	D	D
3300	R	-	R	R	R	R	R	R	R	R	R	R	R	R	R	R	R	R	R	R	-	R	R	R	R	R	R	R	R
3301	I	-	I	I	I	I	I	I	I	I	I	I	I	I	I	I	I	I	I	I	-	I	I	I	I	I	I	I	I
3302	S	-	S	S	S	S	S	S	S	S	S	S	S	S	S	S	S	S	S	S	-	S	S	S	S	S	S	S	S
3303	V	-	V	V	V	V	V	V	V	V	V	V	V	V	V	V	V	V	V	V	-	V	V	V	V	V	V	V	V
3304	R	-	R	R	R	R	R	R	R	R	R	R	R	R	R	R	R	R	R	R	-	R	R	R	R	R	R	R	R
3305	F	-	F	F	F	F	F	F	F	F	F	F	F	F	F	F	F	F	F	F	-	F	F	F	F	F	F	F	F
3306	S	-	S	S	S	S	S	S	S	S	S	S	S	S	S	S	S	S	S	S	-	S	S	S	S	S	S	S	S
3307	V	-	V	V	V	V	V	V	V	V	V	V	V	V	V	V	V	V	V	V	-	V	V	V	V	V	V	V	V
3308	N	-	N	N	N	N	N	N	N	N	N	N	N	N	N	N	N	N	N	N	-	N	N	N	N	N	N	N	N
3309	Q	-	Q	Q	Q	Q	Q	Q	Q	Q	Q	Q	Q	Q	Q	Q	Q	Q	Q	Q	-	Q	Q	Q	Q	Q	Q	Q	Q
3310	S	-	S	S	S	S	S	S	S	S	S	S	S	S	S	S	S	S	S	S	-	S	S	S	S	S	S	S	S
3311	E	-	E	E	E	E	E	E	E	E	E	E	E	E	E	E	E	E	E	E	-	E	E	E	E	E	E	E	E
3312	G	-	G	G	G	G	G	G	G	G	G	G	G	G	G	G	G	G	G	G	-	G	G	G	G	G	G	G	G
3313	N	-	N	N	N	N	N	N	N	N	N	N	N	N	N	N	N	N	N	N	-	N	N	N	N	N	N	N	N
3314	N	-	N	N	N	N	N	N	N	N	N	N	N	N	N	N	N	N	N	N	-	N	N	N	N	N	N	N	N
3315	V	-	V	V	V	V	V	V	V	V	V	V	V	V	V	V	V	V	V	V	-	V	V	V	V	V	V	V	V
3316	V	-	V	V	V	V	V	V	V	V	V	V	V	V	V	V	V	V	V	V	-	V	V	V	V	V	V	V	V
3317	G	-	G	G	G	G	G	G	G	G	G	G	G	G	G	G	G	G	G	G	-	G	G	G	G	G	G	G	G
3318	R	-	R	R	R	R	R	R	R	R	R	R	R	R	R	R	R	R	R	R	-	R	R	R	R	R	R	R	R
3319	C	-	C	C	C	C	C	C	C	C	C	C	C	C	C	C	C	C	C	C	-	C	C	C	C	C	C	C	C
3320	K	-	K	K	K	K	K	K	K	K	K	K	K	K	K	K	K	K	K	K	-	K	K	K	K	K	K	K	K
3321	I	-	I	I	I	I	I	I	I	I	I	I	I	I	I	I	I	I	I	I	-	I	I	I	I	I	I	I	I
3322	E	-	E	E	E	E	E	E	E	E	E	E	E	E	E	E	E	E	E	E	-	E	E	E	E	E	E	E	E
3323	K	-	K	K	K	K	K	K	K	K	K	K	K	K	K	K	K	K	K	K	-	K	K	K	K	K	K	K	K
3324	G	-	G	G	G	G	G	G	G	G	G	G	G	G	G	G	G	G	G	G	-	G	G	G	G	G	G	G	G
3325	A	-	A	A	A	A	A	A	A	A	A	A	A	A	A	A	A	A	A	A	-	A	A	A	A	A	A	A	A
3326	F	-	F	F	F	F	F	F	F	F	F	F	F	F	F	F	F	F	F	F	-	F	F	F	F	F	F	F	F
3327	V	-	V	V	V	V	V	V	V	V	V	V	V	V	V	V	V	V	V	V	-	V	V	V	V	V	V	V	V
3328	T	-	T	T	T	T	T	T	T	T	T	T	T	T	T	T	T	T	T	T	-	T	T	T	T	T	T	T	T
3329	S	-	S	S	S	S	S	S	S	S	S	S	S	S	S	S	S	S	S	S	-	S	S	S	S	S	S	S	S
3330	Y	-	Y	Y	Y	Y	Y	Y	Y	Y	Y	Y	Y	Y	Y	Y	Y	Y	Y	Y	-	Y	Y	Y	Y	Y	Y	Y	Y
3331	V	-	V	V	V	V	V	V	V	V	V	V	V	V	V	V	V	V	V	V	-	V	V	V	V	V	V	V	V
3332	R	-	R	R	R	R	R	R	R	R	R	R	R	R	R	R	R	R	R	R	-	R	R	R	R	R	R	R	R
3333	N	-	N	N	N	N	N	N	N	N	N	N	N	N	N	N	N	N	N	N	-	N	N	N	N	N	N	N	N
3334	Q	-	Q	Q	Q	Q	Q	Q	Q	Q	Q	Q	Q	Q	Q	Q	Q	Q	Q	Q	-	Q	Q	Q	Q	Q	Q	Q	Q
3335	Y	-	Y	Y	Y	Y	Y	Y	Y	Y	Y	Y	Y	Y	Y	Y	Y	Y	Y	Y	-	Y	Y	Y	Y	Y	Y	Y	Y
3336	D	-	D	D	D	D	D	D	D	D	D	D	D	D	D	D	D	D	D	D	-	D	D	D	D	D	D	D	D
3338	V	K	V	V	V	V	V	V	V	V	V	V	V	V	V	V	V	V	V	V	K	V	V	V	V	V	V	V	V
3340	D	E	D	D	D	D	D	D	D	D	D	D	D	D	D	D	D	D	D	D	E	D	D	D	D	D	D	D	D
3349	P	A	P	P	P	P	P	P	P	P	P	P	P	P	P	P	P	P	P	P	A	P	P	P	P	P	P	P	P
3351	S	T	S	S	S	S	S	S	S	S	S	S	S	S	S	S	S	S	S	S	T	S	S	S	S	S	S	S	S
3355	A	G	A	A	A	A	A	A	A	A	A	A	A	A	A	A	A	A	A	A	G	A	A	A	A	A	A	A	A
3370	A	G	A	A	A	A	A	A	A	A	A	A	A	A	A	A	A	A	A	A	G	A	A	A	A	A	A	A	A
3398	S	T	S	S	S	S	S	S	S	S	S	S	S	S	S	S	S	S	S	S	T	S	S	S	S	S	S	S	S
3425	N	S	N	N	N	N	N	N	N	N	N	N	N	N	N	N	N	N	N	N	S	N	N	N	N	N	N	N	N
Phage I - K30lambda2.2: RBPgamma
Position (aa)	Phage I	K7_rec3	K7_rec17	K7_rec18	K7_rec19	K7_rec20	K7_rec21	K7_rec22	*By putative recombination with K7PH164C4
50*	K	K	K	K	K	K	R	R
96*	L	V	V	V	V	L	V	L
428	D	N	N	N	N	N	N	D
527	A	V	V	V	V	V	V	A
674*	F	F	L	F	F	F	F	F
681*	E	E	-	E	E	E	E	E
Phage J - K7PH164C4: RBPgamma
Position (aa)	Phage J	K7_rec1	K7_rec2	K7_rec4	K7_rec5	K7_rec6	K7_rec7	K7_rec8	K7_rec9	K7_rec10	K7_rec11	K7_rec12	K7_rec13	K7_rec14	K7_rec15	K7_rec16	K7_rec23	K7_rec24	K7_rec25	K7_rec26	K7_rec27
110	T	T	T	I	T	T	T	T	T	T	T	T	T	T	T	T	T	T	T	T	T
130	V	V	V	V	A	V	V	V	V	V	V	V	V	V	V	V	V	V	V	V	V
142	G	G	G	G	G	G	G	G	G	G	G	G	G	G	G	G	G	V	G	G	G
146	D	D	D	D	D	D	D	D	D	D	D	D	G	D	D	D	D	D	D	D	G
200	V	V	V	V	V	V	V	V	V	V	A	V	V	V	V	V	V	V	V	V	V
330	D	D	D	D	D	N	D	D	D	D	D	D	D	N	D	D	D	D	D	D	D
340	G	G	G	G	G	G	G	G	G	G	R	R	R	G	G	G	G	G	G	R	R
348	S	S	S	S	S	P	P	P	P	P	S	S	S	S	S	S	S	S	S	S	S
364	S	S	S	S	S	S	S	R	R	R	S	S	S	S	S	S	S	S	S	S	S
375	Q	Q	Q	R	Q	Q	Q	Q	Q	Q	Q	Q	Q	Q	R	Q	Q	Q	R	Q	Q
477	Y	H	H	H	H	Y	H	Y	Y	Y	Y	Y	Y	H	H	H	H	H	H	Y	Y
522	Q	R	R	Q	Q	Q	Q	Q	Q	Q	Q	Q	Q	Q	Q	Q	Q	Q	Q	Q	Q
Phage I - K30lambda2.2 and Phage J - K7PH164C4: central tail fiber J
Position (aa)	Phage J	Phage I	K7_rec1	K7_rec2	K7_rec3	K7_rec4	K7_rec5	K7_rec6	K7_rec7	K7_rec8	K7_rec9	K7_rec10	K7_rec11	K7_rec12	K7_rec13	K7_rec14	K7_rec15	K7_rec16	K7_rec17	K7_rec18	K7_rec19	K7_rec20	K7_rec21	K7_rec22	K7_rec23	K7_rec24	K7_rec25	K7_rec26	K7_rec27
143	S	T	S	S	S	S	S	S	S	S	S	S	S	S	S	S	S	S	S	S	S	S	S	S	S	S	S	S	S
472	V	T	V	V	V	V	V	V	V	V	V	V	V	V	V	V	V	V	V	V	V	V	T	V	V	V	V	V	V
476	N	S	N	N	N	N	N	N	N	N	N	N	N	N	N	N	N	N	N	N	N	N	S	N	N	N	N	N	N
479	V	I	V	V	V	V	V	V	V	V	V	V	V	V	V	V	V	V	V	V	V	V	I	V	V	V	V	V	V
583	D	E	D	D	D	D	D	D	D	D	D	D	D	D	D	D	D	D	D	D	D	D	D	D	D	D	D	D	D
687	N	D	N	N	N	N	N	N	N	N	N	N	N	N	N	N	N	N	N	N	N	N	N	N	N	N	N	N	N
695	E	T	E	E	E	E	E	E	E	E	E	E	E	E	E	E	E	E	E	E	E	E	E	E	E	E	E	E	E
741	D	E	D	D	D	D	D	D	D	D	D	D	D	D	D	D	D	D	D	D	D	D	D	D	D	D	D	D	D
770	N	S	N	N	N	N	N	N	N	N	N	N	N	N	N	N	N	N	N	N	N	N	N	N	N	N	N	N	N
799	F	S	F	F	F	F	F	F	F	F	F	F	F	F	F	F	F	F	F	F	F	F	F	F	F	F	F	F	F
Phage H - K54lambda1.1.1: RBP1
Position (aa)	Phage H	Phage G	K54_rec1	K54_rec2	K54_rec3	K54_rec4	K54_rec5	K54_rec6
62	V	A	V	A	V	V	V	V
67	A	T	A	T	A	A	A	A
78	N	S	N	S	N	N	N	N
96	I	V	I	V	I	I	I	I
165	A	T	A	T	A	A	A	A
190	T	I	T	I	T	T	T	T
197	L	I	L	I	L	L	L	L
323	I	V	I	V	I	I	I	I
339	I	V	I	V	I	I	I	I
345	T	A	T	A	T	T	T	T
353	I	V	I	V	I	I	I	I
372	S	S	S	T	S	S	S	S
376	V	V	V	I	I	V	V	V
391	E	A	E	A	A	E	E	E
392	A	V	A	A	A	A	A	A
401	T	T	T	A	A	T	T	T
430	I	V	I	V	V	I	I	I
436	D	N	D	N	N	D	D	D
461	I	I	I	V	V	I	I	I
464	E	E	E	A	A	E	E	E
467	A	A	A	V	V	A	A	A
478	T	I	T	N	N	T	T	T
556	A	T	A	T	T	T	T	A
560	T	A	T	A	A	A	A	T
Phage H - K54lambda1.1.1: RBP2
Position (aa)	Phage H	Phage G	K54_rec1	K54_rec2	K54_rec3	K54_rec4	K54_rec5	K54_rec6
61	S	T	S	S	S	S	S	S
65	T	E	T	T	T	T	T	T
71	M	L	M	M	M	M	M	M
72	A	S	A	A	A	A	A	A
73	A	N	A	A	A	A	A	A
86	E	S	E	E	E	E	E	E
87	N	D	N	N	N	N	N	N
88	K	I	K	K	K	K	K	K
89	A	P	A	A	A	A	A	A
93	T	S	T	T	T	T	T	T
94	N	T	N	N	N	N	N	N
96	E	D	E	E	E	E	E	E
101	A	G	A	A	A	A	A	A
103	G	S	G	G	G	G	G	G
105	N	T	N	N	N	N	N	N
111	E	S	E	E	E	E	E	E
118	P	A	P	P	P	P	P	P
130	A	S	A	A	A	A	A	A
140	L	T	L	L	L	L	L	L
142	T	V	T	T	T	T	T	T
145	T	V	T	T	T	T	T	T
155	P	V	P	P	P	P	P	P
157	V	T	V	V	V	V	V	V
162	N	S	N	N	N	N	N	N
165	I	V	I	I	I	I	I	I
177	A	D	A	A	A	A	A	A
178	T	S	T	T	T	T	T	T
191	G	S	G	G	G	G	G	G
192	T	N	T	T	T	T	T	T
193	N	G	N	N	N	N	N	N
194	T	V	T	T	T	T	T	T
198	R	K	R	R	R	R	R	R
209	M	T	M	M	M	M	M	M
214	L	V	L	L	L	L	L	L
215	A	S	A	A	A	A	A	A
233	S	G	S	S	S	S	S	S
250	V	I	V	V	V	V	V	V
255	I	V	I	I	I	I	I	I
270	L	V	L	L	L	L	L	L
271	Y	S	Y	Y	Y	Y	Y	Y
289	N	Q	N	N	N	N	N	N
298	G	S	G	S	G	G	G	G
Phage H - K54lambda1.1.1: RBP3
Position (aa)	Phage H	K54_rec1	K54_rec2	K54_rec3	K54_rec4	K54_rec5	K54_rec6
256	S	A	S	S	S	S	S
Phage H - K54lambda1.1.1: RBP4
Position (aa)	Phage H	K54_rec1	K54_rec2	K54_rec3	K54_rec4	K54_rec5	K54_rec6
3	L	F	F	F	F	F	F
4	E	D	D	D	D	D	D
71	S	N	N	N	N	N	N
341	S	S	S	Y	S	S	S
722	A	S	A	A	A	S	A
