# Supplementary material for: The host range of generalist and specialist phages in capsule-diverse Klebsiella hosts is driven by the evolvability of receptor-binding proteins
Source: PLoS Biol. 2025 Nov 26;23(11):e3003515. doi: 10.1371/journal.pbio.3003515 (PMC12654880; doi:10.1371/journal.pbio.3003515)
Supplement: S8 Data — S8A. Data of phage F and variants. S8B. Data of phage A and variants. (XLSX) [file pbio.3003515.s015.xlsx]

## Sheet: S8A_Data
R1	PLATE 1						PLATE 2
	Phage F	K50_EVO1	K50_EVO6	K50_EVO27	K50_EVO33		Phage F	K50_EVO36	K50_EVO13	K50_EVO20
K28	1e-05	1	0.0625	0.1	0.1		1.67e-05	5e-05	0.2	0.2
K31	1e-06	5e-06	0.00125	2e-07	1e-05		1.67e-06	5e-06	1e-06	1e-06
K33	1e-06	5e-06	0.000125	2e-07	1e-05		1.67e-06	5e-06	1e-06	1e-06
K36	1e-06	5e-06	0.000125	2e-07	1e-05		0.000167	5e-06	1e-05	0.001
K43	0.04	0.4	0.625	0.4	1e-05		0.333	0.5	5	1
K48	0.0001	0.5	0.0625	0.04	1e-05		0.00167	0.005	0.1	0.1
K50	1	1	1	1	1		1	1	1	1
K53	0.2	0.5	0.125	0.2	0.1		0.167	0.0005	0.2	1
K61	0.4	1	0.25	1	1		0.833	0.05	0.001	0.01
K62	1e-06	5e-05	0.00125	0.002	3		1.67e-06	25	1e-05	1e-05
K64	0.1	1	0.625	0.6	1.5		0.0833	2.5	1	1
K69	1	4	0.875	1.4	4		1.67	2.5	3	0.2
R2	PLATE 1						PLATE 2
	Phage F	K50_EVO1	K50_EVO6	K50_EVO27	K50_EVO33		Phage F	K50_EVO36	K50_EVO13	K50_EVO20
K28	0.0125	0.286	0.2	1	0.4		1e-05	1.67e-06	0.01	0.005
K31	1.25e-05	1.43e-06	0.1	0.0005	0.0002		0.0001	1.67e-06	1e-06	0.1
K33	1.25e-06	1.43e-06	0.0001	5e-07	0.0002		1e-06	1.67e-06	1e-06	5e-07
K36	0.125	0.00143	0.001	5e-05	0.01		0.001	0.000167	0.1	0.25
K43	0.625	0.143	0.5	2.5	2e-06		0.2	0.333	1	0.25
K48	0.0375	0.0714	0.07	0.1	2e-06		1e-05	1.67e-06	0.001	0.005
K50	1	1	1	1	1		1	1	1	1
K53	0.375	0.1	0.2	1	0.002		0.01	1.67e-06	0.01	0.5
K61	0.625	0.429	0.4	2.5	0.04		0.2	0.00833	0.0001	0.0005
K62	1.25e-06	1.43e-05	1e-05	5e-05	0.2		1e-06	0.333	1e-06	5e-06
K64	0.00125	0.714	0.5	1.5	0.6		0.01	0.333	2	0.5
K69	2.5	2.86	0.3	2.5	0.4		1	0.667	3	0.05

## Sheet: S8B_Data
R1
FAGO	Phage A	K65_EVO2	K65_EVO3	K65_EVO6	K65_EVO9
K7	0.333	0.5	0.5	0.5	0.25
K14	0.0333	0.1	1	0.5	0.05
K21	3.33e-05	0.0001	0.001	0.005	0.0005
K26	0.000333	0.001	0.001	0.0005	0.0005
K27	0.133	0.2	1	0.15	0.2
K28	0.0333	0.1	0.5	0.25	0.05
K29	0.233	0.05	1	1	0.25
K31	0.00333	0.01	0.1	0.05	0.005
K32	0.2	0.04	2	1	0.25
K33	0.0333	0.1	0.1	0.05	0.05
K35	1.67	1	3	1	1
K36	0.0333	0.1	1	0.5	0.05
K44	0.0333	0.02	0.01	0.05	0.0025
K47	0.0333	0.1	0.1	0.05	0.005
K48	3.33e-05	0.0001	0.0001	0.0005	0.0005
K50	0.00333	0.0001	0.001	0.005	0.0005
K53	0.0333	0.1	0.1	0.05	0.005
K56	0.000333	0.01	0.01	0.005	0.005
K59	0.667	0.5	1	1.5	0.5
K60	0.0333	0.1	0.1	0.05	0.005
K61	3.33e-05	0.0001	1e-05	5e-06	5e-09
K62	1	0.8	2	1	1
K64	0.000333	0.001	0.001	0.0005	0.0005
K65	1	1	1	1	1
K67	3.33e-05	0.0001	0.0001	1	0.0005
K68	0.0333	0.01	0.01	0.005	0.0005
K69	0.667	2	2	1.5	0.5
K70	1	1	3	0.5	0.5
K72	0.667	1	1	1.5	0.5
K79	0.667	1	5	1	0.5
K80	0.333	1	1	0.5	0.5
R2
FAGO	K65	K65_EVO2	K65_EVO3	K65_EVO6	K65_EVO9
K7	0.5	2	1	0.333	0.5
K14	0.05	0.02	0.1	0.0333	0.05
K21	5e-06	2e-05	0.0001	3.33e-05	5e-06
K26	5e-05	0.0002	0.001	0.000333	0.0005
K27	0.5	0.2	1	0.333	0.5
K28	0.05	0.02	0.01	0.00333	0.005
K29	0.5	0.2	0.1	0.0333	0.05
K31	5e-05	0.0002	0.001	0.000333	5e-05
K32	1.5	0.4	2	0.667	0.5
K33	0.0005	0.002	0.01	0.00333	0.005
K35	1	1	1	0.667	0.5
K36	0.0005	0.02	0.01	0.00333	0.005
K44	0.005	0.002	0.001	0.000333	0.0005
K47	5e-05	0.0002	0.0001	3.33e-05	5e-05
K48	5e-06	2e-05	0.0001	3.33e-05	5e-05
K50	0.005	0.0002	0.0001	0.00333	5e-05
K53	0.005	0.02	0.01	0.00333	0.005
K56	0.0005	0.02	0.01	0.00333	0.005
K59	1	0.4	2	0.667	1
K60	0.05	0.02	0.01	0.00333	0.005
K61	5e-05	2e-05	0.0001	3.33e-05	5e-07
K62	1	0.8	1	1.33	1
K64	5e-05	0.0002	0.0001	3.33e-05	5e-05
K65	1	1	1	1	1
K67	5e-05	0.0002	0.0002	0.667	0.0005
K68	0.05	0.002	0.01	0.0333	0.005
K69	0.1	0.4	1	0.333	0.5
K70	1	2	2	0.333	0.5
K72	1	1	1	0.667	1.5
K79	5	1.6	1	0.667	1
K80	0.5	0.2	1	0.333	0.5
